# Supplementary material for: Olive oil-derived endocannabinoid-like mediators inhibit palatable food-induced reward and obesity
Source: Commun Biol. 2023 Sep 21;6:959. doi: 10.1038/s42003-023-05295-y (PMC10514336; doi:10.1038/s42003-023-05295-y)
Supplement: Supplementary file 3 — Supplementary Data 1 [file 42003_2023_5295_MOESM3_ESM.xlsx]

## Sheet: Fig 1
Fig 1A
Control															OlGly								OlAla
26	24	26	27	27	24	27	26	25	27	25	27				24	25	24	24	25	26			22	28	27	27	25	23
25	25	26	26	26	24	26	24	26	25	27	26				24	28	22	23	28	25			23	25	23	28	25	28
26	26	24	25	25	26	24	25	26	25	27	25				27	25	25	27	24	27			25	27	24	27	23	26
25	27	25	24	26	24	27	25	25	26	27	25				28	24	22	27	27	22			27	26	26	23	27	25
27	26	24	26	27	26	24	27	25	27	26	26				25	23	23	27	24	26			26	27	23	26	26	28
26	25	26	24	25	24	24	26	27	24	26	25				22	24	24	28	27	25			26	26	23	25	25	26
27	25	27	27	27	25	24	25	25	26	26	26				26	26	25	25	23	26			25	25	23	27	27	25
Fig 1B
Control															OlGly								OlAla
26	24	26	27	27	24	27	26	25	27	25	27				24	25	24	24	25	26			22	28	27	27	25	23
51	49	52	53	53	48	53	50	51	52	52	53				48	53	46	47	53	51			45	53	50	55	50	51
77	75	76	78	78	74	77	75	77	77	79	78				75	78	71	74	77	78			70	80	74	82	73	77
102	102	101	102	104	98	104	100	102	103	106	103				103	102	93	101	104	100			97	106	100	105	100	102
129	128	125	128	131	124	128	127	127	130	132	129				128	125	116	128	128	126			123	133	123	131	126	130
155	153	151	152	156	148	152	153	154	154	158	154				150	149	140	156	155	151			149	159	146	156	151	156
182	178	178	179	183	173	176	178	179	180	184	180				176	175	165	181	178	177			174	184	169	183	178	181
Fig 1C
Control															OlGly								OlAla
20	21	22	18.6	20	21	19.9	18.8	19	20.1	20.2	20.7				20.8	20.7	20.8	20.2	18.3	18.6			19.9	21.5	20.9	19.8	19.4	20.4
20.9	21.5	23	19.5	21.3	22.1	20.4	19.3	19.9	21.2	21.3	21.5				21.9	21.2	21.8	21.4	18.8	19.5			21	22.3	21.4	21.8	22	22
22	22	24	20	22	23	22	20	21	22	22	23				23	22	23	22	20	21			22.2	23	22.5	22.4	23.1	22.6
24.1	24	26.2	22	24.5	24.4	23.5	23.1	23	25.3	22.7	24.2				24.3	23.7	24.5	24.2	22.3	22.2			23.5	24.9	23.1	22.9	24.9	23.9
24.7	24.6	27.3	23	25	25.3	24.5	24.3	23.7	26.3	23.3	24.9				26	24.8	26.3	26.1	24.5	24.4			24.2	26.3	25	23.8	26.1	24.2
26	26.3	28	23.5	25.6	26.5	26	26	24.4	27.4	24	25.5				26.6	25	27.5	27	25.5	24.2			25.3	27.3	26.4	25	27.2	26
27	27.8	29.3	24.9	27.6	28.1	27.5	28.4	26.4	28.8	25.2	27.3				27.5	27	28.5	28.1	26.2	25.6			27.8	28.5	27.4	26.2	29.2	27.5
1D
Control	OlGly	OlAla
7	6.7	7.9
6.8	6.3	7
7.3	7.7	6.5
6.3	7.9	6.4
7.6	7.9	9.8
7.1	7	7.1
7.6
9.6
7.4
8.7
5
6.6

## Sheet: Fig 2
2C
	Control								OlGly								OlAla
1	100	100	100	100	100	100			100	100	100	100	100	100	100		100	100	100	100	100	100	100
2	101.031	102.462	99.3638	101.574	100.524	102.173			99.9167	100.178	98.8397	101.873	97.9752	102.199	98.4239		100.341	93.5027	99.9131	93.9655	97.4715	104.232	93.5799
3	101.073	103.715	99.4036	102.487	102.238	104.824			100.791	101.916	98.8827	101.739	100.331	101.949	98.7142		100.554	97.5427	102.303	98.6638	98.4095	102.576	100.51
4	100.773	102.592	97.3757	102.234	102.333	104.302			104.123	98.9305	97.7654	102.586	99.8347	104.998	97.5114		99.4887	102.082	100.652	101.552	97.8793	101.748	99.9575
5	100.816	104.104	100.596	104.569	104.762	105.606			104.665	101.56	95.3159	102.541	101.942	106.447	100.788		102.258	105.956	102.521	104.31	99.6737	105.198	103.189
6	86.9901	86.4363	84.7714	88.1726	87.8095	85.9192			86.6722	86.2299	85.0021	86.5805	86.8182	90.005	87.0593		84.4908	86.7972	82.6163	85.2155	82.1778	88.6845	88.6905
7	92.7007	94.0389	88.9861	94.9239	92.4762	91.8731			94.0441	90.8645	89.7293	92.3317	90	92.6537	87.1008		88.2829	90.1708	88.4833	89.6983	86.1746	95.2162	89.7534
8	91.5844	90.7559	87.4751	95.0254	95.2857	85.2673			89.2545	87.8342	82.0799	89.2109	87.8926	88.9056	81.8747		87.0899	84.8397	85.2238	86.9828	84.7064	91.3983	86.0969
9	90.5925	90.7775	89.5229	93.4518	93.5714	87.3577			89.6335	91.4171	86.2785	89.7592	90.0826	90.9595	85.7362		89.2501	86.9263	88.2225	87.069	85.2447	89.7967	90.7449
10	91.8806	91.5801	96.1619	89.8763	88.6423	86.7158			91.2366	87.587	88.3542	87.9553	92.3529	91.699	87.544		85.824	84.5098	82.7879	81.6379	84.8369	82.3367	84.3197
11	89.1687	88.8682	94.45	82.1645	86.9304	88.0039			90.8072	87.1576	84.9249	85.526	91.9236	78.2696	87.1146		85.3979	84.0933	82.3533	81.2069	84.429	81.8767	83.8946
12
13
14	103.42	106.2	101.751	103.467	104.785	105.142			105.475	106.496	106.725	104.124	106.476	101.498	100.498		102.23	105.12	101.26	104.3	103.26	101.56	100.795
2D
	Chow								HPF
Vehicle	0.098	0.105	0.24	0.275	0.105	0.24			0.22	0.23	0.29	0.305	0.33	0.27
OlGly	0.1	0.12	0.18	0.14	0.21	0.3	0.31		0.2	0.23	0.27	0.31	0.32	0.35	0.29
OlAla	0.03	0.09	0.11	0.16	0.17	0.21	0.17		0.15	0.18	0.21	0.26	0.27	0.29	0.23
2E
	Chow								HPF
Vehicle	432	557	656	698	714	802			740	750	800	900	1351	890
OlGly	493	633	770	790	980	604	491		640	770	812	904	930	1111	680
OlAla	723	715	751	763	889	939	1051		629	518	615	642	724	722	614
2F
	Chow								HPF
Vehicle	380	650	680	750	820	820			720	800	900	910	990	1250
OlGly	740	750	750	950	1100	740	750		600	650	760	800	1100	650	800
OlAla	650	700	710	780	840	850	1100		400	400	700	750	980	750	980
2G
	Chow								HPF
Vehicle	0.01	0.02	0.03	0.01	0.02	0.03			0.14	0.16	0.18	0.19	0.25	0.16
OlGly	0.06	0.01	0.012	0.02	0.05	0.07	0.02		0.12	0.13	0.14	0.18	0.19	0.13	0.14
OlAla	0.012	0.02	0.025	0.012	0.02	0.025	0.05		0.09	0.11	0.12	0.15	0.17	0.11	0.17
2H
	Chow								HPF
Vehicle	480	650	750	770	850	900			740	770	770	900	1100	1240
OlGly	650	660	670	740	760	770	740		750	800	900	1000	1100	750	900
OlAla	540	700	790	810	820	900	700		740	740	750	850	880	750	750

## Sheet: Fig 3
3A
HFD-L							HFD-L+OlGly							HFD-L+OlAla							HFD-O
21.6	20.8	20.5	20.6	22.1	21.2		21.5	20.5	20.6	20	22	21.4		21.6	21.3	21.2	20.5	21.1	21.4		20.4	20.1	21.1	20.7	16.6	21.7
25	24	23	23	25	23		23	22	22	22	23	24		22	24	23	23	23	24		23	22	24	23	18	24
26.8	25	25.2	24.7	27.2	25.3		24.9	24.2	23.9	23.2	25.7	25.6		23.5	25.7	25	24.2	24.2	24.9		24.4	23.8	24.2	24.3	19.8	25.5
28.2	26.3	27	27.2	29.3	27.1		24.7	25.2	24.5	24.3	26.9	26.4		24.7	26.5	26	25.5	25	26.1		25.9	25.2	26	25	20	26.5
30.4	27.6	28.4	28.3	30.8	28.8		26.5	26.5	27	25.4	28.7	27.8		25.5	27.2	27.4	25.8	26	27.1		26.8	26.6	26.9	26.5	22.75	28.25
32.1	28.9	29.4	29.5	32.3	30		27	27	27.5	26	29.5	28.6		26.6	28	28.5	26.9	26.9	27.8		27.25	27.3	27.35	27.25	24.125	29.125
33.6	30.5	30.3	30.8	33.5	31		27.8	27.7	28	26.5	30.1	29.5		27.7	28.8	29	27.7	27.4	28.9		27.7	28	27.8	28	25.5	30
3B
HFD-L							HFD-L+OlGly							HFD-L+OlAla							HFD-O
26	23	26	24	24	25		27	25	26	23	25	26		24	27	26	27	25	23		24	24	26	23	23	24
25	25	28	27	27	28		23	24	26	25	27	27		24	25	24	23	24	27		24	24	25	25	24	26
29	26	28	29	30	29		25	26	26	25	26	23		25	27	24	23	27	27		27	26	25	24	26	26
28	32	28	31	30	32		25	26	25	27	27	25		27	27	23	25	27	25		23	23	23	26	26	25
31	30	32	33	29	33		25	25	23	25	23	25		27	23	27	23	26	23		26	24	27	25	26	23
31	34	30	34	33	34		24	23	25	24	24	25		27	23	26	23	24	23		23	27	23	25	24	24
31	35	33	35	33	33		24	27	27	24	24	23		26	26	24	27	24	26		27	24	24	27	26	26
3C
HFD-L							HFD-L+OlGly							HFD-L+OlAla							HFD-O
26	23	26	24	24	25		27	25	26	23	25	26		24	27	26	27	25	23		24	24	26	23	23	24
51	48	54	51	51	53		50	49	52	48	52	53		48	52	50	50	49	50		48	48	51	48	47	50
80	74	82	80	81	82		75	75	78	73	78	76		73	79	74	73	76	77		75	74	76	72	73	76
108	106	110	111	111	114		100	101	103	100	105	101		100	106	97	98	103	102		98	97	99	98	99	101
139	136	142	144	140	147		125	126	126	125	128	126		127	129	124	121	129	125		124	121	126	123	125	124
170	170	172	178	173	181		149	149	151	149	152	151		154	152	150	144	153	148		147	148	149	148	149	148
201	205	205	213	206	214		173	176	178	173	176	174		180	178	174	171	177	174		174	172	173	175	175	174
3D
Vehicle	OlGly	OlAla
12	6.3	6.1
9.7	7.2	7.5
9.8	7.4	7.8
10.2	6.5	7.2
11.4	8.1	6.3
9.8	8.1	7.5
3E
GW	OlGly	OlAla
9.8	10.8	11.6
9.6	7.9	10.8
10.2	7.5	8.3
7.5	10.2	9.5
10.2	8.5	7.07
9.3	9.1	9.9
3F
Vehicle	GW
7.3	9
6.9	10.7
5.7	9.9
7.3	8.326
9.9	9.2
8.3	10.1
3G
Chow	HFD-O
182	174
178	172
178	173
179	175
183	175
173	174
176
178
179
180
184
180
3H
Chow	HFD-O
618.8	914.52
605.2	904.008
605.2	909.264
608.6	919.775
622.2	919.775
588.2	914.52
598.4
605.2
608.6
612
625.6
612

## Sheet: Fig 4
4B															4C			4D
OlGly							OlAla								OlGly	OlAla		OlGly				OlAla
99.6024	99.6016	100.91	95.46	102.886	100.971		100.218	105.501	106.614	106.834	99.8804	73.582	95.7661		41.9893	47.2767		105.834	66.9045	99.0553		100.046	99.508	104.052	98.063
110.902	100.398	92.18	97.998	96.806	95.753		94.9891	125.094	98.7167	101.059	101.077	103.73	95.2621		84.595	43		99.6386	96.7886	96.8961		98.59	100.41	97.839	100.051
113.413	98.8048	96	101.138	96.645	103.206		95.8606	73.8508	104.64	100.096	99.8804	123.148	97.2782		92.3	61.2043		99.1224	97.6806	99.865		101.011	100.5	101.01	101.256
116.133	99.6016	100.27	98.586	99.795	100.721		99.7821	92.6903	104.64	98.1713	99.2823	113.95	106.855		67.3367	84.86		98.6061	102.141	99.5951		98.912	101.72	97.09	101.293
115.924	99.336	104	103.185	101.041	103.595		103.704	135.644	116.486	100.096	99.8804	101.175	109.375		77.0582	87.3206		100.155	122.212	102.564		102.2	98.722	100.006	100.036
111.111	99.6016	111.1	100.694	101.958	96.118		98.9107	98.7189	104.64	100.096	99.2823	102.708	109.375		76.9332	57.0601		100.671	109.723	102.024		101.252	101.2	101.056	96.963
100.858	101.195	99.64	102.159	101.212	97.625		101.525	128.108	96.7424	102.021	99.2823	98.6203	107.863			30.3259		100.671	118.198	98.5155		99.067	98.909	100.332	98.845
93.325	104.117	98.6	102.129	102.921	101.849		101.525	88.1688	93.7809	100.096	99.8804	96.0654	100.302					102.22	99.0187	103.914		100.368	100.011	100.505	100.045
75.9573	99.8672	97.16	98.54	95.629	99.455		103.704	65.5614	86.8707	96.2464	100.478	92.4885	92.2379					99.6386	93.6664	99.865		99.263	100.1	103.05	106.322
62.7746	97.4768	100.14	100.109	101.102	100.705		99.7821	86.6616	86.8707	95.2839	101.077	94.5324	85.6855					93.4435	93.6664	97.7058		99.288	98.918	95.057	97.121
83.6995	98.8048	84.1	77.66	91.76	74.4126		82.3529	54.2577	94.768	94.3215	102.273	118.549	79.6371					90.3459	96.7886	99.0553		101.745	98.953	96.19	99.754
81.8163	93.4927	103.68	86.99	76.59	87.8478		69.7168	60.2864	94.768	91.4341	101.675	126.725	77.1169					89.8296	104.371	104.723		98.282	103.54	101.817	95.552
84.7458	94.8207	98.73	94.82	86.33	85.2593		59.695	64.8078	87.8578	99.1338	103.469	115.994	66.5323					92.4109	107.047	98.2456		102.468	103.22	98.22	97.997
72.4001	92.4303	89.87	89.37	81.02	80.9218		59.2593	70.8365	88.845	90.4716	102.871	73.582	64.0121					97.5736	104.371	102.834		101.135	101.57	102.384	97.92
55.4509	92.6959	89.67	81.9	71.75	80.5547		66.6667	48.9827	61.2043	94.3215	99.2823	71.5381	62.5					100.155	95.4505	101.484		103.958	103.64	99.077	95.433
47.4995	92.9615	100.81	80.08	84.2236	73.2784		66.2309	59.5328	48.3712	97.2088	84.9282	68.4721	64.0121					100.155	100.803	100.405		103.683	99.659	99.53	97.831
46.8717	87.915	97.59	69.26	75.2284	63.6427		81.4815	47.4755	49.3583	94.3215	84.3301	68.4721	58.9718					97.5736	102.587	92.8475		103.79	100.981	96.899	98.77
49.8012	87.6494	92.22	86.76	86.0361	72.2032		67.9739	50.4898	24.6792	93.359	61.6029	66.9392	42.8427					98.0898	109.723	95.0067		101.866	103.417	97.462	100.481
43.5237	86.8526	83.23	70.1	81.7723	67.8761		61.0022	24.8681	1.97433	93.359	69.378	64.8953	41.3306					100.671	110.616	93.3873		101.948	100.373	95.224	100.627
44.7792	86.8526	94.04	61.05	79.4568	67.1653		52.7233	47.4755	58.2428	88.5467	64.5933	60.8074	41.8347					104.285	108.831	93.9271		100.197	99.286	101.529	101.936
43.3145	85.5246	89.77	72.89	68.9726	76.3544		42.7015	33.9111	92.7937	97.2088	80.1435	57.7414	35.2823					104.801	115.076	95.2767		98.604	103.41	95.454	100.241
39.9665	84.9934	87.46	60.2	79.1545	73.2078		44.4444	53.5041	93.7809	89.5091	90.9091	56.2085	30.746					98.6061	117.306	94.4669		100.872	99.818	101.113	102.836
38.9203	82.8685	104.97	73.16	82.4118	89.7296		49.2375	79.1258	74.0375	75.0722	98.0861	54.6755	26.7137					99.6386	118.198	95.2767		99.657	102.503	97.061	102.056
43.1052	82.0717	87.15	70.07	83.7646	82.507		40.9586	17.3323	39.4867	78.922	95.6938	55.6975	25.2016					105.318	106.601	94.7368		102.185	101.585	100.651	99.994
41.8498	85.259	90.41	66.65	68.5891	72.6353		53.5948	27.1289	8.8845	79.8845	94.4976	57.2304	22.1774					103.769	110.169	93.9271		103.082	102.723	95.796	102.21
4F															4G			4H
OlGly							OlAla								OlGly	OlAla		OlGly				OlAla
103.15	100.44	101.8	101.02	104.71	90.68		115.22	120.68	107.47	102.89	97.6	102.27			70.2994	69.1584		96.06	102.48	93.03		105.16	107.35	103.12
91.31	110.98	103.37	101.33	98.53	103.19		82.61	104.89	95.25	103.31	109.09	100.14			70.3279	66.8524		96.63	108.27	106.06		107.05	96.86	90.05
103.85	82.58	91.84	94.65	100.76	103.12		102.17	74.44	96.58	99.69	105.32	99.08			73.7663	59.1508		90.61	94.9	105.04		95.27	97.92	90.33
111.06	100.61	104.11	100.95	102.06	103.28		90.85	107.47	105.52	101.67	109.27	104.72			80.551	64.2326		106.12	92.25	102.43		97.02	105.24	108.19
89.73	95.46	92.52	99.52	102.65	102.14		106.34	97.05	91.04	102.95	78.26	100			43.3436	82.7822		100.89	107	99.14		107.18	93.57	100.24
99.11	107.43	100.17	100.17	91.28	97.1		102.82	98.28	97.24	97.27	109.04	100.04			47.127	82.3702		108.59	102.02	108.58		105.85	100.06	104.38
103.13	109.88	103.28	97.52	103.56	101.11		106.23	105.59	105.12	97.65	96.15	96.61						101.3	91.51	91.06		99.97	93.14	101.55
103.13	85.19	109.66	104.11	100.61	100		99.43	87.8	97.24	92.31	95.18	102.35						106.74	92.44	95.47		102.28	93.18	98.79
93.35	104.94	96.06	102.43	94.94	99.14		94.33	100.61	95.24	101.63	101.61	99.55						92.62	99.83	91.14		90.13	106.14	101.95
102.19	102.47	97.17	98.26	100.85	100.22		100	103.18	109.27	100.66	98.48	95.2						100.48	109.33	108.03		90.09	106.55	101.36
100.988	74.0741	94.82	101.02	104.494	83.75		96.6917	81.8182	84.1547	86.2534	100.521	98.9691						94.168	100.643	91.793		93.708	91.243	92.309
100.659	88.8889	103.37	81.02	107.865	81.25		88.6917	72.2727	86.2745	115.994	103.469	84.804						101.46	96.265	107.899		105.335	103.215	106.876
90.6593	88.8889	80.5547	104.036	97.7528	93.75		69.9248	66.8182	88.96	101.675	118.549	59.1065						101.389	97.842	108.2		99.414	104.054	101.221
73.4375	58.0247	73.2784	81.7723	98.452	75		77.8196	60	87.191	94.4976	73.582	51.927						103.756	97.8	98.088		108.235	97.594	94.896
82.8125	94.5206	63.6427	85.2593	47.3684	47.4755		81.6808	83.8028	87.4811	98.0861	71.5381	65.7201						96.29	99.103	100.592		101.162	100.768	91.636
73.4375	116.438	72.2032	80.9218	54.7988	50.4898		81.4941	84.3662	62.7451	95.6938	80.1435	39.8625						101.778	99.728	99.168		109.017	103.547	95.165
81.345	87.6712	70.1	80.1435	70.5882	24.8681		87.6061	82.2535	69.378	84.3301	90.9091	72.6519						106.426	103.298	90.628		101.521	90.051	105.072
70.9821	75.3425	61.05	90.9091	67.98	47.4755		78.9474	80.1409	64.5933	84.9282	89.3645	61.6326						101.124	94.641	98.735		108.175	107.764	109.979
68.3036	71.4286	72.89	76.865	68.987	80.4348		77.931	73.9377	68.4721	57.2304	82.6756	66.9392						93.98	108.207	102.619		90.568	109.997	100.432
60.2679	53.0612	71.75	81.9	55.298	71.76		83.1034	85.1841	68.4721	62.7451	81.6054	64.8953						96.011	92.552	97.261		108.22	97.173	109.339
74.1964	67.3469	84.2236	80.08	30.711	79.1258		75.5172	72.5	61.6029	67.4811	89.388	74.804						100.475	96.377	105.849		105.443	90.081	91.295
82.5843	65.3061	75.2284	69.26	31.0976	33.9111		71.3793	65	51.29	69.638	89.43	85.9864						93.599	106.459	91.68		104.852	91.24	107.178
61.5609	74.89	76.3544	86.76	52.561	17.3323		67.9887	73.45	53.22	57.7414	81.65	87.5691						109.021	93.961	103.707		109.455	90.029	95.684
74.1758	81.9065	67.8761	88.7755	43.228	27.1289		50.9915	54.34	58.75	63.33	77.31	91.4365						104.7	98.836	106.195		91.577	106.394	105.055
69.011	79.4568	67.1653	76.5306	47.166	53.5041		65.9701	50.64	61.57	64.46	77.31	89.53						105.131	99.995	97.176		98.508	105.251	109.878
4j															4K			4L
OlGly							OlAla								OlGly	OlAla		OlGly				OlAla
98.73	97.81	98.2	100.27	98.24	99.14		101.16	99.48	100.28	101.57	98.58	95.29			72.7246	79.8596		91.35	97.42	102.02		105.96	97.61	107.83
100.72	106.65	100.32	116.36	99.03	100.6		99.06	101.19	101.34	101.56	97.27	99.74			37.1852	54.609		100.04	98.11	107.67		89.73	98.14	100.47
102.94	100.68	101.84	89.08	100.24	95.28		99.05	100.97	99.21	100.17	97.7	100.42			80.9372	74.2894		101.85	103.22	99.41		90.15	110.26	105.08
108.29	94.05	107.48	92.8	97.41	98.52		102.71	98.51	97.96	97.24	102.98	98.93			95.5222	56.364		98.8	96.41	102.06		100.61	111.9	95.21
98.14	91.77	92.08	96.85	100.1	100.27		99.4	98.28	98.51	98.3	98.58	102.16			73.5342	63.2884		103.09	99.59	100.08		96.17	99.01	85.94
100.48	102.21	101.04	113.77	99.08	95.249		99.27	99.38	99.63	99.67	102.39	99.39			62.87	58.9676		95.31	101.53	97.15		108.58	98.9	98.71
101.23	103.02	103.3	109.46	102.54	99.098		99.17	102.24	103.26	102.66	99.02	100.27						102.59	91.66	100.25		99.54	96.99	100.03
102.42	114.64	96.24	94.69	102.56	101.705		99.5	101.75	99.12	101.19	100.03	100						103.54	108.31	104.47		102.81	100.72	103.74
95.85	99.38	99.26	92.24	99.51	99.155		101.59	99.19	102.48	100.1	101.25	102.95						108.58	96.03	91.06		110.11	92.84	102.84
91.2	89.79	100.28	94.46	101.27	110.938		99.1	98.96	98.21	97.51	102.21	100.87						94.85	107.75	95.86		96.38	93.59	100.14
90.6683	93.5203	98.436	101.912	73.1254	63.997		74.45	78.813	80.09	94.071	68.739	94.021						106.365	91.307	102.604		104.869	95.851	103.515
90.1909	101.124	94.094	98.853	79.456	50.543		75.453	104.441	107.487	51.461	73.741	99.096						98.525	103.771	90.992		103.065	95.876	93.204
89.495	73.769	86.409	90.977	73.596	73.088		69.554	79.112	68.819	66.003	44.052	65.96						104.128	100.312	104.936		100.599	106.227	95.61
85.754	74.584	74.029	93.243	62.607	71.103		77.752	48.069	71.712	67.394	82.193	81.476						105.16	91.649	96.739		96.565	98.192	92.829
85.295	76.862	84.973	97.944	77.993	58.65		71.393	74.585	69.778	53.611	57.004	58.855						97.716	105.533	106.252		99.674	96.092	105.22
86.219	62.601	78.77	95.009	82.806	65.594		86.737	84.204	65.212	53.425	88.007	55.371						91.348	94.998	95.053		106.666	97.988	91.466
71.591	64.452	81.084	96.043	64.471	52.835		83.049	55.053	40.967	57.212	42.407	49.555						107.312	94.64	106.443		106.205	92.235	109.131
74.336	64.41	85.228	97.421	70.592	73.802		74.357	84.876	55.323	57.365	41.95	75.149						95.095	108.941	107.351		98.858	99.866	103.312
79.731	53.544	76.089	98.787	76.436	80.153		80.802	61.338	59.282	53.702	46.808	55.97						101.084	99.534	108.345		109.453	105.189	94.512
82.001	22.06	77.263	99.722	80.961	50.851		85.628	75.849	57.73	52.567	88.087	72.47						105.899	98.394	90.22		106.947	98.731	105.345
74.276	32.726	85.744	97.782	82.879	55.939		72.123	52.659	44.814	51.892	40.258	59.839						107.554	108.106	108.348		91.915	94.332	92.287
69.839	49.919	85.12	94.634	74.917	59.587		82.85	80.112	81.135	58.364	49.026	70.952						92.284	108.687	90.96		104.628	100.184	96.706
70.56	29.09	78.943	91.914	62.432	52.74		85.274	47.114	85.406	60.227	68.203	60.427						107.42	96.558	109.046		98.878	102.438	99.648
74.712	49.81	72.55	99.877	63.128	66.404		74.124	47.095	75.783	59.69	74.242	59.735						109.931	100.187	101.753		97.418	100.398	93.008
74.236	24.381	82.329	93.404	84.315	79.68		84.927	46.065	84.309	51.647	84.713	43.885						90.895	104.986	96.627		98.042	95.489	91.142

## Sheet: Fig 5
Shannon index											Relative abundance Phylum											Taxonomy raw data
	Region	.y.	group1	group2	p	p.adj	p.format	p.signif	method			X	Mouse	Region	Diet	Treatment	NumberBis	Diet_Treatment	variable	value			Kingdom	Phylum	Class	Order	Family	Genus	S001	S002	S003	S004	S005	S006	S009	S010	S011	S012	S013	S014	S017	S018	S019	S020	S021	S022	S025	S026	S027
1	small_intestine	shannon	Chow_Veh	HFD_L_Veh	5.40754e-05	0.0023	5.4e-05	****	T-test		1	S001	79_2	small_intestine	HFD_lard	Vehicle	1	HFDlard_Veh	Actinobacteriota	0		ASV_1	Bacteria	Firmicutes	Bacilli	Lactobacillales	Lactobacillaceae	Ligilactobacillus	13409	7656	13686	15668	11535	7124	7351	5130	7540	9163	6417	6767	9810	8661	11959	17257	10502	13567	9265	12377	4
2	small_intestine	shannon	Chow_Veh	HFD_L_OlGly	5.10725e-05	0.0021	5.1e-05	****	T-test		2	S002	80_2	small_intestine	HFD_lard	Vehicle	2	HFDlard_Veh	Actinobacteriota	0		ASV_2	Bacteria	Firmicutes	Bacilli	Lactobacillales	Lactobacillaceae	Lactobacillus	3434	1560	3503	4622	2048	2665	4975	1748	1406	3008	1483	1666	2425	1448	3032	3987	2500	3479	1719	2785	0
3	small_intestine	shannon	Chow_Veh	HFD_L_OlAla	4.26999e-05	0.0018	4.3e-05	****	T-test		3	S003	81_2	small_intestine	HFD_lard	Vehicle	3	HFDlard_Veh	Actinobacteriota	0		ASV_3	Bacteria	Firmicutes	Bacilli	Lactobacillales	Lactobacillaceae	Ligilactobacillus	5482	2480	5966	7244	4979	3070	2943	2830	3183	3458	2413	3119	4260	3726	5591	5864	6096	5605	3378	4520	0
4	small_intestine	shannon	Chow_Veh	HFD_O_Veh	0.0401382	1.0000	0.04014	*	T-test		4	S004	82_2	small_intestine	HFD_lard	Vehicle	4	HFDlard_Veh	Actinobacteriota	0		ASV_4	Bacteria	Firmicutes	Bacilli	Erysipelotrichales	Erysipelotrichaceae	Faecalibaculum	0	0	0	0	0	0	0	0	0	0	0	0	0	0	0	0	0	0	32	0	0
5	small_intestine	shannon	Chow_Veh	Chow_OlGly	0.762856	1.0000	0.76286	ns	T-test		5	S005	83_2	small_intestine	HFD_lard	Vehicle	5	HFDlard_Veh	Actinobacteriota	0		ASV_5	Bacteria	Firmicutes	Bacilli	Lactobacillales	Lactobacillaceae	Ligilactobacillus	3922	2896	3809	4584	2715	1920	1881	1277	1233	1576	1428	1932	2869	1886	3447	4872	3131	3086	2079	3027	0
6	small_intestine	shannon	Chow_Veh	Chow_OlAla	0.00374262	0.1600	0.00374	**	T-test		6	S006	84_2	small_intestine	HFD_lard	Vehicle	6	HFDlard_Veh	Actinobacteriota	0		ASV_6	Bacteria	Verrucomicrobiota	Verrucomicrobiae	Verrucomicrobiales	Akkermansiaceae	Akkermansia	965	687	1080	393	36	8	298	400	500	128	52	28	593	984	1168	0	372	353	628	646	0
7	small_intestine	shannon	HFD_L_Veh	HFD_L_OlGly	0.487986	1.0000	0.48799	ns	T-test		7	S009	79_4	large_intestine	HFD_lard	Vehicle	7	HFDlard_Veh	Actinobacteriota	0		ASV_7	Bacteria	Firmicutes	Clostridia	Peptostreptococcales-Tissierellales	Peptostreptococcaceae	Romboutsia	305	349	378	2256	904	168	851	298	921	1155	3387	1270	203	578	270	0	254	497	3329	5693	0
8	small_intestine	shannon	HFD_L_Veh	HFD_L_OlAla	0.64618	1.0000	0.64618	ns	T-test		8	S010	80_4	large_intestine	HFD_lard	Vehicle	8	HFDlard_Veh	Actinobacteriota	0		ASV_8	Bacteria	Bacteroidota	Bacteroidia	Bacteroidales	Rikenellaceae	Alistipes	1173	1147	947	2082	1077	497	658	562	799	771	737	494	669	1160	1079	1176	1452	2090	586	1122	0
9	small_intestine	shannon	HFD_L_Veh	HFD_O_Veh	0.722346	1.0000	0.72235	ns	T-test		9	S011	81_4	large_intestine	HFD_lard	Vehicle	9	HFDlard_Veh	Actinobacteriota	0		ASV_9	Bacteria	Bacteroidota	Bacteroidia	Bacteroidales	Muribaculaceae	NA	0	0	0	0	0	0	0	0	0	0	0	0	0	0	0	0	0	0	0	0	0
10	small_intestine	shannon	HFD_L_Veh	Chow_OlGly	0.000594015	0.0250	0.00059	***	T-test		10	S012	82_4	large_intestine	HFD_lard	Vehicle	10	HFDlard_Veh	Actinobacteriota	0		ASV_10	Bacteria	Firmicutes	Clostridia	Peptostreptococcales-Tissierellales	Peptostreptococcaceae	Romboutsia	1853	969	1494	1422	637	234	950	566	1156	702	1400	859	1126	1125	1577	104	1056	782	1192	2784	0
11	small_intestine	shannon	HFD_L_Veh	Chow_OlAla	5.69836e-09	2.4e-07	5.7e-09	****	T-test		11	S013	83_4	large_intestine	HFD_lard	Vehicle	11	HFDlard_Veh	Actinobacteriota	0		ASV_11	Bacteria	Bacteroidota	Bacteroidia	Bacteroidales	Muribaculaceae	NA	0	0	0	0	0	0	0	0	0	0	0	0	0	0	0	0	0	0	0	0	0
12	small_intestine	shannon	HFD_L_OlGly	HFD_L_OlAla	0.324167	1.0000	0.32417	ns	T-test		12	S014	84_4	large_intestine	HFD_lard	Vehicle	12	HFDlard_Veh	Actinobacteriota	0		ASV_12	Bacteria	Actinobacteriota	Actinobacteria	Bifidobacteriales	Bifidobacteriaceae	Bifidobacterium	0	0	0	0	0	0	0	0	0	0	0	0	0	0	0	0	0	0	0	0	0
13	small_intestine	shannon	HFD_L_OlGly	HFD_O_Veh	0.566558	1.0000	0.56656	ns	T-test		13	S017	61_2	small_intestine	HFD_lard	OlGly	13	HFDlard_OlGly	Actinobacteriota	0		ASV_13	Bacteria	Firmicutes	Bacilli	Erysipelotrichales	Erysipelotrichaceae	Dubosiella	0	3239	181	0	0	0	1544	122	43	0	0	0	6961	0	1558	0	35	0	2875	1058	0
14	small_intestine	shannon	HFD_L_OlGly	Chow_OlGly	0.00021735	0.0091	0.00022	***	T-test		14	S018	62_2	small_intestine	HFD_lard	OlGly	14	HFDlard_OlGly	Actinobacteriota	0		ASV_14	Bacteria	Bacteroidota	Bacteroidia	Bacteroidales	Marinifilaceae	Odoribacter	212	35	88	407	162	173	208	1184	2430	201	169	209	267	109	204	355	491	21	263	1408	0
15	small_intestine	shannon	HFD_L_OlGly	Chow_OlAla	1.39537e-06	5.9e-05	1.4e-06	****	T-test		15	S019	63_2	small_intestine	HFD_lard	OlGly	15	HFDlard_OlGly	Actinobacteriota	0		ASV_15	Bacteria	Actinobacteriota	Coriobacteriia	Coriobacteriales	Atopobiaceae	Coriobacteriaceae_UCG-002	0	0	0	0	0	0	0	0	0	0	0	0	0	0	0	0	0	0	0	0	0
16	small_intestine	shannon	HFD_L_OlAla	HFD_O_Veh	0.810945	1.0000	0.81095	ns	T-test		16	S020	64_2	small_intestine	HFD_lard	OlGly	16	HFDlard_OlGly	Actinobacteriota	0		ASV_16	Bacteria	Deferribacterota	Deferribacteres	Deferribacterales	Deferribacteraceae	Mucispirillum	563	134	306	96	0	0	281	1182	177	42	0	8	210	396	574	0	269	229	296	1005	0
17	small_intestine	shannon	HFD_L_OlAla	Chow_OlGly	0.000652608	0.0270	0.00065	***	T-test		17	S021	65_2	small_intestine	HFD_lard	OlGly	17	HFDlard_OlGly	Actinobacteriota	0		ASV_17	Bacteria	Firmicutes	Bacilli	Erysipelotrichales	Erysipelotrichaceae	Faecalibaculum	0	0	0	0	0	0	0	0	0	0	0	0	0	0	0	0	0	0	0	0	0
18	small_intestine	shannon	HFD_L_OlAla	Chow_OlAla	2.23265e-08	9.4e-07	2.2e-08	****	T-test		18	S022	66_2	small_intestine	HFD_lard	OlGly	18	HFDlard_OlGly	Actinobacteriota	0		ASV_18	Bacteria	Bacteroidota	Bacteroidia	Bacteroidales	Bacteroidaceae	Bacteroides	0	33	147	130	46	120	96	187	1919	60	11	127	40	31	54	0	0	0	254	541	0
19	small_intestine	shannon	HFD_O_Veh	Chow_OlGly	0.033648	1.0000	0.03365	*	T-test		19	S025	61_4	large_intestine	HFD_lard	OlGly	19	HFDlard_OlGly	Actinobacteriota	0		ASV_19	Bacteria	Firmicutes	Clostridia	Lachnospirales	Lachnospiraceae	Lachnospiraceae_NK4A136_group	962	830	618	1451	787	530	480	570	374	393	267	247	722	557	839	131	665	459	361	616	0
20	small_intestine	shannon	HFD_O_Veh	Chow_OlAla	0.0103599	0.4400	0.01036	*	T-test		20	S026	62_4	large_intestine	HFD_lard	OlGly	20	HFDlard_OlGly	Actinobacteriota	0		ASV_20	Bacteria	Bacteroidota	Bacteroidia	Bacteroidales	Rikenellaceae	Alistipes	46	11	0	30	45	78	14	378	1167	34	44	123	54	175	0	0	48	0	75	545	0
21	small_intestine	shannon	Chow_OlGly	Chow_OlAla	0.0879534	1.0000	0.08795	ns	T-test		21	S028	64_4	large_intestine	HFD_lard	OlGly	22	HFDlard_OlGly	Actinobacteriota	0		ASV_21	Bacteria	Bacteroidota	Bacteroidia	Bacteroidales	Muribaculaceae	NA	0	0	0	0	0	0	0	0	0	0	0	0	0	0	0	0	0	0	0	0	0
22	large_intestine	shannon	Chow_Veh	HFD_L_Veh	0.108154	1.0000	0.10815	ns	T-test		22	S029	65_5	large_intestine	HFD_lard	OlGly	23	HFDlard_OlGly	Actinobacteriota	0		ASV_22	Bacteria	Bacteroidota	Bacteroidia	Bacteroidales	Muribaculaceae	NA	0	0	0	0	0	0	0	0	0	0	0	0	0	0	0	0	0	0	0	0	0
23	large_intestine	shannon	Chow_Veh	HFD_L_OlGly	0.151941	1.0000	0.15194	ns	T-test		23	S030	66_4	large_intestine	HFD_lard	OlGly	24	HFDlard_OlGly	Actinobacteriota	0		ASV_23	Bacteria	Bacteroidota	Bacteroidia	Bacteroidales	Muribaculaceae	NA	0	0	0	0	0	0	0	0	0	0	0	0	0	0	0	0	0	0	0	0	0
24	large_intestine	shannon	Chow_Veh	HFD_L_OlAla	0.146961	1.0000	0.14696	ns	T-test		24	S033	70_2	small_intestine	HFD_lard	OlAla	25	HFDlard_OlAla	Actinobacteriota	0		ASV_24	Bacteria	Proteobacteria	NA	NA	NA	NA	0	0	0	0	0	0	0	0	0	0	0	0	0	0	0	0	0	0	0	0	0
25	large_intestine	shannon	Chow_Veh	HFD_O_Veh	0.533982	1.0000	0.53398	ns	T-test		25	S034	71_2	small_intestine	HFD_lard	OlAla	26	HFDlard_OlAla	Actinobacteriota	0		ASV_25	Bacteria	Bacteroidota	Bacteroidia	Bacteroidales	Muribaculaceae	NA	0	85	0	0	0	0	0	0	15	0	0	0	69	0	0	0	0	0	32	90	0
26	large_intestine	shannon	Chow_Veh	Chow_OlGly	0.721475	1.0000	0.72147	ns	T-test		26	S035	72_2	small_intestine	HFD_lard	OlAla	27	HFDlard_OlAla	Actinobacteriota	0		ASV_26	Bacteria	Bacteroidota	Bacteroidia	Bacteroidales	Muribaculaceae	NA	0	0	0	0	0	0	0	0	0	0	0	0	0	0	0	0	0	0	0	0	0
27	large_intestine	shannon	Chow_Veh	Chow_OlAla	0.88036	1.0000	0.88036	ns	T-test		27	S036	73_2	small_intestine	HFD_lard	OlAla	28	HFDlard_OlAla	Actinobacteriota	0		ASV_27	Bacteria	Firmicutes	Clostridia	Lachnospirales	Lachnospiraceae	Lachnospiraceae_UCG-001	0	0	0	0	0	0	0	0	0	0	0	0	0	0	0	0	0	0	0	0	0
28	large_intestine	shannon	HFD_L_Veh	HFD_L_OlGly	0.519101	1.0000	0.51910	ns	T-test		28	S037	74_2	small_intestine	HFD_lard	OlAla	29	HFDlard_OlAla	Actinobacteriota	0		ASV_28	Bacteria	Proteobacteria	NA	NA	NA	NA	0	0	0	0	0	0	0	0	0	0	0	0	0	0	0	0	0	0	0	0	0
29	large_intestine	shannon	HFD_L_Veh	HFD_L_OlAla	0.568643	1.0000	0.56864	ns	T-test		29	S038	75_2	small_intestine	HFD_lard	OlAla	30	HFDlard_OlAla	Actinobacteriota	0		ASV_29	Bacteria	Bacteroidota	Bacteroidia	Bacteroidales	Muribaculaceae	NA	0	0	0	0	0	0	0	0	0	0	0	0	0	0	0	0	0	0	0	0	0
30	large_intestine	shannon	HFD_L_Veh	HFD_O_Veh	0.0280067	1.0000	0.02801	*	T-test		30	S041	70_4	large_intestine	HFD_lard	OlAla	31	HFDlard_OlAla	Actinobacteriota	0		ASV_30	Bacteria	Firmicutes	Bacilli	Erysipelotrichales	Erysipelotrichaceae	Dubosiella	108	0	0	0	0	0	0	0	0	0	0	0	0	6181	0	0	0	0	0	0	0
31	large_intestine	shannon	HFD_L_Veh	Chow_OlGly	0.0364273	1.0000	0.03643	*	T-test		31	S042	71_4	large_intestine	HFD_lard	OlAla	32	HFDlard_OlAla	Actinobacteriota	0		ASV_31	Bacteria	Firmicutes	Bacilli	Lactobacillales	Lactobacillaceae	HT002	258	294	208	213	60	39	604	24	90	183	109	95	64	270	280	0	281	195	100	231	0
32	large_intestine	shannon	HFD_L_Veh	Chow_OlAla	0.000783607	0.0330	0.00078	***	T-test		32	S043	72_4	large_intestine	HFD_lard	OlAla	33	HFDlard_OlAla	Actinobacteriota	0		ASV_32	Bacteria	Bacteroidota	Bacteroidia	Bacteroidales	Muribaculaceae	NA	0	0	0	0	0	0	0	0	0	0	0	0	0	0	0	0	0	0	0	0	0
33	large_intestine	shannon	HFD_L_OlGly	HFD_L_OlAla	0.816218	1.0000	0.81622	ns	T-test		33	S044	73_4	large_intestine	HFD_lard	OlAla	34	HFDlard_OlAla	Actinobacteriota	0		ASV_33	Bacteria	Firmicutes	Bacilli	Lactobacillales	Lactobacillaceae	Limosilactobacillus	0	0	0	0	0	0	593	0	0	0	0	0	0	0	0	0	0	0	111	0	0
34	large_intestine	shannon	HFD_L_OlGly	HFD_O_Veh	0.0744755	1.0000	0.07448	ns	T-test		34	S045	74_4	large_intestine	HFD_lard	OlAla	35	HFDlard_OlAla	Actinobacteriota	0		ASV_34	Bacteria	Bacteroidota	Bacteroidia	Bacteroidales	Muribaculaceae	NA	0	0	0	0	0	0	0	0	0	0	0	0	0	0	0	0	0	0	0	0	0
35	large_intestine	shannon	HFD_L_OlGly	Chow_OlGly	0.0776457	1.0000	0.07765	ns	T-test		35	S046	75_5	large_intestine	HFD_lard	OlAla	36	HFDlard_OlAla	Actinobacteriota	0		ASV_35	Bacteria	Bacteroidota	Bacteroidia	Bacteroidales	Muribaculaceae	NA	0	0	0	0	0	0	0	0	0	0	0	0	0	0	0	0	0	0	0	0	0
36	large_intestine	shannon	HFD_L_OlGly	Chow_OlAla	0.00268705	0.1100	0.00269	**	T-test		36	S049	46_2	small_intestine	HFD_oil	Vehicle	37	HFDoil_Veh	Actinobacteriota	0.118427		ASV_36	Bacteria	Proteobacteria	Gammaproteobacteria	Burkholderiales	Sutterellaceae	Parasutterella	0	0	0	0	0	0	0	0	0	0	0	0	0	0	0	0	0	0	0	0	0
37	large_intestine	shannon	HFD_L_OlAla	HFD_O_Veh	0.0376138	1.0000	0.03761	*	T-test		37	S050	47_2	small_intestine	HFD_oil	Vehicle	38	HFDoil_Veh	Actinobacteriota	4.20876		ASV_37	Bacteria	Bacteroidota	Bacteroidia	Bacteroidales	Prevotellaceae	Alloprevotella	0	0	0	0	0	0	0	0	0	0	0	0	0	0	0	0	0	0	0	0	0
38	large_intestine	shannon	HFD_L_OlAla	Chow_OlGly	0.0535507	1.0000	0.05355	ns	T-test		38	S051	48_2	small_intestine	HFD_oil	Vehicle	39	HFDoil_Veh	Actinobacteriota	3.79396		ASV_38	Bacteria	Proteobacteria	Gammaproteobacteria	Burkholderiales	Sutterellaceae	Parasutterella	0	0	0	0	0	0	0	8	0	0	0	0	11	0	0	0	0	0	0	46	0
39	large_intestine	shannon	HFD_L_OlAla	Chow_OlAla	0.000387367	0.0160	0.00039	***	T-test		39	S052	49_2	small_intestine	HFD_oil	Vehicle	40	HFDoil_Veh	Actinobacteriota	4.65496		ASV_39	Bacteria	Firmicutes	Clostridia	Lachnospirales	Lachnospiraceae	NA	0	0	0	0	0	0	0	0	0	0	0	0	0	0	0	0	0	0	0	0	0
40	large_intestine	shannon	HFD_O_Veh	Chow_OlGly	0.727329	1.0000	0.72733	ns	T-test		40	S053	50_2	small_intestine	HFD_oil	Vehicle	41	HFDoil_Veh	Actinobacteriota	2.20123		ASV_40	Bacteria	Proteobacteria	Gammaproteobacteria	Burkholderiales	Sutterellaceae	Parasutterella	0	0	0	0	0	0	0	0	0	0	2	0	0	0	0	0	0	0	57	0	0
41	large_intestine	shannon	HFD_O_Veh	Chow_OlAla	0.165646	1.0000	0.16565	ns	T-test		41	S054	51_2	small_intestine	HFD_oil	Vehicle	42	HFDoil_Veh	Actinobacteriota	0.600334		ASV_41	Bacteria	Bacteroidota	Bacteroidia	Bacteroidales	Prevotellaceae	Prevotellaceae_UCG-001	0	0	0	0	0	0	0	0	0	0	0	0	0	0	0	0	0	0	0	0	0
42	large_intestine	shannon	Chow_OlGly	Chow_OlAla	0.444015	1.0000	0.44401	ns	T-test		42	S055	46_4	large_intestine	HFD_oil	Vehicle	43	HFDoil_Veh	Actinobacteriota	6.4035		ASV_42	Bacteria	NA	NA	NA	NA	NA	7	0	0	0	0	0	0	0	0	0	0	0	0	0	0	0	0	0	0	0	0
											43	S057	47_4	large_intestine	HFD_oil	Vehicle	44	HFDoil_Veh	Actinobacteriota	0.544206		ASV_43	Bacteria	Bacteroidota	Bacteroidia	Bacteroidales	Muribaculaceae	NA	0	0	0	0	0	0	0	0	0	0	0	0	0	0	0	0	0	0	0	0	0
											44	S058	48_4	large_intestine	HFD_oil	Vehicle	45	HFDoil_Veh	Actinobacteriota	2.74467		ASV_44	Bacteria	Firmicutes	Bacilli	Erysipelotrichales	Erysipelotrichaceae	Turicibacter	666	166	779	390	883	187	266	230	65	216	196	312	106	339	220	408	507	221	173	255	0
											45	S059	49_4	large_intestine	HFD_oil	Vehicle	46	HFDoil_Veh	Actinobacteriota	2.07731		ASV_45	Bacteria	Bacteroidota	Bacteroidia	Bacteroidales	Marinifilaceae	Odoribacter	238	259	528	252	322	101	343	300	114	288	374	222	141	343	472	552	230	310	286	556	0
											46	S060	50_4	large_intestine	HFD_oil	Vehicle	47	HFDoil_Veh	Actinobacteriota	0.728044		ASV_46	Bacteria	Bacteroidota	Bacteroidia	Bacteroidales	Muribaculaceae	NA	0	0	0	0	0	0	0	170	436	0	0	0	0	0	4	0	0	0	0	121	0
											47	S061	51_4	large_intestine	HFD_oil	Vehicle	48	HFDoil_Veh	Actinobacteriota	4.96467		ASV_47	Bacteria	Bacteroidota	Bacteroidia	Bacteroidales	Muribaculaceae	NA	0	0	0	0	0	0	0	0	0	0	0	0	0	0	0	0	0	0	0	0	0
											48	S063	68_2	small_intestine	Chow	Vehicle	50	Chow_Veh	Actinobacteriota	16.5279		ASV_48	Bacteria	Firmicutes	Clostridia	Lachnospirales	Lachnospiraceae	NA	0	0	0	0	0	0	0	0	0	0	0	0	0	0	0	0	0	0	0	0	0
											49	S065	69_2	small_intestine	Chow	Vehicle	51	Chow_Veh	Actinobacteriota	8.81915		ASV_49	Bacteria	Firmicutes	Bacilli	Lactobacillales	Lactobacillaceae	Ligilactobacillus	348	203	352	416	333	284	152	122	185	223	163	213	251	252	294	433	243	345	234	346	0
											50	S066	67_4	large_intestine	Chow	Vehicle	52	Chow_Veh	Actinobacteriota	3.05363		ASV_50	Bacteria	Bacteroidota	Bacteroidia	Bacteroidales	Rikenellaceae	Rikenella	659	336	591	275	495	134	281	214	147	195	127	0	138	356	365	179	359	299	92	228	0
											51	S067	68_4	large_intestine	Chow	Vehicle	53	Chow_Veh	Actinobacteriota	6.05112		ASV_51	Bacteria	Firmicutes	Clostridia	Lachnospirales	Lachnospiraceae	Lachnospiraceae_NK4A136_group	0	0	0	90	0	37	0	0	0	0	0	0	0	0	0	71	0	44	0	86	0
											52	S068	69_4	large_intestine	Chow	Vehicle	54	Chow_Veh	Actinobacteriota	3.37259		ASV_52	Bacteria	Firmicutes	Clostridia	Lachnospirales	Lachnospiraceae	Lachnoclostridium	0	0	48	44	0	0	27	307	238	56	0	27	44	0	10	0	52	122	0	962	0
											53	S069	7_2	small_intestine	Chow	OlGly	55	Chow_OlGly	Actinobacteriota	1.02658		ASV_53	Bacteria	Firmicutes	Bacilli	Erysipelotrichales	Erysipelotrichaceae	Faecalibaculum	0	0	0	0	0	0	0	0	0	0	0	0	0	0	0	0	0	0	0	0	0
											54	S070	8_2	small_intestine	Chow	OlGly	56	Chow_OlGly	Actinobacteriota	6.87402		ASV_54	Bacteria	Desulfobacterota	Desulfovibrionia	Desulfovibrionales	Desulfovibrionaceae	Bilophila	0	0	0	0	0	0	0	0	0	0	0	0	0	10	0	0	0	0	0	0	0
											55	S071	9_2	small_intestine	Chow	OlGly	57	Chow_OlGly	Actinobacteriota	2.73168		ASV_55	Bacteria	Firmicutes	Clostridia	Lachnospirales	Lachnospiraceae	Dorea	0	0	143	0	0	0	0	58	0	0	0	0	59	0	0	0	38	111	1039	1060	0
											56	S073	10_2	small_intestine	Chow	OlGly	58	Chow_OlGly	Actinobacteriota	10.3241		ASV_56	Bacteria	Bacteroidota	Bacteroidia	Bacteroidales	Muribaculaceae	NA	0	0	0	0	0	0	0	0	0	0	0	0	0	0	0	0	0	0	0	0	0
											57	S074	11_2	small_intestine	Chow	OlGly	59	Chow_OlGly	Actinobacteriota	3.72206		ASV_57	Bacteria	Bacteroidota	Bacteroidia	Bacteroidales	Muribaculaceae	Muribaculum	0	0	0	0	38	0	0	0	0	0	0	0	0	0	0	0	0	0	0	0	0
											58	S075	12_2	small_intestine	Chow	OlGly	60	Chow_OlGly	Actinobacteriota	2.86559		ASV_58	Bacteria	Proteobacteria	Alphaproteobacteria	Rhodospirillales	NA	NA	0	0	0	0	0	0	0	0	16	0	0	0	0	0	0	0	0	0	0	3	0
											59	S076	7_4	large_intestine	Chow	OlGly	61	Chow_OlGly	Actinobacteriota	21.2428		ASV_59	Bacteria	Firmicutes	Clostridia	Lachnospirales	Lachnospiraceae	Lachnospiraceae_NK4A136_group	0	0	0	0	0	0	0	0	0	0	0	0	0	0	0	0	0	0	0	0	0
											60	S077	8_4	large_intestine	Chow	OlGly	62	Chow_OlGly	Actinobacteriota	19.1081		ASV_60	Bacteria	Firmicutes	Clostridia	Lachnospirales	Lachnospiraceae	Lachnospiraceae_UCG-006	299	325	257	581	285	61	129	257	165	87	182	145	188	143	200	191	0	161	93	348	0
											61	S078	9_4	large_intestine	Chow	OlGly	63	Chow_OlGly	Actinobacteriota	14.4499		ASV_61	Bacteria	Bacteroidota	Bacteroidia	Bacteroidales	Tannerellaceae	NA	0	0	0	50	4	8	0	155	627	0	12	20	13	0	0	0	0	29	82	122	0
											62	S079	10_4	large_intestine	Chow	OlGly	64	Chow_OlGly	Actinobacteriota	10.2883		ASV_62	Bacteria	Firmicutes	Clostridia	Clostridiales	Clostridiaceae	Clostridium_sensu_stricto_1	0	194	77	74	10	0	0	67	182	15	51	13	0	76	0	0	27	0	77	543	0
											63	S081	11_4	large_intestine	Chow	OlGly	65	Chow_OlGly	Actinobacteriota	2.33861		ASV_63	Bacteria	Bacteroidota	Bacteroidia	Bacteroidales	Rikenellaceae	Rikenellaceae_RC9_gut_group	0	0	0	0	0	0	0	443	520	0	0	0	8	0	0	0	0	0	32	590	0
											64	S082	12_4	large_intestine	Chow	OlGly	66	Chow_OlGly	Actinobacteriota	7.85543		ASV_64	Bacteria	Bacteroidota	Bacteroidia	Bacteroidales	Muribaculaceae	NA	0	0	0	0	0	0	0	0	0	0	0	0	0	0	0	0	0	0	0	0	0
											65	S083	1_2	small_intestine	Chow	OlAla	67	Chow_OlAla	Actinobacteriota	4.71623		ASV_65	Bacteria	Bacteroidota	Bacteroidia	Bacteroidales	Rikenellaceae	Alistipes	0	0	0	0	0	0	0	0	0	0	36	0	0	0	0	0	0	0	0	0	0
											66	S084	2_2	small_intestine	Chow	OlAla	68	Chow_OlAla	Actinobacteriota	2.03994		ASV_66	Bacteria	Firmicutes	Clostridia	Lachnospirales	Lachnospiraceae	NA	0	0	0	0	0	0	0	0	0	0	0	0	0	0	0	0	0	0	0	0	0
											67	S085	3_2	small_intestine	Chow	OlAla	69	Chow_OlAla	Actinobacteriota	1.77318		ASV_67	Bacteria	Firmicutes	Bacilli	Erysipelotrichales	Erysipelotrichaceae	Faecalibaculum	0	0	0	0	0	0	0	0	0	0	0	0	0	0	0	0	0	0	0	0	0
											68	S086	4_2	small_intestine	Chow	OlAla	70	Chow_OlAla	Actinobacteriota	6.54826		ASV_68	Bacteria	Firmicutes	Bacilli	Lactobacillales	Lactobacillaceae	Lactobacillus	0	0	0	0	0	0	0	0	0	0	0	0	0	0	0	0	0	0	225	208	0
											69	S087	5_2	small_intestine	Chow	OlAla	71	Chow_OlAla	Actinobacteriota	1.13931		ASV_69	Bacteria	Proteobacteria	Gammaproteobacteria	Burkholderiales	Sutterellaceae	Parasutterella	0	0	0	0	0	0	0	0	0	0	0	0	0	0	0	0	0	0	0	0	0
											70	S089	6_2	small_intestine	Chow	OlAla	72	Chow_OlAla	Actinobacteriota	5.6655		ASV_70	Bacteria	Firmicutes	Clostridia	Oscillospirales	Ruminococcaceae	[Eubacterium]_siraeum_group	0	0	0	0	0	0	0	0	0	0	0	0	0	0	0	0	0	0	0	0	0
											71	S090	1_4	large_intestine	Chow	OlAla	73	Chow_OlAla	Actinobacteriota	2.18404		ASV_71	Bacteria	Bacteroidota	Bacteroidia	Bacteroidales	Muribaculaceae	NA	0	0	0	0	0	0	0	0	0	0	0	0	0	0	0	0	0	0	0	0	0
											72	S091	2_4	large_intestine	Chow	OlAla	74	Chow_OlAla	Actinobacteriota	5.50523		ASV_72	Bacteria	Firmicutes	Clostridia	Oscillospirales	Ruminococcaceae	Ruminococcus	0	0	0	0	0	0	0	0	0	0	0	0	0	0	27	0	0	0	0	0	0
											73	S092	3_4	large_intestine	Chow	OlAla	75	Chow_OlAla	Actinobacteriota	13.366		ASV_73	Bacteria	Bacteroidota	Bacteroidia	Bacteroidales	Muribaculaceae	NA	0	0	0	0	0	0	0	0	0	28	0	39	0	0	0	0	0	78	8	0	0
											74	S093	4_4	large_intestine	Chow	OlAla	76	Chow_OlAla	Actinobacteriota	15.7369		ASV_74	Bacteria	Firmicutes	Clostridia	Lachnospirales	Lachnospiraceae	Lachnospiraceae_NK4A136_group	0	0	0	0	0	0	0	0	0	0	0	0	0	0	0	0	0	0	0	0	0
											75	S094	5_4	large_intestine	Chow	OlAla	77	Chow_OlAla	Actinobacteriota	3.92485		ASV_75	Bacteria	Firmicutes	Clostridia	Oscillospirales	Oscillospiraceae	Oscillibacter	0	0	0	37	0	135	31	87	74	73	9	35	0	76	159	0	42	0	10	269	0
											76	S095	6_4	large_intestine	Chow	OlAla	78	Chow_OlAla	Actinobacteriota	6.11161		ASV_76	Bacteria	Bacteroidota	Bacteroidia	Bacteroidales	Muribaculaceae	NA	0	0	0	0	0	0	0	0	0	0	0	0	0	0	0	0	0	0	0	0	0
											77	S001	79_2	small_intestine	HFD_lard	Vehicle	1	HFDlard_Veh	Bacteroidota	7.87983		ASV_77	Bacteria	Firmicutes	Bacilli	Lactobacillales	Lactobacillaceae	Ligilactobacillus	0	0	0	202	0	130	124	0	0	393	0	0	0	0	0	0	0	0	514	288	0
											78	S002	80_2	small_intestine	HFD_lard	Vehicle	2	HFDlard_Veh	Bacteroidota	9.36874		ASV_78	Bacteria	Cyanobacteria	Vampirivibrionia	Gastranaerophilales	NA	NA	0	0	0	0	0	0	0	0	0	0	0	0	0	0	0	0	0	0	0	0	0
											79	S003	81_2	small_intestine	HFD_lard	Vehicle	3	HFDlard_Veh	Bacteroidota	7.80233		ASV_79	Bacteria	NA	NA	NA	NA	NA	0	0	0	0	0	0	0	0	0	0	0	0	0	0	0	0	0	0	0	0	0
											80	S004	82_2	small_intestine	HFD_lard	Vehicle	4	HFDlard_Veh	Bacteroidota	8.3967		ASV_80	Bacteria	Firmicutes	Bacilli	Staphylococcales	Staphylococcaceae	Staphylococcus	0	0	0	0	0	0	133	0	21	0	0	0	87	0	0	0	0	0	2154	1848	0
											81	S005	83_2	small_intestine	HFD_lard	Vehicle	5	HFDlard_Veh	Bacteroidota	8.33153		ASV_81	Bacteria	Firmicutes	Clostridia	Lachnospirales	Lachnospiraceae	Lachnospiraceae_UCG-001	0	0	0	0	0	0	0	0	0	0	0	0	0	0	0	0	0	0	0	0	0
											82	S006	84_2	small_intestine	HFD_lard	Vehicle	6	HFDlard_Veh	Bacteroidota	6.28709		ASV_82	Bacteria	Firmicutes	Clostridia	Oscillospirales	Ruminococcaceae	Anaerotruncus	78	199	0	159	0	0	56	0	0	134	0	58	85	0	144	58	51	0	55	116	0
											83	S009	79_4	large_intestine	HFD_lard	Vehicle	7	HFDlard_Veh	Bacteroidota	8.19694		ASV_83	Bacteria	Firmicutes	Clostridia	Lachnospirales	Lachnospiraceae	Tuzzerella	0	36	0	232	74	97	65	619	429	48	18	29	8	30	97	98	52	0	28	312	0
											84	S010	80_4	large_intestine	HFD_lard	Vehicle	8	HFDlard_Veh	Bacteroidota	15.5204		ASV_84	Bacteria	Firmicutes	Clostridia	Oscillospirales	Ruminococcaceae	NA	586	55	176	8	0	0	119	0	158	33	0	0	351	178	406	0	58	154	42	338	0
											85	S011	81_4	large_intestine	HFD_lard	Vehicle	9	HFDlard_Veh	Bacteroidota	29.6629		ASV_85	Bacteria	Firmicutes	Clostridia	Oscillospirales	Oscillospiraceae	Colidextribacter	68	80	50	20	126	131	39	104	127	189	98	113	120	201	45	26	114	163	28	43	0
											86	S012	82_4	large_intestine	HFD_lard	Vehicle	10	HFDlard_Veh	Bacteroidota	8.09094		ASV_86	Bacteria	Firmicutes	Clostridia	Clostridia_vadinBB60_group	NA	NA	0	0	0	0	0	0	14	0	0	0	0	0	0	0	0	0	0	0	0	0	0
											87	S013	83_4	large_intestine	HFD_lard	Vehicle	11	HFDlard_Veh	Bacteroidota	8.60945		ASV_87	Bacteria	Firmicutes	Clostridia	Lachnospirales	Lachnospiraceae	Lachnospiraceae_NK4A136_group	0	83	0	0	0	82	0	47	39	72	0	0	0	0	0	48	113	0	35	188	0
											88	S014	84_4	large_intestine	HFD_lard	Vehicle	12	HFDlard_Veh	Bacteroidota	7.00937		ASV_88	Bacteria	Firmicutes	Clostridia	Lachnospirales	Lachnospiraceae	Lachnospiraceae_NK4A136_group	169	249	247	0	193	42	138	102	31	0	77	119	46	97	184	0	249	94	71	54	0
											89	S017	61_2	small_intestine	HFD_lard	OlGly	13	HFDlard_OlGly	Bacteroidota	6.51056		ASV_89	Bacteria	Bacteroidota	Bacteroidia	Bacteroidales	Rikenellaceae	Alistipes	0	0	0	0	0	0	0	0	131	0	0	0	0	0	0	0	0	0	0	0	0
											90	S018	62_2	small_intestine	HFD_lard	OlGly	14	HFDlard_OlGly	Bacteroidota	8.87048		ASV_90	Bacteria	Bacteroidota	Bacteroidia	Bacteroidales	Marinifilaceae	Odoribacter	176	108	90	242	237	67	123	198	130	81	0	89	61	175	71	122	89	203	101	66	0
											91	S019	63_2	small_intestine	HFD_lard	OlGly	15	HFDlard_OlGly	Bacteroidota	8.7461		ASV_91	Bacteria	Firmicutes	Clostridia	Oscillospirales	Oscillospiraceae	Colidextribacter	0	0	0	50	31	10	28	572	569	94	19	104	0	0	50	0	0	99	41	512	0
											92	S020	64_2	small_intestine	HFD_lard	OlGly	16	HFDlard_OlGly	Bacteroidota	7.66376		ASV_92	Bacteria	Firmicutes	Bacilli	Lactobacillales	Lactobacillaceae	HT002	0	0	0	0	0	0	153	0	0	0	0	0	0	0	0	0	0	0	46	0	0
											93	S021	65_2	small_intestine	HFD_lard	OlGly	17	HFDlard_OlGly	Bacteroidota	9.10028		ASV_93	Bacteria	Desulfobacterota	Desulfovibrionia	Desulfovibrionales	Desulfovibrionaceae	Desulfovibrio	23	512	100	0	0	0	193	32	15	0	0	0	484	424	217	0	0	19	189	274	0
											94	S022	66_2	small_intestine	HFD_lard	OlGly	18	HFDlard_OlGly	Bacteroidota	9.75981		ASV_94	Bacteria	Firmicutes	Bacilli	Erysipelotrichales	Erysipelotrichaceae	Dubosiella	0	337	73	0	0	0	178	17	0	0	0	0	712	0	316	0	0	0	281	216	0
											95	S025	61_4	large_intestine	HFD_lard	OlGly	19	HFDlard_OlGly	Bacteroidota	6.99647		ASV_95	Bacteria	Bacteroidota	Bacteroidia	Bacteroidales	Muribaculaceae	NA	0	0	0	0	0	0	0	0	0	0	0	0	0	0	0	0	0	0	0	0	0
											96	S026	62_4	large_intestine	HFD_lard	OlGly	20	HFDlard_OlGly	Bacteroidota	10.3177		ASV_96	Bacteria	Firmicutes	Clostridia	Lachnospirales	Lachnospiraceae	Lachnospiraceae_NK4A136_group	0	0	0	0	0	0	31	0	0	0	0	0	50	0	0	0	76	0	0	0	0
											97	S028	64_4	large_intestine	HFD_lard	OlGly	22	HFDlard_OlGly	Bacteroidota	7.07025		ASV_97	Bacteria	Firmicutes	Bacilli	Erysipelotrichales	Erysipelotrichaceae	Faecalibaculum	0	0	0	0	0	0	0	0	0	0	0	0	0	0	0	0	0	0	0	0	0
											98	S029	65_5	large_intestine	HFD_lard	OlGly	23	HFDlard_OlGly	Bacteroidota	2.53398		ASV_98	Bacteria	Firmicutes	Clostridia	Lachnospirales	Lachnospiraceae	NA	50	164	205	146	0	4	24	0	66	128	0	6	23	108	236	0	0	275	0	96	0
											99	S030	66_4	large_intestine	HFD_lard	OlGly	24	HFDlard_OlGly	Bacteroidota	10.4805		ASV_99	Bacteria	Firmicutes	Clostridia	Lachnospirales	Lachnospiraceae	Lachnoclostridium	0	51	0	0	0	0	63	13	0	0	0	0	142	0	129	0	0	0	135	124	0
											100	S033	70_2	small_intestine	HFD_lard	OlAla	25	HFDlard_OlAla	Bacteroidota	9.95583		ASV_100	Bacteria	Bacteroidota	Bacteroidia	Bacteroidales	Muribaculaceae	Muribaculum	0	0	0	0	0	0	0	0	0	0	0	0	0	0	11	0	0	0	29	0	0
											101	S034	71_2	small_intestine	HFD_lard	OlAla	26	HFDlard_OlAla	Bacteroidota	10.6273		ASV_101	Bacteria	Actinobacteriota	Actinobacteria	Bifidobacteriales	Bifidobacteriaceae	Bifidobacterium	0	0	0	0	0	0	0	0	0	0	0	0	0	0	0	0	0	0	0	0	0
											102	S035	72_2	small_intestine	HFD_lard	OlAla	27	HFDlard_OlAla	Bacteroidota	8.73793		ASV_102	Bacteria	Bacteroidota	Bacteroidia	Bacteroidales	Muribaculaceae	NA	0	0	0	0	0	0	0	0	0	0	0	0	0	0	0	0	0	0	0	0	0
											103	S036	73_2	small_intestine	HFD_lard	OlAla	28	HFDlard_OlAla	Bacteroidota	9.10399		ASV_103	Bacteria	Firmicutes	Clostridia	Lachnospirales	Lachnospiraceae	Lachnospiraceae_NK4A136_group	0	0	0	0	0	0	0	0	0	0	0	0	0	0	0	0	0	0	0	0	0
											104	S037	74_2	small_intestine	HFD_lard	OlAla	29	HFDlard_OlAla	Bacteroidota	9.01839		ASV_104	Bacteria	Bacteroidota	Bacteroidia	Bacteroidales	Muribaculaceae	NA	0	94	0	0	0	0	12	0	0	0	3	0	0	0	36	0	0	0	0	0	0
											105	S038	75_2	small_intestine	HFD_lard	OlAla	30	HFDlard_OlAla	Bacteroidota	7.64843		ASV_105	Bacteria	Firmicutes	Clostridia	Lachnospirales	Lachnospiraceae	Shuttleworthia	313	156	53	346	244	65	0	31	87	139	65	0	87	160	178	0	216	119	31	101	0
											106	S041	70_4	large_intestine	HFD_lard	OlAla	31	HFDlard_OlAla	Bacteroidota	9.77508		ASV_106	Bacteria	Firmicutes	Clostridia	Lachnospirales	Lachnospiraceae	Lachnospiraceae_NK4A136_group	0	0	0	0	0	0	0	0	0	0	0	0	47	0	0	40	0	0	0	0	0
											107	S042	71_4	large_intestine	HFD_lard	OlAla	32	HFDlard_OlAla	Bacteroidota	7.90057		ASV_107	Bacteria	Bacteroidota	Bacteroidia	Bacteroidales	Muribaculaceae	NA	0	0	0	0	0	0	0	0	0	0	0	0	0	0	0	0	0	0	0	0	0
											108	S043	72_4	large_intestine	HFD_lard	OlAla	33	HFDlard_OlAla	Bacteroidota	9.92786		ASV_108	Bacteria	Firmicutes	Clostridia	Oscillospirales	Oscillospiraceae	NA	193	0	0	208	68	118	0	133	25	33	130	153	0	34	0	110	0	0	36	249	0
											109	S044	73_4	large_intestine	HFD_lard	OlAla	34	HFDlard_OlAla	Bacteroidota	9.41494		ASV_109	Bacteria	Bacteroidota	Bacteroidia	Bacteroidales	Muribaculaceae	NA	0	0	0	0	0	0	0	0	0	0	0	0	0	0	0	0	0	0	0	0	0
											110	S045	74_4	large_intestine	HFD_lard	OlAla	35	HFDlard_OlAla	Bacteroidota	45.6783		ASV_110	Bacteria	Firmicutes	Clostridia	Lachnospirales	Lachnospiraceae	Lachnospiraceae_NK4A136_group	0	0	0	0	0	0	0	0	0	0	0	0	0	0	0	0	0	0	0	0	0
											111	S046	75_5	large_intestine	HFD_lard	OlAla	36	HFDlard_OlAla	Bacteroidota	9.868		ASV_111	Bacteria	Actinobacteriota	Coriobacteriia	Coriobacteriales	Eggerthellaceae	Enterorhabdus	0	0	0	0	0	0	0	0	0	0	0	0	0	0	0	0	0	0	0	0	0
											112	S049	46_2	small_intestine	HFD_oil	Vehicle	37	HFDoil_Veh	Bacteroidota	0.0921101		ASV_112	Bacteria	Firmicutes	Clostridia	Oscillospirales	Butyricicoccaceae	UCG-009	0	0	0	34	0	26	32	115	123	39	36	74	0	0	0	0	102	0	0	283	0
											113	S050	47_2	small_intestine	HFD_oil	Vehicle	38	HFDoil_Veh	Bacteroidota	1.51248		ASV_113	Bacteria	Bacteroidota	Bacteroidia	Bacteroidales	Muribaculaceae	NA	0	0	0	0	0	0	0	0	0	0	0	0	0	0	0	0	0	0	0	0	0
											114	S051	48_2	small_intestine	HFD_oil	Vehicle	39	HFDoil_Veh	Bacteroidota	2.48143		ASV_114	Bacteria	Firmicutes	Clostridia	Oscillospirales	Oscillospiraceae	NA	0	0	0	37	0	69	0	67	31	67	0	42	0	0	0	0	0	0	0	528	0
											115	S052	49_2	small_intestine	HFD_oil	Vehicle	40	HFDoil_Veh	Bacteroidota	5.68381		ASV_115	Bacteria	Firmicutes	Clostridia	Oscillospirales	[Eubacterium]_coprostanoligenes_group	NA	0	36	68	16	109	0	0	46	28	6	0	79	211	0	0	46	109	116	7	56	0
											116	S053	50_2	small_intestine	HFD_oil	Vehicle	41	HFDoil_Veh	Bacteroidota	7.09286		ASV_116	Bacteria	Firmicutes	Clostridia	Oscillospirales	Oscillospiraceae	Intestinimonas	0	67	0	79	56	50	44	141	41	57	40	96	0	0	110	0	0	0	22	221	0
											117	S054	51_2	small_intestine	HFD_oil	Vehicle	42	HFDoil_Veh	Bacteroidota	12.038		ASV_117	Bacteria	Bacteroidota	Bacteroidia	Bacteroidales	Muribaculaceae	NA	0	0	0	0	0	0	0	0	0	0	0	0	0	0	0	0	0	0	0	0	0
											118	S055	46_4	large_intestine	HFD_oil	Vehicle	43	HFDoil_Veh	Bacteroidota	54.9155		ASV_118	Bacteria	Firmicutes	Clostridia	Lachnospirales	Lachnospiraceae	Lachnospiraceae_NK4A136_group	0	0	0	0	0	0	0	9	0	0	0	0	0	0	0	0	0	0	0	0	0
											119	S057	47_4	large_intestine	HFD_oil	Vehicle	44	HFDoil_Veh	Bacteroidota	23.7532		ASV_119	Bacteria	Firmicutes	Bacilli	Lactobacillales	Lactobacillaceae	HT002	0	0	0	0	0	0	0	0	0	0	0	0	0	0	0	0	0	0	0	0	0
											120	S058	48_4	large_intestine	HFD_oil	Vehicle	45	HFDoil_Veh	Bacteroidota	8.92223		ASV_120	Bacteria	Bacteroidota	Bacteroidia	Bacteroidales	Rikenellaceae	Alistipes	0	0	0	0	0	0	0	0	0	47	0	0	0	0	0	0	0	0	0	0	0
											121	S059	49_4	large_intestine	HFD_oil	Vehicle	46	HFDoil_Veh	Bacteroidota	5.67064		ASV_121	Bacteria	Bacteroidota	Bacteroidia	Bacteroidales	Muribaculaceae	NA	0	0	0	0	0	0	0	0	0	0	0	0	0	0	0	0	0	0	0	0	0
											122	S060	50_4	large_intestine	HFD_oil	Vehicle	47	HFDoil_Veh	Bacteroidota	11.7956		ASV_122	Bacteria	Bacteroidota	Bacteroidia	Bacteroidales	Muribaculaceae	NA	0	0	0	0	0	0	0	0	0	0	0	0	0	0	0	0	0	0	0	0	0
											123	S061	51_4	large_intestine	HFD_oil	Vehicle	48	HFDoil_Veh	Bacteroidota	2.25611		ASV_123	Bacteria	Firmicutes	Clostridia	Peptostreptococcales-Tissierellales	Peptostreptococcaceae	Romboutsia	0	0	0	248	0	0	65	0	0	0	301	136	0	0	0	0	0	0	266	306	0
											124	S063	68_2	small_intestine	Chow	Vehicle	50	Chow_Veh	Bacteroidota	42.0859		ASV_124	Bacteria	Firmicutes	Clostridia	Oscillospirales	Oscillospiraceae	NA	60	62	0	0	0	0	51	256	77	0	0	0	0	32	92	0	0	0	0	250	0
											125	S065	69_2	small_intestine	Chow	Vehicle	51	Chow_Veh	Bacteroidota	18.9007		ASV_125	Bacteria	Firmicutes	Clostridia	Lachnospirales	Lachnospiraceae	Lachnoclostridium	0	0	0	0	0	0	0	0	0	0	0	0	0	0	0	0	0	0	0	0	0
											126	S066	67_4	large_intestine	Chow	Vehicle	52	Chow_Veh	Bacteroidota	19.47		ASV_126	Bacteria	Bacteroidota	Bacteroidia	Bacteroidales	Muribaculaceae	NA	0	0	0	0	0	0	0	0	0	0	0	0	0	0	0	0	0	0	0	0	0
											127	S067	68_4	large_intestine	Chow	Vehicle	53	Chow_Veh	Bacteroidota	5.02521		ASV_127	Bacteria	Firmicutes	Clostridia	Lachnospirales	Lachnospiraceae	Roseburia	258	43	111	263	99	0	32	0	0	26	43	0	75	39	31	64	275	28	0	58	0
											128	S068	69_4	large_intestine	Chow	Vehicle	54	Chow_Veh	Bacteroidota	40.3043		ASV_128	Bacteria	Bacteroidota	Bacteroidia	Bacteroidales	Muribaculaceae	NA	0	0	0	0	0	0	0	0	0	0	0	0	0	0	0	0	0	0	0	0	0
											129	S069	7_2	small_intestine	Chow	OlGly	55	Chow_OlGly	Bacteroidota	42.3929		ASV_129	Bacteria	Firmicutes	Clostridia	Lachnospirales	Lachnospiraceae	Lachnospiraceae_UCG-006	0	0	0	0	0	0	0	0	0	0	0	0	0	0	0	0	0	0	0	0	0
											130	S070	8_2	small_intestine	Chow	OlGly	56	Chow_OlGly	Bacteroidota	44.9572		ASV_130	Bacteria	Bacteroidota	Bacteroidia	Bacteroidales	Muribaculaceae	NA	0	0	0	0	0	0	0	0	0	0	0	0	40	0	0	0	0	0	0	0	0
											131	S071	9_2	small_intestine	Chow	OlGly	57	Chow_OlGly	Bacteroidota	67.3161		ASV_131	Bacteria	Bacteroidota	Bacteroidia	Bacteroidales	Muribaculaceae	NA	0	0	0	0	0	0	0	0	0	0	0	0	0	0	0	0	14	49	0	0	0
											132	S073	10_2	small_intestine	Chow	OlGly	58	Chow_OlGly	Bacteroidota	9.42601		ASV_132	Bacteria	Firmicutes	Clostridia	Oscillospirales	Oscillospiraceae	Colidextribacter	62	15	108	0	50	0	0	65	54	51	45	20	74	46	60	0	0	0	54	48	0
											133	S074	11_2	small_intestine	Chow	OlGly	59	Chow_OlGly	Bacteroidota	3.91642		ASV_133	Bacteria	Firmicutes	Clostridia	Oscillospirales	Oscillospiraceae	NA	360	0	210	0	0	10	51	134	59	0	0	52	0	35	0	0	135	54	137	129	0
											134	S075	12_2	small_intestine	Chow	OlGly	60	Chow_OlGly	Bacteroidota	53.2799		ASV_134	Bacteria	Bacteroidota	Bacteroidia	Bacteroidales	Muribaculaceae	NA	0	0	0	0	0	0	0	0	0	0	0	0	0	0	0	0	0	0	0	0	0
											135	S076	7_4	large_intestine	Chow	OlGly	61	Chow_OlGly	Bacteroidota	25.8832		ASV_135	Bacteria	Firmicutes	Clostridia	Lachnospirales	Lachnospiraceae	NA	0	36	60	92	40	37	0	21	0	84	0	0	0	38	84	63	0	0	36	0	0
											136	S077	8_4	large_intestine	Chow	OlGly	62	Chow_OlGly	Bacteroidota	39.0373		ASV_136	Bacteria	Firmicutes	Clostridia	Lachnospirales	Lachnospiraceae	Lachnospiraceae_NK4A136_group	0	0	0	0	0	0	0	0	0	0	20	0	0	0	0	0	0	0	0	0	0
											137	S078	9_4	large_intestine	Chow	OlGly	63	Chow_OlGly	Bacteroidota	36.9389		ASV_137	Bacteria	Firmicutes	Clostridia	Lachnospirales	Lachnospiraceae	NA	43	0	0	0	0	0	0	0	0	0	15	0	0	0	0	0	0	0	0	66	0
											138	S079	10_4	large_intestine	Chow	OlGly	64	Chow_OlGly	Bacteroidota	46.3849		ASV_138	Bacteria	Firmicutes	Clostridia	Oscillospirales	Oscillospiraceae	NA	46	54	0	10	0	39	0	0	113	28	0	41	0	56	0	0	110	0	37	173	0
											139	S081	11_4	large_intestine	Chow	OlGly	65	Chow_OlGly	Bacteroidota	45.8462		ASV_139	Bacteria	Firmicutes	Bacilli	Erysipelotrichales	Erysipelotrichaceae	Faecalibaculum	0	0	0	0	0	0	0	0	0	0	0	0	0	0	0	0	0	0	0	0	0
											140	S082	12_4	large_intestine	Chow	OlGly	66	Chow_OlGly	Bacteroidota	48.0475		ASV_140	Bacteria	Proteobacteria	Gammaproteobacteria	Enterobacterales	Enterobacteriaceae	Escherichia-Shigella	6	55	0	0	0	0	36	0	0	0	0	0	93	0	0	0	93	92	158	94	0
											141	S083	1_2	small_intestine	Chow	OlAla	67	Chow_OlAla	Bacteroidota	45.4858		ASV_141	Bacteria	Firmicutes	Bacilli	Lactobacillales	Lactobacillaceae	Ligilactobacillus	98	73	114	146	84	71	43	42	35	28	37	56	86	59	72	135	66	80	53	86	0
											142	S084	2_2	small_intestine	Chow	OlAla	68	Chow_OlAla	Bacteroidota	39.6451		ASV_142	Bacteria	Firmicutes	Bacilli	Lactobacillales	Lactobacillaceae	Ligilactobacillus	145	0	189	183	155	134	0	0	0	132	0	111	0	0	0	0	0	0	0	114	0
											143	S085	3_2	small_intestine	Chow	OlAla	69	Chow_OlAla	Bacteroidota	33.668		ASV_143	Bacteria	Firmicutes	Clostridia	Lachnospirales	Lachnospiraceae	Lachnospiraceae_NK4A136_group	0	0	0	0	0	0	0	0	0	0	0	0	0	0	0	0	0	0	0	0	0
											144	S086	4_2	small_intestine	Chow	OlAla	70	Chow_OlAla	Bacteroidota	22.6585		ASV_144	Bacteria	Firmicutes	Clostridia	Lachnospirales	Lachnospiraceae	Lachnospiraceae_NK4A136_group	0	0	0	0	66	0	0	0	0	0	0	0	0	0	0	0	0	0	0	0	0
											145	S087	5_2	small_intestine	Chow	OlAla	71	Chow_OlAla	Bacteroidota	30.0948		ASV_145	Bacteria	Firmicutes	Clostridia	Lachnospirales	Lachnospiraceae	Lachnoclostridium	59	0	51	13	0	0	80	436	181	12	0	21	0	0	0	0	0	0	37	17	0
											146	S089	6_2	small_intestine	Chow	OlAla	72	Chow_OlAla	Bacteroidota	45.4499		ASV_146	Bacteria	Bacteroidota	Bacteroidia	Bacteroidales	Bacteroidaceae	Bacteroides	0	0	0	0	15	0	0	43	257	11	0	17	0	0	0	0	0	0	42	220	0
											147	S090	1_4	large_intestine	Chow	OlAla	73	Chow_OlAla	Bacteroidota	37.5274		ASV_147	Bacteria	Firmicutes	Clostridia	Oscillospirales	Ruminococcaceae	Incertae_Sedis	0	0	0	0	0	0	0	0	0	0	0	0	0	0	0	0	0	0	0	0	0
											148	S091	2_4	large_intestine	Chow	OlAla	74	Chow_OlAla	Bacteroidota	62.5472		ASV_148	Bacteria	Firmicutes	Clostridia	Lachnospirales	Lachnospiraceae	NA	0	50	57	108	100	43	51	51	25	68	91	0	52	68	106	0	219	16	0	46	0
											149	S092	3_4	large_intestine	Chow	OlAla	75	Chow_OlAla	Bacteroidota	51.8524		ASV_149	Bacteria	Firmicutes	Clostridia	Oscillospirales	Oscillospiraceae	Intestinimonas	0	0	127	248	82	16	0	80	48	84	44	19	0	0	278	0	101	0	0	31	0
											150	S093	4_4	large_intestine	Chow	OlAla	76	Chow_OlAla	Bacteroidota	51.5416		ASV_150	Bacteria	Bacteroidota	Bacteroidia	Bacteroidales	Muribaculaceae	NA	0	0	0	0	0	0	0	0	0	0	0	0	0	0	0	0	0	0	0	0	0
											151	S094	5_4	large_intestine	Chow	OlAla	77	Chow_OlAla	Bacteroidota	48.3073		ASV_151	Bacteria	Firmicutes	Clostridia	Oscillospirales	Oscillospiraceae	NA	69	0	0	0	84	0	0	30	0	50	7	7	124	0	12	0	0	0	63	226	0
											152	S095	6_4	large_intestine	Chow	OlAla	78	Chow_OlAla	Bacteroidota	50.2151		ASV_152	Bacteria	Proteobacteria	Alphaproteobacteria	Rickettsiales	Mitochondria	NA	0	0	0	0	0	0	0	0	0	0	0	0	0	0	0	0	0	0	0	0	0
											153	S001	79_2	small_intestine	HFD_lard	Vehicle	1	HFDlard_Veh	Cyanobacteria	0		ASV_153	Bacteria	Firmicutes	Clostridia	Lachnospirales	Lachnospiraceae	NA	0	84	46	240	98	47	0	0	76	0	0	42	166	0	0	73	0	164	64	143	0
											154	S002	80_2	small_intestine	HFD_lard	Vehicle	2	HFDlard_Veh	Cyanobacteria	0		ASV_154	Bacteria	Cyanobacteria	Vampirivibrionia	Gastranaerophilales	NA	NA	0	0	0	0	0	0	0	260	0	0	0	0	0	0	29	0	0	76	0	0	0
											155	S003	81_2	small_intestine	HFD_lard	Vehicle	3	HFDlard_Veh	Cyanobacteria	0		ASV_155	Bacteria	Firmicutes	Clostridia	Lachnospirales	Lachnospiraceae	NA	0	0	0	0	0	0	0	0	0	0	0	0	0	0	0	0	0	0	0	0	0
											156	S004	82_2	small_intestine	HFD_lard	Vehicle	4	HFDlard_Veh	Cyanobacteria	0		ASV_156	Bacteria	Firmicutes	Clostridia	Lachnospirales	Lachnospiraceae	NA	27	0	0	0	63	0	0	24	0	0	0	27	0	0	0	0	0	72	0	0	0
											157	S005	83_2	small_intestine	HFD_lard	Vehicle	5	HFDlard_Veh	Cyanobacteria	0		ASV_157	Bacteria	Firmicutes	Clostridia	Lachnospirales	Lachnospiraceae	NA	0	0	0	0	0	0	0	0	0	0	0	0	0	0	0	0	0	0	0	0	0
											158	S006	84_2	small_intestine	HFD_lard	Vehicle	6	HFDlard_Veh	Cyanobacteria	0		ASV_158	Bacteria	Firmicutes	Clostridia	Oscillospirales	Oscillospiraceae	Oscillibacter	187	60	52	43	0	0	10	29	62	86	0	0	0	61	41	0	0	60	28	107	0
											159	S009	79_4	large_intestine	HFD_lard	Vehicle	7	HFDlard_Veh	Cyanobacteria	0		ASV_159	Bacteria	Firmicutes	Clostridia	Lachnospirales	Lachnospiraceae	Lachnospiraceae_NK4A136_group	0	0	0	0	0	0	0	0	0	0	0	0	0	0	0	0	0	0	0	0	0
											160	S010	80_4	large_intestine	HFD_lard	Vehicle	8	HFDlard_Veh	Cyanobacteria	0.956234		ASV_160	Bacteria	Bacteroidota	Bacteroidia	Bacteroidales	Muribaculaceae	Muribaculum	0	0	0	0	0	0	0	0	44	0	0	0	0	0	0	0	0	0	0	0	0
											161	S011	81_4	large_intestine	HFD_lard	Vehicle	9	HFDlard_Veh	Cyanobacteria	0		ASV_161	Bacteria	Bacteroidota	Bacteroidia	Bacteroidales	Muribaculaceae	Muribaculum	0	0	0	0	0	0	0	0	0	0	0	0	0	0	0	0	0	0	0	0	0
											162	S012	82_4	large_intestine	HFD_lard	Vehicle	10	HFDlard_Veh	Cyanobacteria	0		ASV_162	Bacteria	Firmicutes	Clostridia	Oscillospirales	Oscillospiraceae	Oscillibacter	226	64	120	0	0	0	0	78	0	0	0	7	30	92	0	0	0	0	101	133	0
											163	S013	83_4	large_intestine	HFD_lard	Vehicle	11	HFDlard_Veh	Cyanobacteria	0		ASV_163	Bacteria	Firmicutes	Clostridia	Lachnospirales	Lachnospiraceae	Lachnospiraceae_NK4A136_group	0	0	0	0	0	0	0	0	0	0	0	0	0	0	0	0	0	0	0	0	0
											164	S014	84_4	large_intestine	HFD_lard	Vehicle	12	HFDlard_Veh	Cyanobacteria	0		ASV_164	Bacteria	Bacteroidota	Bacteroidia	Bacteroidales	Muribaculaceae	NA	0	0	0	0	0	0	0	0	0	0	0	0	0	0	0	0	0	0	0	0	0
											165	S017	61_2	small_intestine	HFD_lard	OlGly	13	HFDlard_OlGly	Cyanobacteria	0		ASV_165	Bacteria	Firmicutes	Clostridia	Lachnospirales	Lachnospiraceae	Lachnospiraceae_NK4A136_group	0	0	0	0	0	0	0	0	0	0	0	0	0	0	0	0	0	0	0	0	0
											166	S018	62_2	small_intestine	HFD_lard	OlGly	14	HFDlard_OlGly	Cyanobacteria	0		ASV_166	Bacteria	Firmicutes	Clostridia	Lachnospirales	Lachnospiraceae	NA	0	0	0	0	0	0	0	0	21	0	0	0	0	0	0	0	0	0	0	0	0
											167	S019	63_2	small_intestine	HFD_lard	OlGly	15	HFDlard_OlGly	Cyanobacteria	0.0701042		ASV_167	Bacteria	Bacteroidota	Bacteroidia	Bacteroidales	Muribaculaceae	NA	0	0	0	0	0	0	0	0	0	0	0	0	0	0	0	0	0	0	0	0	0
											168	S020	64_2	small_intestine	HFD_lard	OlGly	16	HFDlard_OlGly	Cyanobacteria	0		ASV_168	Bacteria	Firmicutes	Clostridia	Lachnospirales	Lachnospiraceae	Marvinbryantia	0	0	0	0	0	0	0	0	0	0	0	0	0	0	0	0	0	0	0	0	0
											169	S021	65_2	small_intestine	HFD_lard	OlGly	17	HFDlard_OlGly	Cyanobacteria	0		ASV_169	Bacteria	Firmicutes	Clostridia	Oscillospirales	Oscillospiraceae	NA	0	0	0	0	0	0	0	0	0	0	33	0	0	0	0	0	0	0	0	0	0
											170	S022	66_2	small_intestine	HFD_lard	OlGly	18	HFDlard_OlGly	Cyanobacteria	0.199716		ASV_170	Bacteria	Bacteroidota	Bacteroidia	Bacteroidales	Bacteroidaceae	Bacteroides	0	0	0	28	0	0	0	0	269	6	0	0	0	0	0	0	0	0	0	160	0
											171	S025	61_4	large_intestine	HFD_lard	OlGly	19	HFDlard_OlGly	Cyanobacteria	0		ASV_171	Bacteria	Firmicutes	Clostridia	Lachnospirales	Lachnospiraceae	NA	0	0	0	0	0	0	0	0	58	0	0	0	0	0	0	0	0	0	0	0	0
											172	S026	62_4	large_intestine	HFD_lard	OlGly	20	HFDlard_OlGly	Cyanobacteria	0		ASV_172	Bacteria	Firmicutes	Bacilli	Lactobacillales	Lactobacillaceae	Lactobacillus	116	0	0	0	0	0	132	0	0	0	0	0	0	0	0	0	0	0	0	0	0
											173	S028	64_4	large_intestine	HFD_lard	OlGly	22	HFDlard_OlGly	Cyanobacteria	0		ASV_173	Bacteria	Firmicutes	Clostridia	Oscillospirales	Oscillospiraceae	NA	55	95	211	73	56	0	20	0	43	0	0	84	57	0	66	85	284	1	22	64	0
											174	S029	65_5	large_intestine	HFD_lard	OlGly	23	HFDlard_OlGly	Cyanobacteria	0		ASV_174	Bacteria	Firmicutes	Clostridia	Clostridia_vadinBB60_group	NA	NA	0	0	0	0	0	0	0	0	0	0	0	0	0	0	0	0	0	0	0	0	0
											175	S030	66_4	large_intestine	HFD_lard	OlGly	24	HFDlard_OlGly	Cyanobacteria	0		ASV_175	Bacteria	Firmicutes	Clostridia	Peptococcales	Peptococcaceae	NA	45	0	0	113	0	0	0	78	59	0	44	57	0	0	0	0	0	49	0	184	0
											176	S033	70_2	small_intestine	HFD_lard	OlAla	25	HFDlard_OlAla	Cyanobacteria	0		ASV_176	Bacteria	Firmicutes	Clostridia	Oscillospirales	Oscillospiraceae	Intestinimonas	0	0	0	0	9	0	0	25	16	39	0	13	0	0	51	0	0	0	0	23	0
											177	S034	71_2	small_intestine	HFD_lard	OlAla	26	HFDlard_OlAla	Cyanobacteria	0		ASV_177	Bacteria	Bacteroidota	Bacteroidia	Bacteroidales	Muribaculaceae	NA	0	0	0	0	0	0	0	0	0	0	0	0	0	0	0	0	0	0	0	0	0
											178	S035	72_2	small_intestine	HFD_lard	OlAla	27	HFDlard_OlAla	Cyanobacteria	0		ASV_178	Bacteria	Bacteroidota	Bacteroidia	Bacteroidales	Muribaculaceae	NA	0	0	0	0	0	0	0	0	0	34	0	0	0	25	0	0	0	89	0	0	0
											179	S036	73_2	small_intestine	HFD_lard	OlAla	28	HFDlard_OlAla	Cyanobacteria	0		ASV_179	Bacteria	Firmicutes	Clostridia	Lachnospirales	Lachnospiraceae	Roseburia	0	0	0	0	0	0	0	0	0	0	0	0	0	0	0	0	0	0	0	0	0
											180	S037	74_2	small_intestine	HFD_lard	OlAla	29	HFDlard_OlAla	Cyanobacteria	0		ASV_180	Bacteria	Firmicutes	Clostridia	Oscillospirales	Ruminococcaceae	NA	0	0	0	0	0	0	24	125	16	0	0	0	40	0	0	0	0	17	0	528	0
											181	S038	75_2	small_intestine	HFD_lard	OlAla	30	HFDlard_OlAla	Cyanobacteria	0		ASV_181	Bacteria	Bacteroidota	Bacteroidia	Bacteroidales	Rikenellaceae	Alistipes	97	0	0	51	0	0	0	0	27	0	0	0	0	0	0	0	0	0	0	63	0
											182	S041	70_4	large_intestine	HFD_lard	OlAla	31	HFDlard_OlAla	Cyanobacteria	0		ASV_182	Bacteria	Firmicutes	Clostridia	Lachnospirales	Lachnospiraceae	NA	63	60	98	186	0	36	57	0	27	63	0	0	42	0	61	0	61	151	30	82	0
											183	S042	71_4	large_intestine	HFD_lard	OlAla	32	HFDlard_OlAla	Cyanobacteria	0.0243095		ASV_183	Bacteria	Bacteroidota	Bacteroidia	Bacteroidales	Muribaculaceae	NA	0	0	0	0	0	0	0	0	0	0	0	0	0	0	0	0	0	0	0	0	0
											184	S043	72_4	large_intestine	HFD_lard	OlAla	33	HFDlard_OlAla	Cyanobacteria	0		ASV_184	Bacteria	Firmicutes	Clostridia	Lachnospirales	Lachnospiraceae	GCA-900066575	0	0	0	0	0	24	29	0	0	8	0	0	0	0	0	96	0	0	0	33	0
											185	S044	73_4	large_intestine	HFD_lard	OlAla	34	HFDlard_OlAla	Cyanobacteria	0		ASV_185	Bacteria	Bacteroidota	Bacteroidia	Bacteroidales	Muribaculaceae	NA	0	0	0	0	0	0	0	0	0	0	0	0	2	0	0	0	0	0	0	0	0
											186	S045	74_4	large_intestine	HFD_lard	OlAla	35	HFDlard_OlAla	Cyanobacteria	0		ASV_186	Bacteria	Bacteroidota	Bacteroidia	Bacteroidales	Rikenellaceae	Alistipes	70	173	58	69	0	34	35	0	62	118	93	0	0	35	155	187	0	5	31	0	0
											187	S046	75_5	large_intestine	HFD_lard	OlAla	36	HFDlard_OlAla	Cyanobacteria	0		ASV_187	Bacteria	Firmicutes	Clostridia	Lachnospirales	Lachnospiraceae	NA	0	0	0	0	0	0	0	0	0	0	0	0	5	0	0	0	0	0	0	0	0
											188	S049	46_2	small_intestine	HFD_oil	Vehicle	37	HFDoil_Veh	Cyanobacteria	0		ASV_188	Bacteria	Bacteroidota	Bacteroidia	Bacteroidales	Muribaculaceae	NA	0	0	0	0	0	0	0	0	0	0	0	0	0	0	0	0	0	0	0	0	0
											189	S050	47_2	small_intestine	HFD_oil	Vehicle	38	HFDoil_Veh	Cyanobacteria	0		ASV_189	Bacteria	Firmicutes	Clostridia	Lachnospirales	Lachnospiraceae	NA	0	0	0	0	0	0	0	0	0	0	0	0	0	0	0	0	0	0	0	0	0
											190	S051	48_2	small_intestine	HFD_oil	Vehicle	39	HFDoil_Veh	Cyanobacteria	0		ASV_190	Bacteria	Firmicutes	Clostridia	Lachnospirales	Lachnospiraceae	NA	0	0	0	0	0	0	0	0	0	0	0	0	0	0	0	0	0	0	0	0	0
											191	S052	49_2	small_intestine	HFD_oil	Vehicle	40	HFDoil_Veh	Cyanobacteria	0		ASV_191	Bacteria	Firmicutes	Clostridia	Oscillospirales	Ruminococcaceae	Incertae_Sedis	0	0	123	78	0	0	66	0	16	83	0	0	0	0	120	0	0	58	29	111	0
											192	S053	50_2	small_intestine	HFD_oil	Vehicle	41	HFDoil_Veh	Cyanobacteria	0		ASV_192	Bacteria	Firmicutes	Bacilli	Lactobacillales	Lactobacillaceae	Ligilactobacillus	100	43	57	0	63	110	0	59	74	36	0	0	50	107	76	100	124	97	0	0	0
											193	S054	51_2	small_intestine	HFD_oil	Vehicle	42	HFDoil_Veh	Cyanobacteria	0		ASV_193	Bacteria	Bacteroidota	Bacteroidia	Bacteroidales	Muribaculaceae	NA	0	0	0	0	0	0	0	0	0	0	0	0	0	0	0	0	0	0	0	0	0
											194	S055	46_4	large_intestine	HFD_oil	Vehicle	43	HFDoil_Veh	Cyanobacteria	0.417148		ASV_194	Bacteria	Firmicutes	Clostridia	Lachnospirales	Lachnospiraceae	Lachnospiraceae_NK4A136_group	0	0	0	0	0	0	0	12	31	0	0	0	0	0	0	0	0	0	0	41	0
											195	S057	47_4	large_intestine	HFD_oil	Vehicle	44	HFDoil_Veh	Cyanobacteria	0		ASV_195	Bacteria	Firmicutes	Clostridia	Oscillospirales	Ruminococcaceae	Anaerotruncus	0	13	0	0	0	0	0	20	0	0	0	0	0	0	0	0	0	114	0	0	0
											196	S058	48_4	large_intestine	HFD_oil	Vehicle	45	HFDoil_Veh	Cyanobacteria	0		ASV_196	Bacteria	Bacteroidota	Bacteroidia	Bacteroidales	Bacteroidaceae	Bacteroides	0	0	0	0	0	16	0	48	0	0	0	0	0	0	0	0	0	0	0	0	0
											197	S059	49_4	large_intestine	HFD_oil	Vehicle	46	HFDoil_Veh	Cyanobacteria	0		ASV_197	Bacteria	Bacteroidota	Bacteroidia	Bacteroidales	Muribaculaceae	NA	0	0	0	0	0	0	0	21	51	0	0	0	0	0	0	0	0	0	0	83	0
											198	S060	50_4	large_intestine	HFD_oil	Vehicle	47	HFDoil_Veh	Cyanobacteria	0		ASV_198	Bacteria	Bacteroidota	Bacteroidia	Bacteroidales	Rikenellaceae	Alistipes	0	0	0	0	0	0	40	89	356	0	0	0	0	0	0	0	0	57	0	38	0
											199	S061	51_4	large_intestine	HFD_oil	Vehicle	48	HFDoil_Veh	Cyanobacteria	0		ASV_199	Bacteria	Firmicutes	Bacilli	Lactobacillales	Lactobacillaceae	HT002	97	0	54	73	0	32	0	0	0	0	151	0	0	0	0	0	0	0	0	205	0
											200	S063	68_2	small_intestine	Chow	Vehicle	50	Chow_Veh	Cyanobacteria	0		ASV_200	Bacteria	Actinobacteriota	Coriobacteriia	Coriobacteriales	Eggerthellaceae	Enterorhabdus	0	0	0	0	0	0	0	0	0	0	0	0	0	0	0	0	0	0	0	0	0
											201	S065	69_2	small_intestine	Chow	Vehicle	51	Chow_Veh	Cyanobacteria	0		ASV_201	Bacteria	Firmicutes	Clostridia	Oscillospirales	Oscillospiraceae	NA	0	0	39	25	0	0	0	130	19	0	0	0	42	27	0	0	0	0	12	65	0
											202	S066	67_4	large_intestine	Chow	Vehicle	52	Chow_Veh	Cyanobacteria	0		ASV_202	Bacteria	Firmicutes	Clostridia	Lachnospirales	Lachnospiraceae	Lachnospiraceae_UCG-001	0	0	0	0	0	0	0	0	0	0	0	0	0	0	0	0	0	0	0	0	0
											203	S067	68_4	large_intestine	Chow	Vehicle	53	Chow_Veh	Cyanobacteria	0		ASV_203	Bacteria	Firmicutes	Clostridia	Lachnospirales	Lachnospiraceae	ASF356	0	0	0	0	0	0	0	0	0	0	0	0	0	0	0	0	0	0	0	0	0
											204	S068	69_4	large_intestine	Chow	Vehicle	54	Chow_Veh	Cyanobacteria	0.415119		ASV_204	Bacteria	Firmicutes	Clostridia	Oscillospirales	Oscillospiraceae	Colidextribacter	0	0	0	124	0	19	0	55	0	43	0	0	0	0	0	0	0	53	0	115	0
											205	S069	7_2	small_intestine	Chow	OlGly	55	Chow_OlGly	Cyanobacteria	1.59394		ASV_205	Bacteria	Firmicutes	Clostridia	Lachnospirales	Lachnospiraceae	NA	0	0	0	0	0	0	0	0	0	0	0	0	0	0	0	0	0	0	0	0	0
											206	S070	8_2	small_intestine	Chow	OlGly	56	Chow_OlGly	Cyanobacteria	1.5978		ASV_206	Bacteria	Firmicutes	Clostridia	Oscillospirales	Oscillospiraceae	Colidextribacter	0	36	0	0	0	0	0	49	70	0	0	0	0	0	0	0	0	0	0	76	0
											207	S071	9_2	small_intestine	Chow	OlGly	57	Chow_OlGly	Cyanobacteria	0.103082		ASV_207	Bacteria	Firmicutes	Clostridia	Lachnospirales	Lachnospiraceae	A2	0	0	0	0	0	0	0	0	0	0	0	0	0	0	0	0	0	0	0	0	0
											208	S073	10_2	small_intestine	Chow	OlGly	58	Chow_OlGly	Cyanobacteria	0		ASV_208	Bacteria	Proteobacteria	Gammaproteobacteria	Burkholderiales	Sutterellaceae	Parasutterella	0	0	0	0	0	0	0	80	0	0	0	0	0	43	34	132	0	0	0	0	0
											209	S074	11_2	small_intestine	Chow	OlGly	59	Chow_OlGly	Cyanobacteria	0		ASV_209	Bacteria	Firmicutes	Clostridia	Oscillospirales	Oscillospiraceae	NA	0	0	0	0	0	0	0	110	25	0	0	0	0	0	0	0	0	0	0	228	0
											210	S075	12_2	small_intestine	Chow	OlGly	60	Chow_OlGly	Cyanobacteria	0.195261		ASV_210	Bacteria	Bacteroidota	Bacteroidia	Bacteroidales	Bacteroidaceae	Bacteroides	0	0	0	0	0	0	0	0	32	0	0	0	0	0	0	0	0	0	0	0	0
											211	S076	7_4	large_intestine	Chow	OlGly	61	Chow_OlGly	Cyanobacteria	0.0246694		ASV_211	Bacteria	Firmicutes	Clostridia	Lachnospirales	Lachnospiraceae	NA	0	0	0	54	45	20	85	63	25	30	0	65	35	0	0	0	69	67	16	0	0
											212	S077	8_4	large_intestine	Chow	OlGly	62	Chow_OlGly	Cyanobacteria	0		ASV_212	Bacteria	Bacteroidota	Bacteroidia	Bacteroidales	Muribaculaceae	NA	0	0	0	0	0	0	0	0	0	0	0	0	0	0	0	0	0	0	0	0	0
											213	S078	9_4	large_intestine	Chow	OlGly	63	Chow_OlGly	Cyanobacteria	0		ASV_213	Bacteria	Firmicutes	Bacilli	Erysipelotrichales	Erysipelotrichaceae	Faecalibaculum	0	0	0	0	0	0	0	0	0	0	0	0	0	0	0	0	0	0	0	0	0
											214	S079	10_4	large_intestine	Chow	OlGly	64	Chow_OlGly	Cyanobacteria	0.577155		ASV_214	Bacteria	Bacteroidota	Bacteroidia	Bacteroidales	Muribaculaceae	NA	0	0	0	0	0	0	0	0	0	0	0	0	0	0	0	0	0	0	0	0	0
											215	S081	11_4	large_intestine	Chow	OlGly	65	Chow_OlGly	Cyanobacteria	0.122386		ASV_215	Bacteria	Firmicutes	Clostridia	Lachnospirales	Lachnospiraceae	Lachnospiraceae_NK4A136_group	0	0	0	0	0	0	0	0	0	0	0	0	0	0	0	0	0	0	0	0	0
											216	S082	12_4	large_intestine	Chow	OlGly	66	Chow_OlGly	Cyanobacteria	1.86616		ASV_216	Bacteria	Firmicutes	Bacilli	Erysipelotrichales	Erysipelotrichaceae	Dubosiella	0	0	0	0	0	0	0	0	0	0	0	0	0	514	0	0	0	0	0	0	0
											217	S083	1_2	small_intestine	Chow	OlAla	67	Chow_OlAla	Cyanobacteria	1.34115		ASV_217	Bacteria	Firmicutes	Clostridia	Lachnospirales	Lachnospiraceae	Marvinbryantia	0	0	0	0	0	0	0	0	0	0	0	0	0	0	0	0	0	0	0	0	0
											218	S084	2_2	small_intestine	Chow	OlAla	68	Chow_OlAla	Cyanobacteria	3.04107		ASV_218	Bacteria	Firmicutes	Clostridia	Lachnospirales	Lachnospiraceae	Lachnoclostridium	0	0	0	16	101	12	18	22	20	18	0	0	0	82	0	0	0	0	28	0	0
											219	S085	3_2	small_intestine	Chow	OlAla	69	Chow_OlAla	Cyanobacteria	0.272689		ASV_219	Bacteria	Bacteroidota	Bacteroidia	Bacteroidales	Bacteroidaceae	Bacteroides	36	0	0	0	0	38	37	0	76	44	0	14	42	22	63	0	114	0	100	0	0
											220	S086	4_2	small_intestine	Chow	OlAla	70	Chow_OlAla	Cyanobacteria	0.807561		ASV_220	Bacteria	Firmicutes	Clostridia	Lachnospirales	Lachnospiraceae	Lachnospiraceae_NK4A136_group	0	0	0	0	0	0	0	0	0	0	0	0	0	0	0	0	0	0	0	0	0
											221	S087	5_2	small_intestine	Chow	OlAla	71	Chow_OlAla	Cyanobacteria	0.580971		ASV_221	Bacteria	Firmicutes	Clostridia	Lachnospirales	Lachnospiraceae	NA	53	0	0	118	0	0	32	44	0	54	89	25	0	32	0	0	83	55	0	154	0
											222	S089	6_2	small_intestine	Chow	OlAla	72	Chow_OlAla	Cyanobacteria	0.391809		ASV_222	Bacteria	Firmicutes	Clostridia	Lachnospirales	Lachnospiraceae	NA	0	32	253	0	63	35	49	0	0	45	0	0	0	53	0	171	93	56	0	0	0
											223	S090	1_4	large_intestine	Chow	OlAla	73	Chow_OlAla	Cyanobacteria	0.486089		ASV_223	Bacteria	Bacteroidota	Bacteroidia	Bacteroidales	Muribaculaceae	NA	0	95	0	0	0	0	71	0	0	0	0	0	39	169	67	0	0	0	130	99	0
											224	S091	2_4	large_intestine	Chow	OlAla	74	Chow_OlAla	Cyanobacteria	0.279961		ASV_224	Bacteria	Firmicutes	Clostridia	Peptostreptococcales-Tissierellales	Peptostreptococcaceae	Romboutsia	0	0	76	211	0	0	0	0	0	24	0	0	63	0	0	0	213	150	0	0	0
											225	S092	3_4	large_intestine	Chow	OlAla	75	Chow_OlAla	Cyanobacteria	0.0328918		ASV_225	Bacteria	Firmicutes	Clostridia	Clostridia_vadinBB60_group	NA	NA	0	0	0	0	0	0	0	0	0	0	0	0	0	0	0	0	0	0	0	0	0
											226	S093	4_4	large_intestine	Chow	OlAla	76	Chow_OlAla	Cyanobacteria	0		ASV_226	Bacteria	Proteobacteria	NA	NA	NA	NA	0	0	0	0	0	0	0	0	0	0	0	0	0	0	0	0	0	0	0	0	0
											227	S094	5_4	large_intestine	Chow	OlAla	77	Chow_OlAla	Cyanobacteria	0		ASV_227	Bacteria	Firmicutes	Clostridia	Lachnospirales	Lachnospiraceae	Lachnoclostridium	0	0	0	0	0	0	0	0	0	0	0	0	0	0	0	0	0	0	0	0	0
											228	S095	6_4	large_intestine	Chow	OlAla	78	Chow_OlAla	Cyanobacteria	0.862325		ASV_228	Bacteria	Firmicutes	Clostridia	Lachnospirales	Lachnospiraceae	[Eubacterium]_xylanophilum_group	0	0	0	0	0	0	0	0	0	0	0	0	0	0	0	0	0	0	0	0	0
											229	S001	79_2	small_intestine	HFD_lard	Vehicle	1	HFDlard_Veh	Deferribacterota	1.32864		ASV_229	Bacteria	Firmicutes	Clostridia	Lachnospirales	Lachnospiraceae	NA	61	95	0	0	0	0	32	61	31	0	0	0	0	0	206	0	64	0	0	201	0
											230	S002	80_2	small_intestine	HFD_lard	Vehicle	2	HFDlard_Veh	Deferribacterota	0.44034		ASV_230	Bacteria	Firmicutes	Clostridia	Lachnospirales	Lachnospiraceae	NA	0	0	0	0	0	0	0	0	44	0	17	24	0	0	0	0	0	50	0	63	0
											231	S003	81_2	small_intestine	HFD_lard	Vehicle	3	HFDlard_Veh	Deferribacterota	0.718698		ASV_231	Bacteria	Firmicutes	Clostridia	Lachnospirales	Lachnospiraceae	Lachnoclostridium	0	0	0	0	0	0	0	157	0	0	0	0	5	0	0	0	0	0	169	242	0
											232	S004	82_2	small_intestine	HFD_lard	Vehicle	4	HFDlard_Veh	Deferribacterota	0.184332		ASV_232	Bacteria	Firmicutes	Bacilli	Erysipelotrichales	Erysipelotrichaceae	Dubosiella	21	97	76	0	0	0	79	65	6	0	0	0	169	0	82	0	22	14	54	68	0
											233	S005	83_2	small_intestine	HFD_lard	Vehicle	5	HFDlard_Veh	Deferribacterota	0		ASV_233	Bacteria	Firmicutes	Clostridia	Lachnospirales	Lachnospiraceae	NA	0	0	0	12	0	0	0	35	0	0	6	0	0	0	0	0	0	0	0	35	0
											234	S006	84_2	small_intestine	HFD_lard	Vehicle	6	HFDlard_Veh	Deferribacterota	0		ASV_234	Bacteria	Firmicutes	Clostridia	Lachnospirales	Lachnospiraceae	NA	0	0	144	0	0	0	0	0	0	0	0	0	82	87	104	0	0	0	58	39	0
											235	S009	79_4	large_intestine	HFD_lard	Vehicle	7	HFDlard_Veh	Deferribacterota	0.923552		ASV_235	Bacteria	Firmicutes	Clostridia	Lachnospirales	Lachnospiraceae	NA	0	0	0	0	0	0	0	0	0	0	0	0	0	0	0	0	0	0	0	0	0
											236	S010	80_4	large_intestine	HFD_lard	Vehicle	8	HFDlard_Veh	Deferribacterota	4.34719		ASV_236	Bacteria	Proteobacteria	NA	NA	NA	NA	0	0	0	0	0	0	0	0	0	0	0	0	0	0	0	0	0	0	0	0	0
											237	S011	81_4	large_intestine	HFD_lard	Vehicle	9	HFDlard_Veh	Deferribacterota	0.527037		ASV_237	Bacteria	Firmicutes	Clostridia	Oscillospirales	Oscillospiraceae	Colidextribacter	0	37	0	0	0	0	0	45	32	0	0	35	0	0	0	0	56	0	40	70	0
											238	S012	82_4	large_intestine	HFD_lard	Vehicle	10	HFDlard_Veh	Deferribacterota	0.154253		ASV_238	Bacteria	Bacteroidota	Bacteroidia	Bacteroidales	Prevotellaceae	Alloprevotella	115	26	0	71	70	22	0	21	0	108	58	63	24	0	63	85	0	0	34	0	0
											239	S013	83_4	large_intestine	HFD_lard	Vehicle	11	HFDlard_Veh	Deferribacterota	0		ASV_239	Bacteria	Firmicutes	Clostridia	Oscillospirales	Butyricicoccaceae	Butyricicoccus	0	0	0	0	0	0	0	0	0	0	0	0	0	31	0	0	0	0	0	0	0
											240	S014	84_4	large_intestine	HFD_lard	Vehicle	12	HFDlard_Veh	Deferribacterota	0.0365547		ASV_240	Bacteria	Bacteroidota	Bacteroidia	Bacteroidales	Rikenellaceae	Rikenellaceae_RC9_gut_group	99	0	0	0	0	0	91	19	0	0	0	0	37	57	139	0	0	47	79	42	0
											241	S017	61_2	small_intestine	HFD_lard	OlGly	13	HFDlard_OlGly	Deferribacterota	0.537428		ASV_241	Bacteria	Firmicutes	Clostridia	Lachnospirales	Lachnospiraceae	NA	0	0	0	0	0	0	0	0	0	0	0	0	0	0	0	0	0	0	0	0	0
											242	S018	62_2	small_intestine	HFD_lard	OlGly	14	HFDlard_OlGly	Deferribacterota	1.13901		ASV_242	Bacteria	Firmicutes	Clostridia	Lachnospirales	Lachnospiraceae	A2	0	0	0	0	0	0	0	0	0	0	0	0	0	0	0	0	0	0	0	0	0
											243	S019	63_2	small_intestine	HFD_lard	OlGly	15	HFDlard_OlGly	Deferribacterota	1.38758		ASV_243	Bacteria	Firmicutes	Clostridia	Lachnospirales	Lachnospiraceae	NA	0	0	58	85	0	0	0	8	60	16	0	0	0	0	0	0	0	0	60	54	0
											244	S020	64_2	small_intestine	HFD_lard	OlGly	16	HFDlard_OlGly	Deferribacterota	0		ASV_244	Bacteria	Bacteroidota	Bacteroidia	Bacteroidales	Rikenellaceae	Alistipes	0	0	0	0	0	0	0	0	0	0	0	0	0	0	0	0	0	0	0	0	0
											245	S021	65_2	small_intestine	HFD_lard	OlGly	17	HFDlard_OlGly	Deferribacterota	0.770288		ASV_245	Bacteria	Firmicutes	Clostridia	Oscillospirales	Oscillospiraceae	NA	0	0	0	0	0	0	0	42	0	39	0	22	0	0	61	0	0	0	0	285	0
											246	S022	66_2	small_intestine	HFD_lard	OlGly	18	HFDlard_OlGly	Deferribacterota	0.601776		ASV_246	Bacteria	Firmicutes	Clostridia	Lachnospirales	Lachnospiraceae	Lachnospiraceae_UCG-006	0	0	0	0	0	0	0	0	0	0	0	0	0	0	0	0	0	0	0	10	0
											247	S025	61_4	large_intestine	HFD_lard	OlGly	19	HFDlard_OlGly	Deferribacterota	0.774768		ASV_247	Bacteria	Firmicutes	Clostridia	Lachnospirales	Lachnospiraceae	Lachnospiraceae_NK4A136_group	0	0	0	0	0	0	0	0	0	26	0	0	0	0	0	0	0	0	17	0	0
											248	S026	62_4	large_intestine	HFD_lard	OlGly	20	HFDlard_OlGly	Deferribacterota	1.60988		ASV_248	Bacteria	Bacteroidota	Bacteroidia	Bacteroidales	Muribaculaceae	NA	0	0	0	0	0	0	0	0	0	0	0	0	0	0	0	0	0	0	0	0	0
											249	S028	64_4	large_intestine	HFD_lard	OlGly	22	HFDlard_OlGly	Deferribacterota	1.00231		ASV_249	Bacteria	Firmicutes	Clostridia	Lachnospirales	Lachnospiraceae	Lachnospiraceae_NK4A136_group	0	0	0	0	0	0	0	0	0	0	0	0	0	0	0	0	0	0	0	0	0
											250	S029	65_5	large_intestine	HFD_lard	OlGly	23	HFDlard_OlGly	Deferribacterota	2.31582		ASV_250	Bacteria	Bacteroidota	Bacteroidia	Bacteroidales	Muribaculaceae	NA	0	0	0	0	0	0	0	0	0	0	0	0	0	0	0	0	0	0	0	0	0
											251	S030	66_4	large_intestine	HFD_lard	OlGly	24	HFDlard_OlGly	Deferribacterota	0.289096		ASV_251	Bacteria	Firmicutes	Clostridia	Lachnospirales	Lachnospiraceae	Lachnoclostridium	0	0	0	0	0	0	0	0	0	0	0	0	0	0	0	0	0	0	0	0	0
											252	S033	70_2	small_intestine	HFD_lard	OlAla	25	HFDlard_OlAla	Deferribacterota	0.964033		ASV_252	Bacteria	Bacteroidota	Bacteroidia	Bacteroidales	Rikenellaceae	Rikenellaceae_RC9_gut_group	94	95	152	0	0	0	65	0	33	13	0	0	171	0	0	0	61	72	0	0	0
											253	S034	71_2	small_intestine	HFD_lard	OlAla	26	HFDlard_OlAla	Deferribacterota	1.15338		ASV_253	Bacteria	Firmicutes	Clostridia	Lachnospirales	Lachnospiraceae	Lachnoclostridium	0	0	0	0	0	0	0	0	0	0	0	0	0	36	0	0	0	0	0	0	0
											254	S035	72_2	small_intestine	HFD_lard	OlAla	27	HFDlard_OlAla	Deferribacterota	1.98941		ASV_254	Bacteria	Firmicutes	Clostridia	Lachnospirales	Lachnospiraceae	Lachnospiraceae_UCG-006	0	0	127	0	99	14	66	23	0	17	0	0	111	22	0	0	0	0	25	65	0
											255	S036	73_2	small_intestine	HFD_lard	OlAla	28	HFDlard_OlAla	Deferribacterota	0.466871		ASV_255	Bacteria	Firmicutes	Bacilli	Lactobacillales	Lactobacillaceae	Ligilactobacillus	54	54	0	81	141	43	0	40	39	33	0	0	0	74	0	81	55	54	0	0	0
											256	S037	74_2	small_intestine	HFD_lard	OlAla	29	HFDlard_OlAla	Deferribacterota	0.0802607		ASV_256	Bacteria	Firmicutes	Clostridia	Lachnospirales	Lachnospiraceae	A2	0	0	0	0	0	0	0	0	0	0	0	0	0	0	0	0	0	0	0	0	0
											257	S038	75_2	small_intestine	HFD_lard	OlAla	30	HFDlard_OlAla	Deferribacterota	0.419631		ASV_257	Bacteria	Firmicutes	Clostridia	Oscillospirales	Oscillospiraceae	Colidextribacter	77	30	0	0	0	0	0	36	0	12	0	4	16	0	0	0	0	0	0	58	0
											258	S041	70_4	large_intestine	HFD_lard	OlAla	31	HFDlard_OlAla	Deferribacterota	0.790662		ASV_258	Bacteria	Firmicutes	Clostridia	Lachnospirales	Lachnospiraceae	NA	0	0	0	0	0	0	0	0	0	0	0	0	0	0	0	0	0	0	0	0	0
											259	S042	71_4	large_intestine	HFD_lard	OlAla	32	HFDlard_OlAla	Deferribacterota	0.817406		ASV_259	Bacteria	Bacteroidota	Bacteroidia	Bacteroidales	Muribaculaceae	NA	0	0	0	0	0	0	0	0	0	0	0	0	0	0	0	0	0	0	0	0	0
											260	S043	72_4	large_intestine	HFD_lard	OlAla	33	HFDlard_OlAla	Deferribacterota	0.957804		ASV_260	Bacteria	Bacteroidota	Bacteroidia	Bacteroidales	Rikenellaceae	Alistipes	0	0	0	0	0	0	0	0	0	0	0	0	0	0	0	0	0	0	0	0	0
											261	S044	73_4	large_intestine	HFD_lard	OlAla	34	HFDlard_OlAla	Deferribacterota	1.32204		ASV_261	Bacteria	Proteobacteria	Gammaproteobacteria	Burkholderiales	Sutterellaceae	Parasutterella	0	0	0	0	0	0	0	0	0	0	0	0	0	0	0	0	0	0	0	0	0
											262	S045	74_4	large_intestine	HFD_lard	OlAla	35	HFDlard_OlAla	Deferribacterota	3.0667		ASV_262	Bacteria	Firmicutes	Bacilli	Acholeplasmatales	Acholeplasmataceae	Anaeroplasma	0	0	0	0	0	0	0	0	0	0	0	0	0	0	0	0	0	0	0	0	0
											263	S046	75_5	large_intestine	HFD_lard	OlAla	36	HFDlard_OlAla	Deferribacterota	2.76932		ASV_263	Bacteria	Firmicutes	Clostridia	Lachnospirales	Lachnospiraceae	[Eubacterium]_xylanophilum_group	53	50	201	47	45	23	29	0	0	45	0	0	0	72	0	68	0	0	28	77	0
											264	S049	46_2	small_intestine	HFD_oil	Vehicle	37	HFDoil_Veh	Deferribacterota	0.0105269		ASV_264	Bacteria	Bacteroidota	Bacteroidia	Bacteroidales	Muribaculaceae	NA	0	0	0	0	0	0	0	0	0	0	0	0	0	0	0	0	0	0	0	42	0
											265	S050	47_2	small_intestine	HFD_oil	Vehicle	38	HFDoil_Veh	Deferribacterota	0		ASV_265	Bacteria	Bacteroidota	Bacteroidia	Bacteroidales	Muribaculaceae	NA	52	98	33	0	0	0	16	0	0	0	0	0	89	20	0	0	0	20	82	0	0
											266	S051	48_2	small_intestine	HFD_oil	Vehicle	39	HFDoil_Veh	Deferribacterota	0		ASV_266	Bacteria	Firmicutes	Clostridia	Lachnospirales	Lachnospiraceae	Lachnospiraceae_NK4A136_group	0	0	0	0	0	0	0	0	0	0	0	0	0	0	0	0	0	0	0	0	0
											267	S052	49_2	small_intestine	HFD_oil	Vehicle	40	HFDoil_Veh	Deferribacterota	0.489335		ASV_267	Bacteria	Firmicutes	Clostridia	Lachnospirales	Lachnospiraceae	NA	0	26	0	11	0	96	0	102	72	24	0	39	0	0	0	91	0	0	0	44	0
											268	S053	50_2	small_intestine	HFD_oil	Vehicle	41	HFDoil_Veh	Deferribacterota	2.27714		ASV_268	Bacteria	Firmicutes	Clostridia	Clostridia_UCG-014	NA	NA	0	0	0	0	0	0	0	0	0	0	0	0	0	0	0	0	0	0	0	0	0
											269	S054	51_2	small_intestine	HFD_oil	Vehicle	42	HFDoil_Veh	Deferribacterota	2.93903		ASV_269	Bacteria	Firmicutes	Clostridia	Oscillospirales	Ruminococcaceae	Anaerotruncus	0	0	0	0	63	71	0	0	55	0	0	0	0	0	0	0	62	0	42	0	0
											270	S055	46_4	large_intestine	HFD_oil	Vehicle	43	HFDoil_Veh	Deferribacterota	0.119185		ASV_270	Bacteria	Bacteroidota	Bacteroidia	Bacteroidales	Bacteroidaceae	Bacteroides	0	0	0	0	0	0	0	0	21	0	0	0	0	0	0	0	0	0	0	7	0
											271	S057	47_4	large_intestine	HFD_oil	Vehicle	44	HFDoil_Veh	Deferribacterota	11.2588		ASV_271	Bacteria	Firmicutes	Clostridia	Lachnospirales	Lachnospiraceae	Lachnospiraceae_NK4A136_group	0	0	75	80	0	41	58	0	0	0	0	0	41	13	57	76	0	105	0	0	0
											272	S058	48_4	large_intestine	HFD_oil	Vehicle	45	HFDoil_Veh	Deferribacterota	5.95733		ASV_272	Bacteria	Firmicutes	Clostridia	Lachnospirales	Lachnospiraceae	Roseburia	0	0	0	0	0	0	0	0	0	0	0	0	0	0	0	0	0	0	0	0	0
											273	S059	49_4	large_intestine	HFD_oil	Vehicle	46	HFDoil_Veh	Deferribacterota	2.1236		ASV_273	Bacteria	Bacteroidota	Bacteroidia	Bacteroidales	Muribaculaceae	NA	0	0	0	0	0	0	0	0	0	0	0	0	0	0	0	0	0	0	0	0	0
											274	S060	50_4	large_intestine	HFD_oil	Vehicle	47	HFDoil_Veh	Deferribacterota	3.9112		ASV_274	Bacteria	Bacteroidota	Bacteroidia	Bacteroidales	Muribaculaceae	NA	0	0	0	0	0	0	0	0	0	0	0	0	0	0	0	0	0	0	0	0	0
											275	S061	51_4	large_intestine	HFD_oil	Vehicle	48	HFDoil_Veh	Deferribacterota	0		ASV_275	Bacteria	Firmicutes	Clostridia	Oscillospirales	Ruminococcaceae	Incertae_Sedis	0	0	0	47	0	6	0	48	27	0	11	44	7	0	0	0	0	0	47	195	0
											276	S063	68_2	small_intestine	Chow	Vehicle	50	Chow_Veh	Deferribacterota	0.0242096		ASV_276	Bacteria	Firmicutes	Bacilli	Lactobacillales	Lactobacillaceae	Ligilactobacillus	0	0	0	111	48	0	0	0	0	0	0	124	31	32	203	0	2	0	0	0	0
											277	S065	69_2	small_intestine	Chow	Vehicle	51	Chow_Veh	Deferribacterota	0.298063		ASV_277	Bacteria	Bacteroidota	Bacteroidia	Bacteroidales	Muribaculaceae	NA	0	0	0	0	0	0	0	0	0	0	0	0	0	0	0	0	0	0	0	0	0
											278	S066	67_4	large_intestine	Chow	Vehicle	52	Chow_Veh	Deferribacterota	0.176656		ASV_278	Bacteria	Firmicutes	Clostridia	Oscillospirales	Oscillospiraceae	Oscillibacter	97	0	0	7	0	0	56	0	35	0	0	0	0	0	45	0	49	0	0	102	0
											279	S067	68_4	large_intestine	Chow	Vehicle	53	Chow_Veh	Deferribacterota	0		ASV_279	Bacteria	Firmicutes	Clostridia	Lachnospirales	Lachnospiraceae	Roseburia	0	74	0	0	0	0	80	0	0	0	0	0	73	199	66	0	0	0	132	104	0
											280	S068	69_4	large_intestine	Chow	Vehicle	54	Chow_Veh	Deferribacterota	3.90887		ASV_280	Bacteria	Firmicutes	Clostridia	Lachnospirales	Lachnospiraceae	NA	0	0	0	0	0	0	0	0	0	0	0	0	0	0	0	0	0	0	0	0	0
											281	S069	7_2	small_intestine	Chow	OlGly	55	Chow_OlGly	Deferribacterota	0.0673747		ASV_281	Bacteria	Firmicutes	Clostridia	Lachnospirales	Lachnospiraceae	NA	12	18	0	0	0	0	0	40	102	0	0	0	0	0	0	0	0	0	0	0	0
											282	S070	8_2	small_intestine	Chow	OlGly	56	Chow_OlGly	Deferribacterota	0		ASV_282	Bacteria	Bacteroidota	Bacteroidia	Bacteroidales	Bacteroidaceae	Bacteroides	51	0	0	0	0	0	0	0	37	0	0	0	0	0	0	0	0	91	0	0	0
											283	S071	9_2	small_intestine	Chow	OlGly	57	Chow_OlGly	Deferribacterota	0.965536		ASV_283	Bacteria	Proteobacteria	Alphaproteobacteria	Rickettsiales	Mitochondria	NA	0	0	0	0	0	0	0	0	0	0	0	0	0	0	0	0	0	0	0	0	0
											284	S073	10_2	small_intestine	Chow	OlGly	58	Chow_OlGly	Deferribacterota	0		ASV_284	Bacteria	Firmicutes	Clostridia	Oscillospirales	Oscillospiraceae	NA	0	22	0	83	0	42	0	0	0	54	8	17	0	0	0	0	57	0	13	0	0
											285	S074	11_2	small_intestine	Chow	OlGly	59	Chow_OlGly	Deferribacterota	0		ASV_285	Bacteria	Firmicutes	Bacilli	Lactobacillales	Lactobacillaceae	Ligilactobacillus	109	0	0	0	0	29	46	0	0	0	0	49	102	38	0	163	1	0	0	0	0
											286	S075	12_2	small_intestine	Chow	OlGly	60	Chow_OlGly	Deferribacterota	0.105546		ASV_286	Bacteria	Firmicutes	Bacilli	Staphylococcales	Staphylococcaceae	Staphylococcus	0	0	0	84	0	0	71	0	19	28	0	0	0	0	26	0	0	0	111	182	0
											287	S076	7_4	large_intestine	Chow	OlGly	61	Chow_OlGly	Deferribacterota	0.00740083		ASV_287	Bacteria	Bacteroidota	Bacteroidia	Bacteroidales	Bacteroidaceae	Bacteroides	0	0	0	0	0	0	92	0	57	71	58	0	17	0	114	0	47	0	17	0	0
											288	S077	8_4	large_intestine	Chow	OlGly	62	Chow_OlGly	Deferribacterota	0		ASV_288	Bacteria	Firmicutes	Clostridia	Oscillospirales	UCG-010	NA	0	24	0	0	0	0	0	28	0	0	0	0	0	0	0	0	0	0	0	0	0
											289	S078	9_4	large_intestine	Chow	OlGly	63	Chow_OlGly	Deferribacterota	0		ASV_289	Bacteria	Firmicutes	Clostridia	Lachnospirales	Lachnospiraceae	Lachnospiraceae_NK4A136_group	0	0	0	0	0	0	0	0	0	0	0	0	0	0	0	0	0	0	0	0	0
											290	S079	10_4	large_intestine	Chow	OlGly	64	Chow_OlGly	Deferribacterota	0.163671		ASV_290	Bacteria	Firmicutes	Clostridia	Lachnospirales	Lachnospiraceae	Lachnoclostridium	0	4	0	19	0	11	0	30	0	31	0	24	0	0	0	0	97	0	0	239	0
											291	S081	11_4	large_intestine	Chow	OlGly	65	Chow_OlGly	Deferribacterota	0.572119		ASV_291	Bacteria	Firmicutes	Clostridia	Clostridia_vadinBB60_group	NA	NA	0	0	0	0	0	0	0	0	0	0	0	0	0	0	0	0	0	0	0	0	0
											292	S082	12_4	large_intestine	Chow	OlGly	66	Chow_OlGly	Deferribacterota	0.0999727		ASV_292	Bacteria	Firmicutes	Clostridia	Lachnospirales	Lachnospiraceae	Lachnospiraceae_NK4A136_group	0	0	0	0	0	0	0	0	0	0	0	0	0	0	0	0	0	0	0	0	0
											293	S083	1_2	small_intestine	Chow	OlAla	67	Chow_OlAla	Deferribacterota	0.173195		ASV_293	Bacteria	Firmicutes	Clostridia	Lachnospirales	Lachnospiraceae	[Eubacterium]_xylanophilum_group	0	0	0	0	0	0	0	0	0	0	0	0	0	0	0	0	0	0	0	0	0
											294	S084	2_2	small_intestine	Chow	OlAla	68	Chow_OlAla	Deferribacterota	2.30906		ASV_294	Bacteria	Firmicutes	Clostridia	Clostridiales	Clostridiaceae	Clostridium_sensu_stricto 1	0	0	0	0	0	0	0	0	0	0	0	0	39	0	0	0	0	42	0	0	0
											295	S085	3_2	small_intestine	Chow	OlAla	69	Chow_OlAla	Deferribacterota	2.14515		ASV_295	Bacteria	Bacteroidota	Bacteroidia	Bacteroidales	Bacteroidaceae	Bacteroides	0	0	50	232	0	27	0	0	0	0	23	0	63	34	159	0	0	0	51	0	0
											296	S086	4_2	small_intestine	Chow	OlAla	70	Chow_OlAla	Deferribacterota	0.292594		ASV_296	Bacteria	Firmicutes	Clostridia	Lachnospirales	Lachnospiraceae	Lachnospiraceae AC2044 group	0	0	0	0	0	0	0	0	0	0	0	0	0	0	0	0	0	0	0	0	0
											297	S087	5_2	small_intestine	Chow	OlAla	71	Chow_OlAla	Deferribacterota	3.08342		ASV_297	Bacteria	Firmicutes	Clostridia	Lachnospirales	Lachnospiraceae	Dorea	0	0	0	0	75	0	0	15	43	0	29	0	0	152	0	0	0	132	68	26	0
											298	S089	6_2	small_intestine	Chow	OlAla	72	Chow_OlAla	Deferribacterota	0.268833		ASV_298	Bacteria	Firmicutes	Clostridia	Oscillospirales	Ruminococcaceae	Incertae_Sedis	0	39	0	43	0	0	0	58	0	0	37	0	0	0	208	0	51	0	0	55	0
											299	S090	1_4	large_intestine	Chow	OlAla	73	Chow_OlAla	Deferribacterota	1.07074		ASV_299	Bacteria	Bacteroidota	Bacteroidia	Bacteroidales	Muribaculaceae	NA	0	0	0	0	0	0	0	0	0	0	0	0	0	0	0	0	0	0	0	0	0
											300	S091	2_4	large_intestine	Chow	OlAla	74	Chow_OlAla	Deferribacterota	0.201972		ASV_300	Bacteria	Firmicutes	Bacilli	Lactobacillales	Streptococcaceae	Streptococcus	0	0	0	0	0	0	65	0	0	0	0	5	6	0	0	0	0	0	225	69	0
											301	S092	3_4	large_intestine	Chow	OlAla	75	Chow_OlAla	Deferribacterota	0.125587		ASV_301	Bacteria	Firmicutes	Clostridia	Oscillospirales	Ruminococcaceae	NA	0	0	0	0	0	0	0	0	0	0	0	0	6	0	11	0	0	0	14	0	0
											302	S093	4_4	large_intestine	Chow	OlAla	76	Chow_OlAla	Deferribacterota	0		ASV_302	Bacteria	Firmicutes	Clostridia	Clostridia_vadinBB60_group	NA	NA	0	0	0	0	0	0	0	0	0	0	0	0	0	0	0	0	0	0	0	0	0
											303	S094	5_4	large_intestine	Chow	OlAla	77	Chow_OlAla	Deferribacterota	0.111607		ASV_303	Bacteria	Firmicutes	Clostridia	Oscillospirales	Oscillospiraceae	UCG-003	0	0	0	0	0	0	0	0	12	0	0	0	0	0	0	0	0	0	0	0	0
											304	S095	6_4	large_intestine	Chow	OlAla	78	Chow_OlAla	Deferribacterota	0.0872237		ASV_304	Bacteria	Firmicutes	Clostridia	Oscillospirales	Oscillospiraceae	NA	0	23	58	44	0	0	0	11	65	44	0	0	0	0	53	0	0	58	0	15	0
											305	S001	79_2	small_intestine	HFD_lard	Vehicle	1	HFDlard_Veh	Desulfobacterota	0.0542786		ASV_305	Bacteria	Firmicutes	Clostridia	Lachnospirales	Lachnospiraceae	[Eubacterium]_xylanophilum_group	0	0	0	0	0	0	0	18	14	39	0	11	0	0	0	0	0	0	89	54	0
											306	S002	80_2	small_intestine	HFD_lard	Vehicle	2	HFDlard_Veh	Desulfobacterota	1.68249		ASV_306	Bacteria	Firmicutes	Clostridia	Lachnospirales	Lachnospiraceae	GCA-900066575	0	0	0	29	0	0	0	44	0	89	0	36	0	0	0	0	0	0	0	73	0
											307	S003	81_2	small_intestine	HFD_lard	Vehicle	3	HFDlard_Veh	Desulfobacterota	0.234869		ASV_307	Bacteria	Firmicutes	Clostridia	Oscillospirales	Oscillospiraceae	Oscillibacter	0	0	0	0	0	0	0	0	0	0	0	0	0	0	0	0	0	0	0	0	0
											308	S004	82_2	small_intestine	HFD_lard	Vehicle	4	HFDlard_Veh	Desulfobacterota	0		ASV_308	Bacteria	Firmicutes	Bacilli	Lactobacillales	Lactobacillaceae	Ligilactobacillus	0	1	162	0	0	0	0	0	109	0	0	0	0	0	0	0	0	2	100	258	0
											309	S005	83_2	small_intestine	HFD_lard	Vehicle	5	HFDlard_Veh	Desulfobacterota	0		ASV_309	Bacteria	Firmicutes	Bacilli	Lactobacillales	Lactobacillaceae	Ligilactobacillus	117	27	141	0	66	0	0	0	0	0	0	30	0	0	0	243	0	0	71	73	0
											310	S006	84_2	small_intestine	HFD_lard	Vehicle	6	HFDlard_Veh	Desulfobacterota	0		ASV_310	Bacteria	Firmicutes	Clostridia	Lachnospirales	Lachnospiraceae	Roseburia	0	0	0	0	0	0	0	0	0	0	0	0	0	0	0	0	0	0	0	0	0
											311	S009	79_4	large_intestine	HFD_lard	Vehicle	7	HFDlard_Veh	Desulfobacterota	0.634326		ASV_311	Bacteria	Firmicutes	Clostridia	Peptococcales	Peptococcaceae	Peptococcus	0	0	78	0	0	0	0	83	42	0	0	0	5	0	62	0	22	0	0	12	0
											312	S010	80_4	large_intestine	HFD_lard	Vehicle	8	HFDlard_Veh	Desulfobacterota	0.11769		ASV_312	Bacteria	Firmicutes	Clostridia	Lachnospirales	Lachnospiraceae	Lachnospiraceae_NK4A136_group	0	0	0	0	0	0	0	0	0	0	0	0	0	0	0	0	0	0	0	0	0
											313	S011	81_4	large_intestine	HFD_lard	Vehicle	9	HFDlard_Veh	Desulfobacterota	0.0446641		ASV_313	Bacteria	Firmicutes	Clostridia	Oscillospirales	Ruminococcaceae	NA	0	0	0	0	0	0	0	0	0	0	0	0	0	0	0	0	0	0	0	0	0
											314	S012	82_4	large_intestine	HFD_lard	Vehicle	10	HFDlard_Veh	Desulfobacterota	0		ASV_314	Bacteria	Firmicutes	Clostridia	Lachnospirales	Lachnospiraceae	NA	0	138	0	0	0	0	0	0	37	68	0	0	27	0	0	0	56	0	0	0	0
											315	S013	83_4	large_intestine	HFD_lard	Vehicle	11	HFDlard_Veh	Desulfobacterota	0		ASV_315	Bacteria	Firmicutes	Clostridia	Lachnospirales	Lachnospiraceae	NA	0	38	0	0	0	12	0	0	32	5	0	26	47	0	0	42	0	0	22	74	0
											316	S014	84_4	large_intestine	HFD_lard	Vehicle	12	HFDlard_Veh	Desulfobacterota	0		ASV_316	Bacteria	Firmicutes	Bacilli	Staphylococcales	Staphylococcaceae	Staphylococcus	0	0	0	0	0	27	90	0	0	53	0	19	0	0	0	0	0	0	48	98	0
											317	S017	61_2	small_intestine	HFD_lard	OlGly	13	HFDlard_OlGly	Desulfobacterota	1.23864		ASV_317	Bacteria	Firmicutes	Clostridia	Lachnospirales	Lachnospiraceae	Lachnospiraceae_NK4A136_group	0	0	0	0	0	0	0	0	0	0	0	0	0	0	0	0	0	0	0	0	0
											318	S018	62_2	small_intestine	HFD_lard	OlGly	14	HFDlard_OlGly	Desulfobacterota	1.24831		ASV_318	Bacteria	Bacteroidota	Bacteroidia	Bacteroidales	Bacteroidaceae	Bacteroides	0	0	105	0	0	0	50	0	0	0	47	14	0	74	0	0	0	0	19	0	0
											319	S019	63_2	small_intestine	HFD_lard	OlGly	15	HFDlard_OlGly	Desulfobacterota	0.524573		ASV_319	Bacteria	Firmicutes	Clostridia	Lachnospirales	Lachnospiraceae	Lachnoclostridium	0	0	0	5	0	11	0	6	8	0	0	0	0	0	0	0	0	0	42	22	0
											320	S020	64_2	small_intestine	HFD_lard	OlGly	16	HFDlard_OlGly	Desulfobacterota	0		ASV_320	Bacteria	Bacteroidota	Bacteroidia	Bacteroidales	Muribaculaceae	NA	0	0	60	36	0	0	16	28	47	41	33	31	0	0	0	0	0	115	0	0	0
											321	S021	65_2	small_intestine	HFD_lard	OlGly	17	HFDlard_OlGly	Desulfobacterota	0		ASV_321	Bacteria	Firmicutes	Clostridia	Oscillospirales	Ruminococcaceae	NA	38	36	30	0	0	0	56	0	27	0	0	0	71	50	78	0	0	0	84	0	0
											322	S022	66_2	small_intestine	HFD_lard	OlGly	18	HFDlard_OlGly	Desulfobacterota	0.049929		ASV_322	Bacteria	Firmicutes	Bacilli	Lactobacillales	Lactobacillaceae	Ligilactobacillus	0	0	0	0	87	22	78	61	0	0	58	0	0	34	0	0	0	0	82	0	0
											323	S025	61_4	large_intestine	HFD_lard	OlGly	19	HFDlard_OlGly	Desulfobacterota	0.4947		ASV_323	Bacteria	Firmicutes	Clostridia	Lachnospirales	Lachnospiraceae	Lachnoclostridium	0	0	0	0	0	0	0	0	0	0	0	0	0	0	28	0	0	0	0	0	0
											324	S026	62_4	large_intestine	HFD_lard	OlGly	20	HFDlard_OlGly	Desulfobacterota	0.438913		ASV_324	Bacteria	Firmicutes	Clostridia	Oscillospirales	[Eubacterium]_coprostanoligenes_group	NA	0	0	0	0	0	0	0	0	0	0	0	0	0	0	0	0	0	0	0	0	0
											325	S028	64_4	large_intestine	HFD_lard	OlGly	22	HFDlard_OlGly	Desulfobacterota	0.0199322		ASV_325	Bacteria	Firmicutes	Clostridia	Lachnospirales	Lachnospiraceae	Lachnospiraceae_NK4A136_group	0	0	14	23	0	20	64	75	129	60	0	31	0	0	0	0	0	66	0	60	0
											326	S029	65_5	large_intestine	HFD_lard	OlGly	23	HFDlard_OlGly	Desulfobacterota	0		ASV_326	Bacteria	Bacteroidota	Bacteroidia	Bacteroidales	Muribaculaceae	NA	0	0	0	0	0	0	0	0	0	0	0	0	0	0	0	0	0	0	0	0	0
											327	S030	66_4	large_intestine	HFD_lard	OlGly	24	HFDlard_OlGly	Desulfobacterota	0		ASV_327	Bacteria	Firmicutes	Clostridia	Lachnospirales	Lachnospiraceae	NA	0	165	8	0	0	0	41	37	0	0	0	0	90	49	0	0	0	0	29	0	0
											328	S033	70_2	small_intestine	HFD_lard	OlAla	25	HFDlard_OlAla	Desulfobacterota	0.957022		ASV_328	Bacteria	Firmicutes	Clostridia	Oscillospirales	Oscillospiraceae	NA	13	0	0	131	0	0	0	53	0	0	47	65	0	0	0	0	65	51	0	41	0
											329	S034	71_2	small_intestine	HFD_lard	OlAla	26	HFDlard_OlAla	Desulfobacterota	0.61576		ASV_329	Bacteria	Patescibacteria	Saccharimonadia	Saccharimonadales	Saccharimonadaceae	Candidatus_Saccharimonas	0	0	0	0	0	34	34	0	0	27	0	0	106	0	0	57	0	0	0	34	0
											330	S035	72_2	small_intestine	HFD_lard	OlAla	27	HFDlard_OlAla	Desulfobacterota	0.290561		ASV_330	Bacteria	Firmicutes	Clostridia	Lachnospirales	Lachnospiraceae	Lachnoclostridium	0	55	0	0	0	0	32	16	0	0	0	0	43	59	0	0	0	0	32	0	0
											331	S036	73_2	small_intestine	HFD_lard	OlAla	28	HFDlard_OlAla	Desulfobacterota	0.0063955		ASV_331	Bacteria	Firmicutes	Clostridia	Lachnospirales	Lachnospiraceae	NA	0	0	0	0	0	0	0	0	0	0	0	0	12	0	0	0	0	0	53	254	0
											332	S037	74_2	small_intestine	HFD_lard	OlAla	29	HFDlard_OlAla	Desulfobacterota	0		ASV_332	Bacteria	Firmicutes	Clostridia	Lachnospirales	Lachnospiraceae	GCA-900066575	0	0	0	0	0	0	0	0	47	108	0	47	0	0	0	88	0	72	27	0	0
											333	S038	75_2	small_intestine	HFD_lard	OlAla	30	HFDlard_OlAla	Desulfobacterota	0		ASV_333	Bacteria	Bacteroidota	Bacteroidia	Bacteroidales	Muribaculaceae	NA	0	0	0	0	0	0	25	0	0	0	0	0	62	0	0	0	0	0	0	0	0
											334	S041	70_4	large_intestine	HFD_lard	OlAla	31	HFDlard_OlAla	Desulfobacterota	0.792743		ASV_334	Bacteria	Bacteroidota	Bacteroidia	Bacteroidales	Muribaculaceae	NA	0	0	0	0	0	0	0	0	0	0	0	0	0	0	0	0	0	0	0	0	0
											335	S042	71_4	large_intestine	HFD_lard	OlAla	32	HFDlard_OlAla	Desulfobacterota	1.3431		ASV_335	Bacteria	Firmicutes	Clostridia	Oscillospirales	Oscillospiraceae	Oscillibacter	0	0	0	0	0	38	0	45	24	0	0	0	0	0	0	0	0	59	0	0	0
											336	S043	72_4	large_intestine	HFD_lard	OlAla	33	HFDlard_OlAla	Desulfobacterota	0.489758		ASV_336	Bacteria	Firmicutes	Clostridia	Lachnospirales	Lachnospiraceae	NA	0	0	0	0	0	0	0	0	0	0	0	0	0	0	0	0	0	0	29	0	0
											337	S044	73_4	large_intestine	HFD_lard	OlAla	34	HFDlard_OlAla	Desulfobacterota	0.281207		ASV_337	Bacteria	Firmicutes	Clostridia	Lachnospirales	Lachnospiraceae	NA	55	0	0	0	85	62	0	57	42	0	0	0	39	79	0	0	0	0	32	95	0
											338	S045	74_4	large_intestine	HFD_lard	OlAla	35	HFDlard_OlAla	Desulfobacterota	0		ASV_338	Bacteria	Firmicutes	Clostridia	Lachnospirales	Lachnospiraceae	GCA-900066575	0	0	0	158	0	0	0	49	10	0	0	0	0	0	51	0	0	0	65	81	0
											339	S046	75_5	large_intestine	HFD_lard	OlAla	36	HFDlard_OlAla	Desulfobacterota	0.258469		ASV_339	Bacteria	Firmicutes	Clostridia	Lachnospirales	Lachnospiraceae	NA	0	0	0	0	0	0	47	0	16	0	0	0	0	0	0	0	0	0	0	0	0
											340	S049	46_2	small_intestine	HFD_oil	Vehicle	37	HFDoil_Veh	Desulfobacterota	0		ASV_340	Bacteria	Firmicutes	Clostridia	Oscillospirales	Oscillospiraceae	NA	0	0	0	0	0	0	0	0	0	0	0	0	0	0	0	0	0	0	0	0	0
											341	S050	47_2	small_intestine	HFD_oil	Vehicle	38	HFDoil_Veh	Desulfobacterota	0		ASV_341	Bacteria	Bacteroidota	Bacteroidia	Bacteroidales	Muribaculaceae	NA	0	0	0	0	0	0	0	0	0	0	0	0	0	0	0	0	0	0	0	0	0
											342	S051	48_2	small_intestine	HFD_oil	Vehicle	39	HFDoil_Veh	Desulfobacterota	0		ASV_342	Bacteria	Bacteroidota	Bacteroidia	Bacteroidales	Muribaculaceae	NA	0	58	0	0	0	0	36	0	0	0	0	0	64	35	17	0	0	0	82	0	0
											343	S052	49_2	small_intestine	HFD_oil	Vehicle	40	HFDoil_Veh	Desulfobacterota	1.84442		ASV_343	Bacteria	Firmicutes	Clostridia	Oscillospirales	Butyricicoccaceae	Butyricicoccus	0	56	0	0	0	0	49	0	0	10	0	0	0	0	0	0	0	0	0	0	0
											344	S053	50_2	small_intestine	HFD_oil	Vehicle	41	HFDoil_Veh	Desulfobacterota	0.354221		ASV_344	Bacteria	Firmicutes	Clostridia	Lachnospirales	Lachnospiraceae	NA	0	0	0	0	0	0	0	0	0	0	0	0	0	0	0	0	0	0	0	0	0
											345	S054	51_2	small_intestine	HFD_oil	Vehicle	42	HFDoil_Veh	Desulfobacterota	2.29171		ASV_345	Bacteria	Firmicutes	Clostridia	Oscillospirales	Oscillospiraceae	NA	0	167	52	16	0	0	0	0	0	22	0	0	0	79	37	0	0	0	0	0	0
											346	S055	46_4	large_intestine	HFD_oil	Vehicle	43	HFDoil_Veh	Desulfobacterota	0.157108		ASV_346	Bacteria	Firmicutes	Bacilli	Lactobacillales	Lactobacillaceae	Ligilactobacillus	38	0	50	0	1	30	0	73	0	0	0	0	49	0	0	0	43	0	0	74	0
											347	S057	47_4	large_intestine	HFD_oil	Vehicle	44	HFDoil_Veh	Desulfobacterota	4.20198		ASV_347	Bacteria	Firmicutes	Clostridia	Lachnospirales	Lachnospiraceae	Lachnospiraceae_NK4A136_group	0	0	0	0	0	0	0	0	0	0	0	0	0	0	0	0	0	0	0	0	0
											348	S058	48_4	large_intestine	HFD_oil	Vehicle	45	HFDoil_Veh	Desulfobacterota	0.633173		ASV_348	Bacteria	Actinobacteriota	Actinobacteria	Propionibacteriales	Propionibacteriaceae	Cutibacterium	0	0	0	0	0	0	0	0	0	0	0	0	0	0	0	0	0	0	0	0	0
											349	S059	49_4	large_intestine	HFD_oil	Vehicle	46	HFDoil_Veh	Desulfobacterota	0.347182		ASV_349	Bacteria	Firmicutes	Clostridia	Lachnospirales	Lachnospiraceae	NA	0	28	9	0	0	0	70	0	0	0	0	0	14	0	0	0	0	0	0	0	0
											350	S060	50_4	large_intestine	HFD_oil	Vehicle	47	HFDoil_Veh	Desulfobacterota	1.60953		ASV_350	Bacteria	Firmicutes	Clostridia	Lachnospirales	Lachnospiraceae	Lachnospiraceae_NK4A136_group	0	16	0	0	0	0	0	0	0	0	0	0	0	0	0	0	0	0	0	0	0
											351	S061	51_4	large_intestine	HFD_oil	Vehicle	48	HFDoil_Veh	Desulfobacterota	0		ASV_351	Bacteria	Proteobacteria	Gammaproteobacteria	Pseudomonadales	Pseudomonadaceae	Pseudomonas	0	0	0	0	0	0	0	0	0	0	0	0	0	0	0	0	0	0	0	0	0
											352	S063	68_2	small_intestine	Chow	Vehicle	50	Chow_Veh	Desulfobacterota	0.171888		ASV_352	Bacteria	Firmicutes	Clostridia	Lachnospirales	Lachnospiraceae	A2	0	0	0	0	0	0	0	0	0	0	0	0	0	0	0	0	0	0	0	0	0
											353	S065	69_2	small_intestine	Chow	Vehicle	51	Chow_Veh	Desulfobacterota	0.48216		ASV_353	Bacteria	Firmicutes	Clostridia	Lachnospirales	Lachnospiraceae	Lachnospiraceae_NK4A136_group	0	0	0	0	0	0	0	0	0	0	0	0	0	0	0	0	0	0	0	0	0
											354	S066	67_4	large_intestine	Chow	Vehicle	52	Chow_Veh	Desulfobacterota	0.403785		ASV_354	Bacteria	Firmicutes	Clostridia	Lachnospirales	Lachnospiraceae	NA	0	0	0	0	0	0	0	0	0	0	0	0	0	0	0	0	0	0	0	0	0
											355	S067	68_4	large_intestine	Chow	Vehicle	53	Chow_Veh	Desulfobacterota	1.05199		ASV_355	Bacteria	Firmicutes	Bacilli	Erysipelotrichales	Erysipelotrichaceae	Dubosiella	0	135	109	0	32	62	0	0	0	0	0	0	0	0	0	0	47	0	0	40	0
											356	S068	69_4	large_intestine	Chow	Vehicle	54	Chow_Veh	Desulfobacterota	0.480664		ASV_356	Bacteria	Firmicutes	Clostridia	Lachnospirales	Lachnospiraceae	ASF356	0	0	0	0	0	0	0	0	0	0	0	0	0	0	0	0	0	0	0	0	0
											357	S069	7_2	small_intestine	Chow	OlGly	55	Chow_OlGly	Desulfobacterota	0.432616		ASV_357	Bacteria	Bacteroidota	Bacteroidia	Bacteroidales	Rikenellaceae	Rikenella	0	0	96	136	84	0	0	0	113	0	0	0	0	0	70	75	0	0	0	0	0
											358	S070	8_2	small_intestine	Chow	OlGly	56	Chow_OlGly	Desulfobacterota	0.0453466		ASV_358	Bacteria	Bacteroidota	Bacteroidia	Bacteroidales	Bacteroidaceae	Bacteroides	0	60	0	69	0	0	0	0	0	0	1	0	0	0	42	134	102	0	0	0	0
											359	S071	9_2	small_intestine	Chow	OlGly	57	Chow_OlGly	Desulfobacterota	0.429509		ASV_359	Bacteria	Firmicutes	Clostridia	Lachnospirales	Lachnospiraceae	Lachnoclostridium	0	0	0	0	0	0	0	0	0	0	0	0	0	0	0	0	0	38	0	0	0
											360	S073	10_2	small_intestine	Chow	OlGly	58	Chow_OlGly	Desulfobacterota	0		ASV_360	Bacteria	Firmicutes	Clostridia	Lachnospirales	Lachnospiraceae	[Ruminococcus]_gnavus_group	0	0	0	0	0	0	27	54	0	0	0	0	17	54	0	0	49	32	48	79	0
											361	S074	11_2	small_intestine	Chow	OlGly	59	Chow_OlGly	Desulfobacterota	0.47619		ASV_361	Bacteria	Bacteroidota	Bacteroidia	Bacteroidales	Muribaculaceae	NA	0	0	0	0	0	0	0	0	0	0	0	0	0	0	0	0	0	0	0	0	0
											362	S075	12_2	small_intestine	Chow	OlGly	60	Chow_OlGly	Desulfobacterota	0.860204		ASV_362	Bacteria	Firmicutes	Clostridia	Lachnospirales	Lachnospiraceae	Roseburia	22	63	0	0	0	0	0	30	0	0	0	0	0	51	90	0	0	5	58	105	0
											363	S076	7_4	large_intestine	Chow	OlGly	61	Chow_OlGly	Desulfobacterota	0		ASV_363	Bacteria	Bacteroidota	Bacteroidia	Bacteroidales	Muribaculaceae	NA	0	0	0	0	54	0	0	0	0	34	0	0	28	0	126	0	107	43	0	0	0
											364	S077	8_4	large_intestine	Chow	OlGly	62	Chow_OlGly	Desulfobacterota	0.321144		ASV_364	Bacteria	Bacteroidota	Bacteroidia	Bacteroidales	Muribaculaceae	NA	0	0	0	0	0	0	0	0	0	0	0	0	65	0	0	0	0	0	0	0	0
											365	S078	9_4	large_intestine	Chow	OlGly	63	Chow_OlGly	Desulfobacterota	0		ASV_365	Bacteria	Bacteroidota	Bacteroidia	Bacteroidales	Muribaculaceae	NA	0	0	0	0	0	0	0	0	0	0	0	0	0	0	0	0	0	0	0	0	0
											366	S079	10_4	large_intestine	Chow	OlGly	64	Chow_OlGly	Desulfobacterota	0.103371		ASV_366	Bacteria	Firmicutes	Clostridia	Oscillospirales	Oscillospiraceae	NK4A214_group	0	0	0	4	0	4	56	6	20	0	0	5	0	0	0	0	0	0	0	41	0
											367	S081	11_4	large_intestine	Chow	OlGly	65	Chow_OlGly	Desulfobacterota	1.01743		ASV_367	Bacteria	Firmicutes	Clostridia	Lachnospirales	Lachnospiraceae	Roseburia	0	0	0	0	0	0	0	0	0	0	0	0	0	0	0	0	0	0	0	0	0
											368	S082	12_4	large_intestine	Chow	OlGly	66	Chow_OlGly	Desulfobacterota	0.133297		ASV_368	Bacteria	Firmicutes	Clostridia	Lachnospirales	Lachnospiraceae	NA	0	0	0	0	0	0	0	0	0	0	0	0	0	0	0	0	0	0	14	0	0
											369	S083	1_2	small_intestine	Chow	OlAla	67	Chow_OlAla	Desulfobacterota	0.54623		ASV_369	Bacteria	Firmicutes	Clostridia	Lachnospirales	Lachnospiraceae	Roseburia	0	97	0	71	0	0	32	0	0	68	0	55	0	68	0	0	0	0	0	96	0
											370	S084	2_2	small_intestine	Chow	OlAla	68	Chow_OlAla	Desulfobacterota	0.642302		ASV_370	Bacteria	Firmicutes	Clostridia	Oscillospirales	Oscillospiraceae	Colidextribacter	62	34	58	0	45	0	29	0	0	0	95	0	0	0	0	0	0	0	0	128	0
											371	S085	3_2	small_intestine	Chow	OlAla	69	Chow_OlAla	Desulfobacterota	0.906167		ASV_371	Bacteria	Firmicutes	Clostridia	Oscillospirales	Ruminococcaceae	NA	0	0	0	0	0	0	0	16	35	0	0	0	95	0	0	0	0	0	19	69	0
											372	S086	4_2	small_intestine	Chow	OlAla	70	Chow_OlAla	Desulfobacterota	0.406706		ASV_372	Bacteria	Firmicutes	Clostridia	Oscillospirales	Ruminococcaceae	NA	0	0	0	0	0	9	0	58	22	0	32	0	42	0	0	0	0	0	7	54	0
											373	S087	5_2	small_intestine	Chow	OlAla	71	Chow_OlAla	Desulfobacterota	0.447675		ASV_373	Bacteria	Firmicutes	Clostridia	Oscillospirales	Ruminococcaceae	Paludicola	53	29	67	7	0	0	0	0	0	0	0	0	0	0	0	0	0	0	0	69	0
											374	S089	6_2	small_intestine	Chow	OlAla	72	Chow_OlAla	Desulfobacterota	0.251673		ASV_374	Bacteria	Firmicutes	Clostridia	Oscillospirales	Oscillospiraceae	Colidextribacter	0	0	0	0	0	0	0	4	13	0	0	0	0	0	0	0	0	0	0	0	0
											375	S090	1_4	large_intestine	Chow	OlAla	73	Chow_OlAla	Desulfobacterota	0.869137		ASV_375	Bacteria	Firmicutes	Clostridia	Lachnospirales	Lachnospiraceae	Lachnospiraceae_NK4A136_group	0	0	0	0	0	0	0	0	0	0	0	0	0	0	0	0	0	0	0	0	0
											376	S091	2_4	large_intestine	Chow	OlAla	74	Chow_OlAla	Desulfobacterota	0.0699902		ASV_376	Bacteria	Firmicutes	Clostridia	Lachnospirales	Lachnospiraceae	A2	0	0	0	0	0	0	0	0	0	0	0	0	0	0	0	0	0	0	0	0	0
											377	S092	3_4	large_intestine	Chow	OlAla	75	Chow_OlAla	Desulfobacterota	0.0717639		ASV_377	Bacteria	Firmicutes	Clostridia	Lachnospirales	Lachnospiraceae	NA	0	0	0	0	0	0	0	0	0	0	0	0	0	0	0	0	0	0	0	0	0
											378	S093	4_4	large_intestine	Chow	OlAla	76	Chow_OlAla	Desulfobacterota	0.161787		ASV_378	Bacteria	Bacteroidota	Bacteroidia	Bacteroidales	Muribaculaceae	NA	0	0	0	0	0	0	0	0	0	0	0	0	0	0	0	0	0	0	0	0	0
											379	S094	5_4	large_intestine	Chow	OlAla	77	Chow_OlAla	Desulfobacterota	0.179812		ASV_379	Bacteria	Firmicutes	Clostridia	Lachnospirales	Lachnospiraceae	NA	0	0	0	0	0	0	0	36	73	0	0	5	0	0	0	0	0	0	0	16	0
											380	S095	6_4	large_intestine	Chow	OlAla	78	Chow_OlAla	Desulfobacterota	0.0674001		ASV_380	Bacteria	Firmicutes	Bacilli	Lactobacillales	Lactobacillaceae	Ligilactobacillus	0	29	45	0	0	18	0	0	0	0	0	0	44	0	290	0	0	0	0	0	0
											381	S001	79_2	small_intestine	HFD_lard	Vehicle	1	HFDlard_Veh	Firmicutes	88.4292		ASV_381	Bacteria	Firmicutes	Clostridia	Christensenellales	Christensenellaceae	NA	45	68	0	0	42	0	0	43	0	0	0	0	0	0	0	0	63	0	0	0	0
											382	S002	80_2	small_intestine	HFD_lard	Vehicle	2	HFDlard_Veh	Firmicutes	86.0701		ASV_382	Bacteria	Firmicutes	Clostridia	Lachnospirales	Lachnospiraceae	Lachnoclostridium	0	0	0	68	0	0	0	7	0	0	0	0	0	0	0	0	0	0	0	0	0
											383	S003	81_2	small_intestine	HFD_lard	Vehicle	3	HFDlard_Veh	Firmicutes	88.5173		ASV_383	Bacteria	Firmicutes	Clostridia	Lachnospirales	Lachnospiraceae	Lachnospiraceae_NK4A136_group	0	0	0	127	89	0	0	31	0	0	0	33	19	0	0	0	0	0	0	150	0
											384	S004	82_2	small_intestine	HFD_lard	Vehicle	4	HFDlard_Veh	Firmicutes	90.6548		ASV_384	Bacteria	Firmicutes	Clostridia	Clostridiales	Clostridiaceae	Clostridium_sensu_stricto 1	0	0	185	0	18	0	0	0	0	0	0	31	80	75	0	0	0	38	43	7	0
											385	S005	83_2	small_intestine	HFD_lard	Vehicle	5	HFDlard_Veh	Firmicutes	91.5573		ASV_385	Bacteria	Firmicutes	Clostridia	Lachnospirales	Lachnospiraceae	Lachnospiraceae_NK4A136_group	0	0	0	0	0	0	0	0	0	0	0	0	0	0	0	0	0	0	0	0	0
											386	S006	84_2	small_intestine	HFD_lard	Vehicle	6	HFDlard_Veh	Firmicutes	93.5151		ASV_386	Bacteria	Firmicutes	Clostridia	Oscillospirales	Oscillospiraceae	NA	0	0	48	0	0	0	0	0	0	0	0	0	0	0	0	0	0	0	11	0	0
											387	S009	79_4	large_intestine	HFD_lard	Vehicle	7	HFDlard_Veh	Firmicutes	89.0357		ASV_387	Bacteria	Firmicutes	Clostridia	Christensenellales	Christensenellaceae	NA	40	0	0	94	0	35	22	0	0	0	0	0	0	32	0	0	19	0	0	0	0
											388	S010	80_4	large_intestine	HFD_lard	Vehicle	8	HFDlard_Veh	Firmicutes	77.1865		ASV_388	Bacteria	Firmicutes	Clostridia	Oscillospirales	Ruminococcaceae	[Eubacterium]_siraeum_group	0	0	0	0	0	0	0	0	0	0	0	0	0	0	0	0	0	0	0	0	0
											389	S011	81_4	large_intestine	HFD_lard	Vehicle	9	HFDlard_Veh	Firmicutes	68.2289		ASV_389	Bacteria	Firmicutes	Bacilli	Lactobacillales	Lactobacillaceae	Ligilactobacillus	255	0	0	0	0	110	0	0	0	0	0	0	0	0	0	0	0	0	92	93	0
											390	S012	82_4	large_intestine	HFD_lard	Vehicle	10	HFDlard_Veh	Firmicutes	91.0864		ASV_390	Bacteria	Firmicutes	Clostridia	Clostridiales	Clostridiaceae	Clostridium_sensu_stricto 1	0	0	0	0	0	0	0	0	0	0	0	0	0	0	0	0	0	0	50	0	0
											391	S013	83_4	large_intestine	HFD_lard	Vehicle	11	HFDlard_Veh	Firmicutes	91.1461		ASV_391	Bacteria	Firmicutes	Clostridia	Lachnospirales	Lachnospiraceae	NA	0	0	0	0	0	31	0	51	0	51	0	13	0	0	0	0	0	0	0	0	0
											392	S014	84_4	large_intestine	HFD_lard	Vehicle	12	HFDlard_Veh	Firmicutes	92.8261		ASV_392	Bacteria	Firmicutes	Clostridia	Oscillospirales	Oscillospiraceae	NA	0	0	0	0	0	0	0	48	30	9	0	13	45	0	0	0	0	0	8	38	0
											393	S017	61_2	small_intestine	HFD_lard	OlGly	13	HFDlard_OlGly	Firmicutes	89.6583		ASV_393	Bacteria	Bacteroidota	Bacteroidia	Bacteroidales	Muribaculaceae	NA	0	0	0	0	0	0	0	0	0	0	0	0	0	0	0	0	0	0	0	0	0
											394	S018	62_2	small_intestine	HFD_lard	OlGly	14	HFDlard_OlGly	Firmicutes	85.7882		ASV_394	Bacteria	Firmicutes	Clostridia	Lachnospirales	Lachnospiraceae	NA	0	0	0	40	0	54	0	0	0	0	0	63	0	0	53	0	61	0	0	57	0
											395	S019	63_2	small_intestine	HFD_lard	OlGly	15	HFDlard_OlGly	Firmicutes	86.3659		ASV_395	Bacteria	Firmicutes	Clostridia	Lachnospirales	Lachnospiraceae	Lachnospiraceae_NK4A136_group	0	42	0	6	0	21	41	0	29	0	0	0	62	0	0	122	0	0	0	39	0
											396	S020	64_2	small_intestine	HFD_lard	OlGly	16	HFDlard_OlGly	Firmicutes	91.8623		ASV_396	Bacteria	Firmicutes	Bacilli	Staphylococcales	Staphylococcaceae	Staphylococcus	0	0	0	0	0	0	0	0	0	0	0	0	0	0	0	0	0	0	278	210	0
											397	S021	65_2	small_intestine	HFD_lard	OlGly	17	HFDlard_OlGly	Firmicutes	88.7979		ASV_397	Bacteria	Firmicutes	Clostridia	Oscillospirales	Ruminococcaceae	NA	0	0	0	6	0	0	0	20	0	0	0	0	0	0	0	0	119	0	0	37	0
											398	S022	66_2	small_intestine	HFD_lard	OlGly	18	HFDlard_OlGly	Firmicutes	88.2194		ASV_398	Bacteria	Firmicutes	Clostridia	Clostridia_UCG-014	NA	NA	0	0	0	0	0	0	0	0	0	0	0	0	0	0	0	0	0	0	0	0	0
											399	S025	61_4	large_intestine	HFD_lard	OlGly	19	HFDlard_OlGly	Firmicutes	89.5275		ASV_399	Bacteria	Firmicutes	Bacilli	Lactobacillales	Lactobacillaceae	Ligilactobacillus	44	0	0	0	56	24	40	0	23	43	0	0	58	0	0	70	0	0	0	0	0
											400	S026	62_4	large_intestine	HFD_lard	OlGly	20	HFDlard_OlGly	Firmicutes	86.304		ASV_400	Bacteria	Firmicutes	Bacilli	Lactobacillales	Lactobacillaceae	Ligilactobacillus	0	0	0	0	56	0	20	0	0	0	0	65	37	0	0	0	49	0	0	0	0
											401	S028	64_4	large_intestine	HFD_lard	OlGly	22	HFDlard_OlGly	Firmicutes	89.8232		ASV_401	Bacteria	Firmicutes	Clostridia	Oscillospirales	Ruminococcaceae	NA	0	0	0	0	0	0	0	56	0	0	0	0	0	0	0	0	0	0	8	36	0
											402	S029	65_5	large_intestine	HFD_lard	OlGly	23	HFDlard_OlGly	Firmicutes	94.2272		ASV_402	Bacteria	Firmicutes	Clostridia	Lachnospirales	Lachnospiraceae	Roseburia	0	0	0	0	0	0	0	0	0	0	0	0	0	0	0	0	0	0	0	0	0
											403	S030	66_4	large_intestine	HFD_lard	OlGly	24	HFDlard_OlGly	Firmicutes	88.1136		ASV_403	Bacteria	Firmicutes	Clostridia	Lachnospirales	Lachnospiraceae	NA	134	0	0	0	0	0	33	60	31	0	0	0	0	0	0	0	0	32	0	0	0
											404	S033	70_2	small_intestine	HFD_lard	OlAla	25	HFDlard_OlAla	Firmicutes	86.2932		ASV_404	Bacteria	Firmicutes	Bacilli	Lactobacillales	Streptococcaceae	Streptococcus	58	0	50	47	46	0	0	0	0	0	12	0	0	0	0	0	0	0	0	0	0
											405	S034	71_2	small_intestine	HFD_lard	OlAla	26	HFDlard_OlAla	Firmicutes	85.4875		ASV_405	Bacteria	Actinobacteriota	Actinobacteria	Bifidobacteriales	Bifidobacteriaceae	Bifidobacterium	0	0	0	0	0	0	0	0	0	0	0	0	0	0	0	0	0	0	0	0	0
											406	S035	72_2	small_intestine	HFD_lard	OlAla	27	HFDlard_OlAla	Firmicutes	86.6576		ASV_406	Bacteria	Firmicutes	Clostridia	Lachnospirales	Lachnospiraceae	Lachnospiraceae_NK4A136_group	0	0	0	0	0	0	0	0	0	0	0	0	0	0	0	0	0	0	0	0	0
											407	S036	73_2	small_intestine	HFD_lard	OlAla	28	HFDlard_OlAla	Firmicutes	87.5544		ASV_407	Bacteria	Firmicutes	Clostridia	Oscillospirales	Oscillospiraceae	Intestinimonas	129	0	0	0	0	37	0	45	0	0	71	0	0	0	0	0	0	168	0	45	0
											408	S037	74_2	small_intestine	HFD_lard	OlAla	29	HFDlard_OlAla	Firmicutes	90.0404		ASV_408	Bacteria	Firmicutes	Clostridia	Lachnospirales	Lachnospiraceae	Lachnospiraceae_NK4A136_group	0	0	0	0	0	0	0	0	0	0	0	0	0	0	0	0	0	0	0	0	0
											409	S038	75_2	small_intestine	HFD_lard	OlAla	30	HFDlard_OlAla	Firmicutes	90.0436		ASV_409	Bacteria	Bacteroidota	Bacteroidia	Bacteroidales	Muribaculaceae	NA	0	0	0	0	0	0	0	27	0	0	0	0	56	0	47	0	0	0	60	27	0
											410	S041	70_4	large_intestine	HFD_lard	OlAla	31	HFDlard_OlAla	Firmicutes	66.9337		ASV_410	Bacteria	Actinobacteriota	Coriobacteriia	Coriobacteriales	Eggerthellaceae	Enterorhabdus	0	0	0	0	0	0	0	0	0	0	0	0	0	0	0	0	0	0	0	0	0
											411	S042	71_4	large_intestine	HFD_lard	OlAla	32	HFDlard_OlAla	Firmicutes	84.056		ASV_411	Bacteria	Actinobacteriota	Coriobacteriia	Coriobacteriales	Eggerthellaceae	Enterorhabdus	0	0	0	0	0	0	0	0	0	0	0	0	0	0	0	0	0	0	0	0	0
											412	S043	72_4	large_intestine	HFD_lard	OlAla	33	HFDlard_OlAla	Firmicutes	85.4472		ASV_412	Bacteria	Firmicutes	Clostridia	Oscillospirales	Oscillospiraceae	Colidextribacter	40	0	0	0	0	0	0	0	0	0	29	0	0	0	38	0	46	0	44	0	0
											413	S044	73_4	large_intestine	HFD_lard	OlAla	34	HFDlard_OlAla	Firmicutes	86.451		ASV_413	Bacteria	Firmicutes	Clostridia	Lachnospirales	Lachnospiraceae	Roseburia	0	0	0	0	0	0	0	0	0	0	0	0	0	0	0	0	0	0	0	0	0
											414	S045	74_4	large_intestine	HFD_lard	OlAla	35	HFDlard_OlAla	Firmicutes	39.398		ASV_414	Bacteria	Firmicutes	Clostridia	Lachnospirales	Lachnospiraceae	Lachnospiraceae_NK4A136_group	0	0	0	0	0	0	0	0	0	0	0	0	0	0	0	0	0	0	0	0	0
											415	S046	75_5	large_intestine	HFD_lard	OlAla	36	HFDlard_OlAla	Firmicutes	82.3595		ASV_415	Bacteria	Firmicutes	Clostridia	Lachnospirales	Lachnospiraceae	GCA-900066575	0	0	0	0	0	0	0	39	31	10	0	0	0	0	0	0	0	154	0	13	0
											416	S049	46_2	small_intestine	HFD_oil	Vehicle	37	HFDoil_Veh	Firmicutes	98.9894		ASV_416	Bacteria	Bacteroidota	Bacteroidia	Bacteroidales	Bacteroidaceae	Bacteroides	77	0	0	0	0	0	0	0	0	0	33	22	0	0	0	0	0	0	31	64	0
											417	S050	47_2	small_intestine	HFD_oil	Vehicle	38	HFDoil_Veh	Firmicutes	85.7273		ASV_417	Bacteria	Firmicutes	Clostridia	Lachnospirales	Lachnospiraceae	NA	0	0	72	0	0	0	115	0	0	0	0	0	0	0	1	0	139	42	0	0	0
											418	S051	48_2	small_intestine	HFD_oil	Vehicle	39	HFDoil_Veh	Firmicutes	75.8643		ASV_418	Bacteria	Firmicutes	Clostridia	Clostridiales	Clostridiaceae	Clostridium_sensu_stricto 1	0	0	0	80	85	45	0	36	0	0	0	0	0	0	0	0	153	0	53	0	0
											419	S052	49_2	small_intestine	HFD_oil	Vehicle	40	HFDoil_Veh	Firmicutes	31.2422		ASV_419	Bacteria	Bacteroidota	Bacteroidia	Bacteroidales	Muribaculaceae	NA	0	0	0	0	0	0	0	0	0	0	0	0	0	0	0	0	0	0	0	0	0
											420	S053	50_2	small_intestine	HFD_oil	Vehicle	41	HFDoil_Veh	Firmicutes	52.9982		ASV_420	Bacteria	Firmicutes	Clostridia	Lachnospirales	Lachnospiraceae	NA	0	0	0	0	0	0	0	0	0	0	0	0	0	0	0	0	0	0	0	0	0
											421	S054	51_2	small_intestine	HFD_oil	Vehicle	42	HFDoil_Veh	Firmicutes	76.0858		ASV_421	Bacteria	Firmicutes	Bacilli	Erysipelotrichales	Erysipelotrichaceae	NA	0	0	0	0	0	0	0	0	0	0	0	0	0	0	0	0	25	0	0	0	0
											422	S055	46_4	large_intestine	HFD_oil	Vehicle	43	HFDoil_Veh	Firmicutes	26.5241		ASV_422	Bacteria	Firmicutes	Clostridia	Peptostreptococcales-Tissierellales	Anaerovoracaceae	[Eubacterium]_nodatum_group	0	66	0	0	0	0	0	0	0	0	0	0	0	0	0	0	0	0	0	0	0
											423	S057	47_4	large_intestine	HFD_oil	Vehicle	44	HFDoil_Veh	Firmicutes	58.1118		ASV_423	Bacteria	Bacteroidota	Bacteroidia	Bacteroidales	Muribaculaceae	NA	0	0	0	0	0	0	0	0	0	0	0	0	0	0	0	0	0	0	0	0	0
											424	S058	48_4	large_intestine	HFD_oil	Vehicle	45	HFDoil_Veh	Firmicutes	75.6724		ASV_424	Bacteria	Firmicutes	Clostridia	Oscillospirales	Ruminococcaceae	NA	0	82	0	0	0	0	0	0	0	0	0	0	0	86	0	0	0	0	0	0	0
											425	S059	49_4	large_intestine	HFD_oil	Vehicle	46	HFDoil_Veh	Firmicutes	56.7411		ASV_425	Bacteria	Firmicutes	Bacilli	Lactobacillales	Lactobacillaceae	Ligilactobacillus	0	0	0	149	0	0	0	0	0	0	0	72	85	0	0	0	0	0	0	0	0
											426	S060	50_4	large_intestine	HFD_oil	Vehicle	47	HFDoil_Veh	Firmicutes	75.0278		ASV_426	Bacteria	Firmicutes	Clostridia	Lachnospirales	Lachnospiraceae	Lachnospiraceae_UCG-006	0	0	0	0	0	0	0	48	0	0	0	0	0	0	103	0	0	0	0	33	0
											427	S061	51_4	large_intestine	HFD_oil	Vehicle	48	HFDoil_Veh	Firmicutes	73.7697		ASV_427	Bacteria	Firmicutes	Clostridia	Oscillospirales	Oscillospiraceae	Intestinimonas	0	0	0	0	9	0	0	0	8	0	0	0	0	0	0	0	0	0	0	0	0
											428	S063	68_2	small_intestine	Chow	Vehicle	50	Chow_Veh	Firmicutes	33.8014		ASV_428	Bacteria	Firmicutes	Bacilli	Lactobacillales	Lactobacillaceae	Ligilactobacillus	0	50	0	0	0	0	0	0	0	0	0	29	122	0	69	87	0	0	30	0	0
											429	S065	69_2	small_intestine	Chow	Vehicle	51	Chow_Veh	Firmicutes	41.1063		ASV_429	Bacteria	Firmicutes	Bacilli	Lactobacillales	Lactobacillaceae	Ligilactobacillus	0	34	0	0	0	0	0	0	5	0	0	0	0	0	37	0	0	0	0	43	0
											430	S066	67_4	large_intestine	Chow	Vehicle	52	Chow_Veh	Firmicutes	32.0505		ASV_430	Bacteria	Firmicutes	Clostridia	Lachnospirales	Lachnospiraceae	NA	0	0	0	0	0	0	0	0	0	0	0	0	0	0	0	0	41	0	0	0	0
											431	S067	68_4	large_intestine	Chow	Vehicle	53	Chow_Veh	Firmicutes	37.8717		ASV_431	Bacteria	Bacteroidota	Bacteroidia	Bacteroidales	Rikenellaceae	Rikenellaceae_RC9_gut_group	0	23	0	0	0	0	11	0	0	0	0	0	77	80	70	0	0	0	31	27	0
											432	S068	69_4	large_intestine	Chow	Vehicle	54	Chow_Veh	Firmicutes	46.7774		ASV_432	Bacteria	Firmicutes	Clostridia	Oscillospirales	Ruminococcaceae	Incertae_Sedis	0	0	0	0	0	0	0	0	0	0	0	0	0	0	0	0	0	0	0	0	0
											433	S069	7_2	small_intestine	Chow	OlGly	55	Chow_OlGly	Firmicutes	45.8875		ASV_433	Bacteria	Bacteroidota	Bacteroidia	Bacteroidales	Rikenellaceae	Alistipes	0	0	55	0	0	0	0	37	0	0	39	0	74	0	0	77	0	0	30	0	0
											434	S070	8_2	small_intestine	Chow	OlGly	56	Chow_OlGly	Firmicutes	38.7714		ASV_434	Bacteria	Bacteroidota	Bacteroidia	Bacteroidales	Muribaculaceae	NA	0	0	0	0	0	0	0	0	0	0	0	0	0	0	0	0	0	0	0	0	0
											435	S071	9_2	small_intestine	Chow	OlGly	57	Chow_OlGly	Firmicutes	22.0424		ASV_435	Bacteria	Firmicutes	Clostridia	Clostridia_vadinBB60_group	NA	NA	0	0	0	0	0	0	0	0	6	0	0	0	0	48	0	0	0	0	0	0	0
											436	S073	10_2	small_intestine	Chow	OlGly	58	Chow_OlGly	Firmicutes	55.572		ASV_436	Bacteria	Firmicutes	Clostridia	Lachnospirales	Lachnospiraceae	Lachnoclostridium	0	0	0	0	0	0	0	0	9	0	0	0	0	0	0	0	0	0	0	0	0
											437	S074	11_2	small_intestine	Chow	OlGly	59	Chow_OlGly	Firmicutes	69.1254		ASV_437	Bacteria	Firmicutes	Bacilli	Lactobacillales	Lactobacillaceae	Lactobacillus	85	0	0	57	0	0	0	33	35	0	36	0	0	0	0	0	0	0	0	0	0
											438	S075	12_2	small_intestine	Chow	OlGly	60	Chow_OlGly	Firmicutes	22.3759		ASV_438	Bacteria	Firmicutes	Clostridia	Lachnospirales	Lachnospiraceae	NA	0	0	0	0	0	0	0	0	0	0	0	0	0	0	0	0	0	0	0	0	0
											439	S076	7_4	large_intestine	Chow	OlGly	61	Chow_OlGly	Firmicutes	47.3086		ASV_439	Bacteria	Firmicutes	Clostridia	Lachnospirales	Lachnospiraceae	Lachnospiraceae_NK4A136_group	0	0	0	0	0	0	0	0	0	0	0	0	0	0	0	0	0	0	0	0	0
											440	S077	8_4	large_intestine	Chow	OlGly	62	Chow_OlGly	Firmicutes	32.9647		ASV_440	Bacteria	Bacteroidota	Bacteroidia	Bacteroidales	Tannerellaceae	Parabacteroides	0	0	69	0	49	0	0	0	0	0	0	0	0	40	0	0	40	43	0	111	0
											441	S078	9_4	large_intestine	Chow	OlGly	63	Chow_OlGly	Firmicutes	43.3066		ASV_441	Bacteria	Firmicutes	Clostridia	Lachnospirales	Lachnospiraceae	Lachnoclostridium	0	83	0	0	0	0	0	39	0	0	0	0	17	0	0	0	0	0	40	113	0
											442	S079	10_4	large_intestine	Chow	OlGly	64	Chow_OlGly	Firmicutes	33.4865		ASV_442	Bacteria	Firmicutes	Clostridia	Clostridia_vadinBB60_group	NA	NA	0	0	0	0	0	0	0	0	0	0	0	0	0	0	0	0	0	0	0	0	0
											443	S081	11_4	large_intestine	Chow	OlGly	65	Chow_OlGly	Firmicutes	45.4997		ASV_443	Bacteria	Firmicutes	Bacilli	Lactobacillales	Lactobacillaceae	Ligilactobacillus	0	0	0	79	0	0	0	28	0	0	40	25	0	0	0	0	50	78	0	0	0
											444	S082	12_4	large_intestine	Chow	OlGly	66	Chow_OlGly	Firmicutes	34.3452		ASV_444	Bacteria	Firmicutes	Clostridia	Lachnospirales	Defluviitaleaceae	Defluviitaleaceae_UCG-011	0	0	0	3	0	0	0	0	37	0	5	4	0	0	0	0	0	0	0	0	0
											445	S083	1_2	small_intestine	Chow	OlAla	67	Chow_OlAla	Firmicutes	37.1347		ASV_445	Bacteria	Bacteroidota	Bacteroidia	Bacteroidales	Muribaculaceae	NA	120	0	0	0	0	0	48	0	0	18	0	0	0	0	0	0	0	0	0	0	0
											446	S084	2_2	small_intestine	Chow	OlAla	68	Chow_OlAla	Firmicutes	44.5593		ASV_446	Bacteria	Actinobacteriota	Coriobacteriia	Coriobacteriales	Eggerthellaceae	Enterorhabdus	0	0	0	0	0	0	0	0	0	0	0	0	0	0	0	0	0	0	0	0	0
											447	S085	3_2	small_intestine	Chow	OlAla	69	Chow_OlAla	Firmicutes	59.277		ASV_447	Bacteria	Firmicutes	Clostridia	Lachnospirales	Lachnospiraceae	Lachnospiraceae_UCG-006	95	0	0	0	0	0	0	0	0	0	0	0	39	0	0	0	28	0	33	0	0
											448	S086	4_2	small_intestine	Chow	OlAla	70	Chow_OlAla	Firmicutes	65.9069		ASV_448	Bacteria	Firmicutes	Clostridia	Lachnospirales	Lachnospiraceae	NA	0	0	0	0	0	8	0	0	0	28	0	25	0	0	0	0	0	0	0	25	0
											449	S087	5_2	small_intestine	Chow	OlAla	71	Chow_OlAla	Firmicutes	58.6102		ASV_449	Bacteria	Firmicutes	Clostridia	Oscillospirales	Ruminococcaceae	NA	0	0	0	0	0	0	0	0	0	0	0	0	0	0	0	0	0	0	0	0	0
											450	S089	6_2	small_intestine	Chow	OlAla	72	Chow_OlAla	Firmicutes	37.8511		ASV_450	Bacteria	Firmicutes	Clostridia	Oscillospirales	Oscillospiraceae	NA	0	0	0	8	19	28	0	39	64	13	0	28	0	0	0	0	0	0	0	36	0
											451	S090	1_4	large_intestine	Chow	OlAla	73	Chow_OlAla	Firmicutes	48.6873		ASV_451	Bacteria	Firmicutes	Clostridia	Peptostreptococcales-Tissierellales	Peptostreptococcaceae	Romboutsia	0	0	0	0	0	0	0	0	0	0	103	0	0	0	0	0	0	0	0	151	0
											452	S091	2_4	large_intestine	Chow	OlAla	74	Chow_OlAla	Firmicutes	24.9945		ASV_452	Bacteria	Firmicutes	Clostridia	Lachnospirales	Lachnospiraceae	NA	0	0	0	0	0	0	0	0	0	0	0	0	0	0	0	0	0	0	0	0	0
											453	S092	3_4	large_intestine	Chow	OlAla	75	Chow_OlAla	Firmicutes	23.1977		ASV_453	Bacteria	Firmicutes	Clostridia	Oscillospirales	Oscillospiraceae	NA	0	0	0	16	0	0	0	0	187	0	8	39	0	0	0	0	0	0	0	153	0
											454	S093	4_4	large_intestine	Chow	OlAla	76	Chow_OlAla	Firmicutes	21.6017		ASV_454	Bacteria	Firmicutes	Bacilli	Lactobacillales	Lactobacillaceae	Ligilactobacillus	72	25	0	0	0	0	0	0	0	35	0	0	0	0	0	50	0	42	0	89	0
											455	S094	5_4	large_intestine	Chow	OlAla	77	Chow_OlAla	Firmicutes	25.1116		ASV_455	Bacteria	Bacteroidota	Bacteroidia	Bacteroidales	Bacteroidaceae	Bacteroides	0	0	0	205	0	0	29	0	37	0	0	0	0	0	68	0	0	0	0	0	0
											456	S095	6_4	large_intestine	Chow	OlAla	78	Chow_OlAla	Firmicutes	30.1834		ASV_456	Bacteria	Firmicutes	Clostridia	Lachnospirales	Lachnospiraceae	Roseburia	0	0	0	0	0	0	0	0	0	0	0	0	0	0	0	0	0	0	0	0	0
											457	S001	79_2	small_intestine	HFD_lard	Vehicle	1	HFDlard_Veh	Patescibacteria	0		ASV_457	Bacteria	Firmicutes	Clostridia	Lachnospirales	Lachnospiraceae	NA	0	0	0	0	0	0	0	0	0	0	0	26	0	0	0	0	0	0	0	0	0
											458	S002	80_2	small_intestine	HFD_lard	Vehicle	2	HFDlard_Veh	Patescibacteria	0		ASV_458	Bacteria	Firmicutes	Clostridia	Lachnospirales	Lachnospiraceae	NA	0	0	0	0	0	0	0	0	0	0	0	0	0	0	0	0	0	0	0	0	0
											459	S003	81_2	small_intestine	HFD_lard	Vehicle	3	HFDlard_Veh	Patescibacteria	0		ASV_459	Bacteria	Firmicutes	Clostridia	Oscillospirales	Butyricicoccaceae	Butyricicoccus	0	0	0	0	0	0	0	0	0	0	0	0	0	0	0	0	0	0	0	0	0
											460	S004	82_2	small_intestine	HFD_lard	Vehicle	4	HFDlard_Veh	Patescibacteria	0.00960061		ASV_460	Bacteria	Firmicutes	Clostridia	Lachnospirales	Lachnospiraceae	Lachnospiraceae_NK4A136_group	0	0	0	0	0	0	0	0	0	0	0	0	0	0	0	0	0	0	0	0	0
											461	S005	83_2	small_intestine	HFD_lard	Vehicle	5	HFDlard_Veh	Patescibacteria	0		ASV_461	Bacteria	Firmicutes	Bacilli	Lactobacillales	Lactobacillaceae	Ligilactobacillus	0	0	50	52	15	45	0	0	0	0	0	0	50	24	0	84	0	0	38	0	0
											462	S006	84_2	small_intestine	HFD_lard	Vehicle	6	HFDlard_Veh	Patescibacteria	0.160121		ASV_462	Bacteria	Firmicutes	Clostridia	Oscillospirales	Ruminococcaceae	Incertae_Sedis	146	0	0	0	98	0	52	0	0	0	0	0	0	31	0	0	0	0	0	0	0
											463	S009	79_4	large_intestine	HFD_lard	Vehicle	7	HFDlard_Veh	Patescibacteria	0.111747		ASV_463	Bacteria	Firmicutes	Clostridia	Lachnospirales	Lachnospiraceae	NA	0	0	0	0	30	0	0	20	0	0	0	0	0	0	0	0	0	0	0	59	0
											464	S010	80_4	large_intestine	HFD_lard	Vehicle	8	HFDlard_Veh	Patescibacteria	0.0772343		ASV_464	Bacteria	Bacteroidota	Bacteroidia	Bacteroidales	Muribaculaceae	NA	0	0	0	0	0	0	0	0	0	0	0	0	0	0	0	0	0	0	0	0	0
											465	S011	81_4	large_intestine	HFD_lard	Vehicle	9	HFDlard_Veh	Patescibacteria	0		ASV_465	Bacteria	Firmicutes	Clostridia	Lachnospirales	Lachnospiraceae	NA	0	0	0	0	0	0	0	0	0	0	0	0	0	0	0	0	0	0	0	0	0
											466	S012	82_4	large_intestine	HFD_lard	Vehicle	10	HFDlard_Veh	Patescibacteria	0.179962		ASV_466	Bacteria	Firmicutes	Clostridia	Lachnospirales	Lachnospiraceae	NA	0	0	0	0	0	0	0	0	0	0	0	0	0	0	0	0	0	0	0	0	0
											467	S013	83_4	large_intestine	HFD_lard	Vehicle	11	HFDlard_Veh	Patescibacteria	0		ASV_467	Bacteria	Firmicutes	Bacilli	Lactobacillales	Lactobacillaceae	Ligilactobacillus	0	0	50	0	0	32	0	0	0	0	28	0	60	0	0	0	52	0	0	0	0
											468	S014	84_4	large_intestine	HFD_lard	Vehicle	12	HFDlard_Veh	Patescibacteria	0		ASV_468	Bacteria	Firmicutes	Clostridia	Lachnospirales	Lachnospiraceae	[Eubacterium]_xylanophilum_group	0	0	0	0	0	0	0	0	0	0	0	0	0	0	0	0	0	0	0	0	0
											469	S017	61_2	small_intestine	HFD_lard	OlGly	13	HFDlard_OlGly	Patescibacteria	0.271273		ASV_469	Bacteria	Firmicutes	Clostridia	Clostridia_vadinBB60_group	NA	NA	0	0	0	0	38	0	0	0	0	0	0	0	0	0	0	0	0	0	0	0	0
											470	S018	62_2	small_intestine	HFD_lard	OlGly	14	HFDlard_OlGly	Patescibacteria	0		ASV_470	Bacteria	Firmicutes	Clostridia	Lachnospirales	Lachnospiraceae	Lachnospiraceae_NK4A136_group	0	0	0	0	0	0	0	0	0	0	0	0	0	0	0	0	0	0	0	0	0
											471	S019	63_2	small_intestine	HFD_lard	OlGly	15	HFDlard_OlGly	Patescibacteria	0		ASV_471	Bacteria	Firmicutes	Clostridia	Lachnospirales	Lachnospiraceae	NA	69	0	0	0	0	0	0	18	0	0	0	29	0	0	0	157	0	0	0	0	0
											472	S020	64_2	small_intestine	HFD_lard	OlGly	16	HFDlard_OlGly	Patescibacteria	0.142943		ASV_472	Bacteria	Firmicutes	Clostridia	Oscillospirales	Oscillospiraceae	NA	0	0	0	0	0	15	20	12	0	0	11	16	0	21	63	0	0	58	0	13	0
											473	S021	65_2	small_intestine	HFD_lard	OlGly	17	HFDlard_OlGly	Patescibacteria	0		ASV_473	Bacteria	Firmicutes	Clostridia	Lachnospirales	Lachnospiraceae	GCA-900066575	0	33	0	0	0	9	0	9	63	0	0	17	0	0	0	88	0	0	0	13	0
											474	S022	66_2	small_intestine	HFD_lard	OlGly	18	HFDlard_OlGly	Patescibacteria	0		ASV_474	Bacteria	Firmicutes	Bacilli	Lactobacillales	Lactobacillaceae	Ligilactobacillus	77	0	49	0	0	0	0	0	37	18	0	0	0	0	134	0	0	0	0	0	0
											475	S025	61_4	large_intestine	HFD_lard	OlGly	19	HFDlard_OlGly	Patescibacteria	0		ASV_475	Bacteria	Firmicutes	Bacilli	Lactobacillales	Streptococcaceae	Streptococcus	0	0	0	64	0	0	30	0	0	0	0	0	0	0	0	0	0	0	0	47	0
											476	S026	62_4	large_intestine	HFD_lard	OlGly	20	HFDlard_OlGly	Patescibacteria	0.0656767		ASV_476	Bacteria	Firmicutes	Clostridia	Lachnospirales	Lachnospiraceae	Lachnospiraceae_NK4A136_group	0	0	0	0	0	50	0	51	0	0	0	0	0	0	0	15	0	0	0	0	0
											477	S028	64_4	large_intestine	HFD_lard	OlGly	22	HFDlard_OlGly	Patescibacteria	0		ASV_477	Bacteria	Firmicutes	Clostridia	Lachnospirales	Lachnospiraceae	Lachnospiraceae_NK4A136_group	0	0	0	0	0	0	0	3	7	11	0	5	0	0	0	0	0	0	0	52	0
											478	S029	65_5	large_intestine	HFD_lard	OlGly	23	HFDlard_OlGly	Patescibacteria	0.201376		ASV_478	Bacteria	Actinobacteriota	Coriobacteriia	Coriobacteriales	Eggerthellaceae	Enterorhabdus	0	0	0	0	0	0	0	0	0	0	0	0	0	0	0	0	0	0	0	0	0
											479	S030	66_4	large_intestine	HFD_lard	OlGly	24	HFDlard_OlGly	Patescibacteria	0		ASV_479	Bacteria	Firmicutes	Clostridia	Lachnospirales	Lachnospiraceae	NA	0	0	0	0	0	0	51	0	10	9	0	0	0	0	0	0	0	0	0	0	0
											480	S033	70_2	small_intestine	HFD_lard	OlAla	25	HFDlard_OlAla	Patescibacteria	0		ASV_480	Bacteria	Firmicutes	Clostridia	Oscillospirales	Oscillospiraceae	NA	0	0	0	0	0	0	0	0	0	0	0	0	0	0	0	0	0	39	0	0	0
											481	S034	71_2	small_intestine	HFD_lard	OlAla	26	HFDlard_OlAla	Patescibacteria	0.215672		ASV_481	Bacteria	Firmicutes	Clostridia	Lachnospirales	Lachnospiraceae	Lachnoclostridium	0	0	0	69	22	0	0	23	0	0	0	0	0	0	0	0	0	166	0	0	0
											482	S035	72_2	small_intestine	HFD_lard	OlAla	27	HFDlard_OlAla	Patescibacteria	0		ASV_482	Bacteria	Firmicutes	Clostridia	Lachnospirales	Lachnospiraceae	GCA-900066575	0	0	0	0	0	0	0	68	0	9	5	6	0	0	0	0	0	0	0	27	0
											483	S036	73_2	small_intestine	HFD_lard	OlAla	28	HFDlard_OlAla	Patescibacteria	0		ASV_483	Bacteria	Firmicutes	Clostridia	Lachnospirales	Lachnospiraceae	NA	0	0	0	0	0	0	0	0	0	0	0	0	0	0	0	0	0	0	0	0	0
											484	S037	74_2	small_intestine	HFD_lard	OlAla	29	HFDlard_OlAla	Patescibacteria	0.250511		ASV_484	Bacteria	Firmicutes	Clostridia	Lachnospirales	Lachnospiraceae	NA	0	0	0	0	0	7	0	0	0	0	0	0	0	0	0	0	0	0	0	0	0
											485	S038	75_2	small_intestine	HFD_lard	OlAla	30	HFDlard_OlAla	Patescibacteria	0.295053		ASV_485	Bacteria	Firmicutes	Bacilli	Erysipelotrichales	Erysipelotrichaceae	Dubosiella	0	0	0	0	0	0	0	0	29	0	0	0	75	0	0	0	0	0	0	137	0
											486	S041	70_4	large_intestine	HFD_lard	OlAla	31	HFDlard_OlAla	Patescibacteria	0.135245		ASV_486	Bacteria	Firmicutes	Bacilli	Lactobacillales	Streptococcaceae	Streptococcus	0	0	0	0	0	0	0	0	21	0	0	5	36	0	0	0	0	0	0	68	0
											487	S042	71_4	large_intestine	HFD_lard	OlAla	32	HFDlard_OlAla	Patescibacteria	0.170166		ASV_487	Bacteria	Bacteroidota	Bacteroidia	Bacteroidales	Muribaculaceae	NA	0	0	0	0	0	0	0	0	0	0	0	0	0	0	0	0	0	0	0	0	0
											488	S043	72_4	large_intestine	HFD_lard	OlAla	33	HFDlard_OlAla	Patescibacteria	0.0193008		ASV_488	Bacteria	Firmicutes	Clostridia	Lachnospirales	Lachnospiraceae	Acetatifactor	0	0	0	0	0	0	0	0	0	0	0	0	0	0	0	0	0	0	0	0	0
											489	S044	73_4	large_intestine	HFD_lard	OlAla	34	HFDlard_OlAla	Patescibacteria	0.0949529		ASV_489	Bacteria	Firmicutes	Clostridia	Lachnospirales	Lachnospiraceae	Lachnospiraceae_UCG-001	0	0	0	0	0	0	0	0	0	0	0	0	0	0	0	0	0	0	0	0	0
											490	S045	74_4	large_intestine	HFD_lard	OlAla	35	HFDlard_OlAla	Patescibacteria	0		ASV_490	Bacteria	Firmicutes	Clostridia	Lachnospirales	Lachnospiraceae	Lachnospiraceae_FCS020_group	0	0	0	0	0	0	0	0	0	5	0	0	0	0	0	0	0	0	0	0	0
											491	S046	75_5	large_intestine	HFD_lard	OlAla	36	HFDlard_OlAla	Patescibacteria	0		ASV_491	Bacteria	Bacteroidota	Bacteroidia	Bacteroidales	Rikenellaceae	Alistipes	0	0	50	0	0	0	0	0	0	0	0	0	0	0	0	114	0	0	0	0	0
											492	S049	46_2	small_intestine	HFD_oil	Vehicle	37	HFDoil_Veh	Patescibacteria	0		ASV_492	Bacteria	Firmicutes	Clostridia	Lachnospirales	Lachnospiraceae	Roseburia	0	0	0	0	0	0	0	0	0	0	0	0	0	0	0	0	0	0	0	0	0
											493	S050	47_2	small_intestine	HFD_oil	Vehicle	38	HFDoil_Veh	Patescibacteria	0		ASV_493	Bacteria	Firmicutes	Clostridia	Lachnospirales	Lachnospiraceae	[Eubacterium]_xylanophilum_group	0	0	0	0	0	0	0	0	0	0	0	0	0	0	0	0	0	0	0	0	0
											494	S051	48_2	small_intestine	HFD_oil	Vehicle	39	HFDoil_Veh	Patescibacteria	0.198118		ASV_494	Bacteria	Firmicutes	Clostridia	Oscillospirales	Oscillospiraceae	NA	60	0	0	16	0	0	0	63	0	0	0	0	0	0	0	0	0	0	0	0	0
											495	S052	49_2	small_intestine	HFD_oil	Vehicle	40	HFDoil_Veh	Patescibacteria	0		ASV_495	Bacteria	Firmicutes	Clostridia	Peptostreptococcales-Tissierellales	Anaerovoracaceae	Anaerovorax	43	0	0	0	0	0	0	41	29	58	0	0	0	0	0	0	0	0	0	5	0
											496	S053	50_2	small_intestine	HFD_oil	Vehicle	41	HFDoil_Veh	Patescibacteria	0.143375		ASV_496	Bacteria	Firmicutes	Clostridia	Lachnospirales	Lachnospiraceae	Lachnoclostridium	0	39	0	0	0	0	0	0	0	0	10	8	0	0	0	0	0	0	0	0	0
											497	S054	51_2	small_intestine	HFD_oil	Vehicle	42	HFDoil_Veh	Patescibacteria	0		ASV_497	Bacteria	Bacteroidota	Bacteroidia	Bacteroidales	Muribaculaceae	NA	0	0	0	0	0	0	0	0	0	0	0	0	0	0	0	0	0	0	0	0	0
											498	S055	46_4	large_intestine	HFD_oil	Vehicle	43	HFDoil_Veh	Patescibacteria	0.010835		ASV_498	Bacteria	Firmicutes	Bacilli	Erysipelotrichales	Erysipelotrichaceae	Faecalibaculum	0	0	0	0	0	0	0	0	0	0	0	0	0	0	0	0	0	0	0	0	0
											499	S057	47_4	large_intestine	HFD_oil	Vehicle	44	HFDoil_Veh	Patescibacteria	0		ASV_499	Bacteria	Firmicutes	Bacilli	Lactobacillales	Lactobacillaceae	NA	0	0	0	0	0	0	0	0	0	0	28	0	0	0	0	0	0	0	0	0	0
											500	S058	48_4	large_intestine	HFD_oil	Vehicle	45	HFDoil_Veh	Patescibacteria	0		ASV_500	Bacteria	Firmicutes	Bacilli	Lactobacillales	Lactobacillaceae	Ligilactobacillus	0	0	0	0	0	0	0	0	0	0	0	24	0	56	0	0	109	0	0	0	0
											501	S059	49_4	large_intestine	HFD_oil	Vehicle	46	HFDoil_Veh	Patescibacteria	0		ASV_501	Bacteria	Firmicutes	Clostridia	Oscillospirales	Ruminococcaceae	NA	0	0	0	0	0	0	0	0	0	0	0	0	0	0	0	0	0	0	0	0	0
											502	S060	50_4	large_intestine	HFD_oil	Vehicle	47	HFDoil_Veh	Patescibacteria	0		ASV_502	Bacteria	Firmicutes	Bacilli	Lactobacillales	Lactobacillaceae	Ligilactobacillus	0	0	0	139	0	0	0	0	0	0	0	0	0	0	18	0	0	0	0	0	0
											503	S061	51_4	large_intestine	HFD_oil	Vehicle	48	HFDoil_Veh	Patescibacteria	0		ASV_503	Bacteria	Firmicutes	Clostridia	Lachnospirales	Lachnospiraceae	Lachnospiraceae_NK4A136_group	0	0	0	0	0	0	0	0	0	0	0	0	0	0	0	0	0	0	0	18	0
											504	S063	68_2	small_intestine	Chow	Vehicle	50	Chow_Veh	Patescibacteria	0.0653658		ASV_504	Bacteria	Firmicutes	Bacilli	Lactobacillales	Lactobacillaceae	Ligilactobacillus	0	0	0	61	0	0	0	0	0	0	0	21	54	0	0	0	68	0	0	0	0
											505	S065	69_2	small_intestine	Chow	Vehicle	51	Chow_Veh	Patescibacteria	0		ASV_505	Bacteria	Firmicutes	Clostridia	Lachnospirales	Lachnospiraceae	Lachnoclostridium	0	0	0	0	0	0	0	0	0	0	0	0	0	0	0	0	0	0	0	0	0
											506	S066	67_4	large_intestine	Chow	Vehicle	52	Chow_Veh	Patescibacteria	0		ASV_506	Bacteria	Firmicutes	Bacilli	Lactobacillales	Lactobacillaceae	Ligilactobacillus	188	0	0	149	0	0	0	0	0	0	0	0	0	0	0	0	0	0	0	0	0
											507	S067	68_4	large_intestine	Chow	Vehicle	53	Chow_Veh	Patescibacteria	0		ASV_507	Bacteria	Proteobacteria	Gammaproteobacteria	Enterobacterales	Enterobacteriaceae	Escherichia-Shigella	0	0	0	0	0	0	0	0	0	0	0	0	0	0	0	0	0	0	0	0	0
											508	S068	69_4	large_intestine	Chow	Vehicle	54	Chow_Veh	Patescibacteria	0		ASV_508	Bacteria	Firmicutes	Clostridia	Clostridia_UCG-014	NA	NA	0	0	0	16	0	68	0	33	45	19	0	12	0	0	0	0	0	0	0	0	0
											509	S069	7_2	small_intestine	Chow	OlGly	55	Chow_OlGly	Patescibacteria	0		ASV_509	Bacteria	Firmicutes	Clostridia	Lachnospirales	Lachnospiraceae	Tuzzerella	0	0	75	0	0	0	0	0	0	0	0	0	0	0	63	0	0	0	15	99	0
											510	S070	8_2	small_intestine	Chow	OlGly	56	Chow_OlGly	Patescibacteria	0.0106698		ASV_510	Bacteria	Firmicutes	Clostridia	Lachnospirales	Lachnospiraceae	GCA-900066575	0	0	0	0	0	35	0	12	0	0	0	0	0	0	0	0	0	0	0	71	0
											511	S071	9_2	small_intestine	Chow	OlGly	57	Chow_OlGly	Patescibacteria	0		ASV_511	Bacteria	Firmicutes	Clostridia	Lachnospirales	Lachnospiraceae	Acetatifactor	0	0	0	0	0	0	0	0	0	0	0	0	0	0	0	0	0	0	0	0	0
											512	S073	10_2	small_intestine	Chow	OlGly	58	Chow_OlGly	Patescibacteria	0		ASV_512	Bacteria	Firmicutes	Clostridia	Oscillospirales	Oscillospiraceae	Colidextribacter	0	0	49	0	0	0	42	0	0	0	0	0	57	0	0	0	0	0	0	0	0
											513	S074	11_2	small_intestine	Chow	OlGly	59	Chow_OlGly	Patescibacteria	0		ASV_513	Bacteria	Firmicutes	Clostridia	Christensenellales	Christensenellaceae	Christensenellaceae_R-7_group	0	0	0	0	0	0	0	0	0	0	0	0	0	0	0	0	0	0	0	0	0
											514	S075	12_2	small_intestine	Chow	OlGly	60	Chow_OlGly	Patescibacteria	0		ASV_514	Bacteria	Firmicutes	Clostridia	Lachnospirales	Lachnospiraceae	Lachnospiraceae_NK4A136_group	0	0	0	0	0	0	0	44	0	0	0	0	17	0	0	0	0	0	0	18	0
											515	S076	7_4	large_intestine	Chow	OlGly	61	Chow_OlGly	Patescibacteria	0		ASV_515	Bacteria	Firmicutes	Clostridia	Lachnospirales	Lachnospiraceae	NA	0	0	0	0	0	0	0	0	0	0	0	0	48	0	0	0	0	0	0	0	0
											516	S077	8_4	large_intestine	Chow	OlGly	62	Chow_OlGly	Patescibacteria	0.102182		ASV_516	Bacteria	Firmicutes	Clostridia	Lachnospirales	Lachnospiraceae	Lachnoclostridium	0	0	0	135	0	48	0	0	0	0	0	45	0	0	0	0	0	0	0	0	0
											517	S078	9_4	large_intestine	Chow	OlGly	63	Chow_OlGly	Patescibacteria	0		ASV_517	Bacteria	Firmicutes	Clostridia	Clostridia_vadinBB60_group	NA	NA	0	0	0	0	0	0	0	25	0	0	0	0	0	0	0	0	0	0	0	0	0
											518	S079	10_4	large_intestine	Chow	OlGly	64	Chow_OlGly	Patescibacteria	0		ASV_518	Bacteria	Firmicutes	Clostridia	Lachnospirales	Lachnospiraceae	Lachnospiraceae_NK4A136_group	0	0	0	0	0	0	0	0	0	0	0	0	126	0	0	0	0	48	0	0	0
											519	S081	11_4	large_intestine	Chow	OlGly	65	Chow_OlGly	Patescibacteria	0.0471851		ASV_519	Bacteria	Firmicutes	Clostridia	Oscillospirales	Oscillospiraceae	Oscillibacter	0	0	0	0	0	0	0	0	36	0	0	0	0	0	0	0	0	0	0	0	0
											520	S082	12_4	large_intestine	Chow	OlGly	66	Chow_OlGly	Patescibacteria	0.11815		ASV_520	Bacteria	Firmicutes	Clostridia	Lachnospirales	Lachnospiraceae	Lachnospiraceae_FCS020_group	0	0	0	0	0	40	0	0	0	0	0	0	0	0	0	0	0	0	0	0	0
											521	S083	1_2	small_intestine	Chow	OlAla	67	Chow_OlAla	Patescibacteria	0.0643929		ASV_521	Bacteria	Firmicutes	Bacilli	Lactobacillales	Lactobacillaceae	Ligilactobacillus	0	0	72	78	0	0	0	0	0	0	0	0	0	0	0	0	0	0	0	32	0
											522	S084	2_2	small_intestine	Chow	OlAla	68	Chow_OlAla	Patescibacteria	0		ASV_522	Bacteria	Firmicutes	Bacilli	Lactobacillales	Lactobacillaceae	Ligilactobacillus	0	0	0	0	30	32	0	0	0	0	0	0	0	0	68	0	50	0	0	0	0
											523	S085	3_2	small_intestine	Chow	OlAla	69	Chow_OlAla	Patescibacteria	0.0223745		ASV_523	Bacteria	Firmicutes	Clostridia	Lachnospirales	Lachnospiraceae	NA	0	0	0	0	0	0	0	0	0	0	0	0	0	0	0	0	0	0	0	0	0
											524	S086	4_2	small_intestine	Chow	OlAla	70	Chow_OlAla	Patescibacteria	0.00877783		ASV_524	Bacteria	Firmicutes	Bacilli	Erysipelotrichales	Erysipelotrichaceae	Turicibacter	0	0	61	83	0	0	0	0	0	0	0	0	0	0	0	0	0	0	0	0	0
											525	S087	5_2	small_intestine	Chow	OlAla	71	Chow_OlAla	Patescibacteria	0		ASV_525	Bacteria	Firmicutes	Clostridia	Lachnospirales	Lachnospiraceae	Lachnospiraceae_NK4A136_group	0	0	0	0	0	0	0	0	0	0	0	0	0	0	0	0	0	0	0	0	0
											526	S089	6_2	small_intestine	Chow	OlAla	72	Chow_OlAla	Patescibacteria	0		ASV_526	Bacteria	Firmicutes	Bacilli	Erysipelotrichales	Erysipelotrichaceae	Dubosiella	0	0	0	0	0	0	0	13	0	0	0	0	47	0	0	0	0	0	79	48	0
											527	S090	1_4	large_intestine	Chow	OlAla	73	Chow_OlAla	Patescibacteria	0		ASV_527	Bacteria	Firmicutes	Bacilli	Lactobacillales	Lactobacillaceae	Ligilactobacillus	0	0	0	62	0	0	0	0	0	35	44	0	0	94	0	0	0	0	0	0	0
											528	S091	2_4	large_intestine	Chow	OlAla	74	Chow_OlAla	Patescibacteria	0		ASV_528	Bacteria	Firmicutes	Bacilli	Erysipelotrichales	Erysipelotrichaceae	Dubosiella	0	0	0	0	0	0	28	0	0	88	0	32	0	26	0	0	0	48	0	61	0
											529	S092	3_4	large_intestine	Chow	OlAla	75	Chow_OlAla	Patescibacteria	0		ASV_529	Bacteria	Verrucomicrobiota	Verrucomicrobiae	Verrucomicrobiales	Akkermansiaceae	Akkermansia	0	0	0	0	0	0	0	0	0	0	0	0	0	0	0	0	0	0	0	0	0
											530	S093	4_4	large_intestine	Chow	OlAla	76	Chow_OlAla	Patescibacteria	0		ASV_530	Bacteria	Firmicutes	Clostridia	Lachnospirales	Lachnospiraceae	Lachnospiraceae_FCS020_group	0	0	0	0	0	15	0	0	0	0	0	0	44	0	0	0	0	0	0	0	0
											531	S094	5_4	large_intestine	Chow	OlAla	77	Chow_OlAla	Patescibacteria	0		ASV_531	Bacteria	Firmicutes	Bacilli	Lactobacillales	Lactobacillaceae	Ligilactobacillus	0	0	0	0	0	0	0	0	0	0	0	0	0	0	0	0	0	0	0	0	0
											532	S095	6_4	large_intestine	Chow	OlAla	78	Chow_OlAla	Patescibacteria	0		ASV_532	Bacteria	Firmicutes	Bacilli	Lactobacillales	Lactobacillaceae	Ligilactobacillus	0	0	74	0	29	0	0	0	0	39	0	0	0	0	0	0	0	0	0	0	0
											533	S001	79_2	small_intestine	HFD_lard	Vehicle	1	HFDlard_Veh	Proteobacteria	0.0141596		ASV_533	Bacteria	Firmicutes	Clostridia	Peptostreptococcales-Tissierellales	Anaerovoracaceae	[Eubacterium]_nodatum_group	0	0	0	11	0	0	0	0	0	0	0	0	4	0	0	0	0	0	3	42	0
											534	S002	80_2	small_intestine	HFD_lard	Vehicle	2	HFDlard_Veh	Proteobacteria	0.180737		ASV_534	Bacteria	Firmicutes	Clostridia	Lachnospirales	Lachnospiraceae	Marvinbryantia	0	0	0	0	0	0	0	0	0	0	0	0	0	0	0	0	0	0	0	0	0
											535	S003	81_2	small_intestine	HFD_lard	Vehicle	3	HFDlard_Veh	Proteobacteria	0.190244		ASV_535	Bacteria	Bacteroidota	Bacteroidia	Bacteroidales	Muribaculaceae	NA	0	0	0	0	0	0	0	0	0	0	0	0	0	76	0	0	0	0	0	27	0
											536	S004	82_2	small_intestine	HFD_lard	Vehicle	4	HFDlard_Veh	Proteobacteria	0		ASV_536	Bacteria	Firmicutes	Bacilli	Lactobacillales	Lactobacillaceae	Ligilactobacillus	0	0	0	0	0	32	0	0	0	0	17	0	0	0	0	35	82	0	0	0	0
											537	S005	83_2	small_intestine	HFD_lard	Vehicle	5	HFDlard_Veh	Proteobacteria	0		ASV_537	Bacteria	Firmicutes	Clostridia	Lachnospirales	Lachnospiraceae	Lachnospiraceae_FCS020_group	0	0	0	0	0	0	14	0	0	0	0	0	0	0	0	0	0	0	22	0	0
											538	S006	84_2	small_intestine	HFD_lard	Vehicle	6	HFDlard_Veh	Proteobacteria	0		ASV_538	Bacteria	Firmicutes	Clostridia	Oscillospirales	Ruminococcaceae	Incertae_Sedis	0	0	0	0	0	0	0	0	0	33	0	0	0	0	0	0	0	115	0	0	0
											539	S009	79_4	large_intestine	HFD_lard	Vehicle	7	HFDlard_Veh	Proteobacteria	0.11832		ASV_539	Bacteria	Firmicutes	Bacilli	Lactobacillales	Lactobacillaceae	Ligilactobacillus	0	0	0	0	0	42	0	13	0	24	0	0	0	0	0	0	0	92	0	0	0
											540	S010	80_4	large_intestine	HFD_lard	Vehicle	8	HFDlard_Veh	Proteobacteria	0.323648		ASV_540	Bacteria	Firmicutes	Bacilli	Lactobacillales	Lactobacillaceae	Ligilactobacillus	0	0	0	0	0	0	0	0	0	0	0	0	0	0	0	255	0	0	0	0	0
											541	S011	81_4	large_intestine	HFD_lard	Vehicle	9	HFDlard_Veh	Proteobacteria	0.0476417		ASV_541	Bacteria	Actinobacteriota	Coriobacteriia	Coriobacteriales	Eggerthellaceae	Enterorhabdus	0	0	0	0	0	0	0	0	0	0	0	0	0	0	0	0	0	0	0	0	0
											542	S012	82_4	large_intestine	HFD_lard	Vehicle	10	HFDlard_Veh	Proteobacteria	0.0183634		ASV_542	Bacteria	Firmicutes	Bacilli	Lactobacillales	Lactobacillaceae	Ligilactobacillus	0	0	0	0	0	0	91	0	0	0	0	0	0	0	0	0	0	0	64	0	0
											543	S013	83_4	large_intestine	HFD_lard	Vehicle	11	HFDlard_Veh	Proteobacteria	0.00905305		ASV_543	Bacteria	Bacteroidota	Bacteroidia	Bacteroidales	Muribaculaceae	NA	0	0	0	0	0	0	0	0	0	0	0	0	0	0	0	0	0	0	0	0	0
											544	S014	84_4	large_intestine	HFD_lard	Vehicle	12	HFDlard_Veh	Proteobacteria	0		ASV_544	Bacteria	Firmicutes	Clostridia	Lachnospirales	Lachnospiraceae	NA	0	0	0	0	0	0	0	22	19	9	0	0	0	0	0	0	0	0	0	98	0
											545	S017	61_2	small_intestine	HFD_lard	OlGly	13	HFDlard_OlGly	Proteobacteria	0.266155		ASV_545	Bacteria	Firmicutes	Clostridia	Clostridia_UCG-014	NA	NA	0	0	0	33	0	0	0	0	0	0	0	13	0	0	0	0	0	0	0	0	0
											546	S018	62_2	small_intestine	HFD_lard	OlGly	14	HFDlard_OlGly	Proteobacteria	0.123681		ASV_546	Bacteria	Firmicutes	Bacilli	Lactobacillales	Lactobacillaceae	Ligilactobacillus	0	0	99	0	0	0	0	0	0	88	0	0	0	0	0	0	0	0	0	0	0
											547	S019	63_2	small_intestine	HFD_lard	OlGly	15	HFDlard_OlGly	Proteobacteria	0.0821911		ASV_547	Bacteria	Firmicutes	Clostridia	Lachnospirales	Lachnospiraceae	Roseburia	0	0	0	68	58	0	0	0	0	40	0	0	52	0	0	0	0	0	0	45	0
											548	S020	64_2	small_intestine	HFD_lard	OlGly	16	HFDlard_OlGly	Proteobacteria	0.331026		ASV_548	Bacteria	Firmicutes	Bacilli	Lactobacillales	Lactobacillaceae	Ligilactobacillus	0	0	0	84	98	0	0	0	0	0	0	0	0	0	0	0	0	0	27	0	0
											549	S021	65_2	small_intestine	HFD_lard	OlGly	17	HFDlard_OlGly	Proteobacteria	0.266308		ASV_549	Bacteria	Firmicutes	Clostridia	Oscillospirales	Ruminococcaceae	NA	44	0	0	0	0	0	0	0	38	0	0	0	0	0	54	0	0	0	0	0	0
											550	S022	66_2	small_intestine	HFD_lard	OlGly	18	HFDlard_OlGly	Proteobacteria	0.241762		ASV_550	Bacteria	Firmicutes	Bacilli	Lactobacillales	Lactobacillaceae	Ligilactobacillus	0	0	46	0	0	0	0	0	0	0	0	0	0	73	0	0	0	0	0	0	0
											551	S025	61_4	large_intestine	HFD_lard	OlGly	19	HFDlard_OlGly	Proteobacteria	0.562754		ASV_551	Bacteria	Firmicutes	Clostridia	Oscillospirales	Ruminococcaceae	NA	0	0	0	0	0	0	0	0	0	0	0	0	0	0	0	0	0	0	41	100	0
											552	S026	62_4	large_intestine	HFD_lard	OlGly	20	HFDlard_OlGly	Proteobacteria	0.229068		ASV_552	Bacteria	Firmicutes	Clostridia	Lachnospirales	Lachnospiraceae	NA	0	0	0	0	0	0	0	0	0	0	0	0	0	0	0	0	0	0	0	0	0
											553	S028	64_4	large_intestine	HFD_lard	OlGly	22	HFDlard_OlGly	Proteobacteria	0.139526		ASV_553	Bacteria	Firmicutes	Clostridia	Clostridia_UCG-014	NA	NA	0	0	0	0	0	0	0	0	0	0	0	0	0	0	0	0	0	0	0	0	0
											554	S029	65_5	large_intestine	HFD_lard	OlGly	23	HFDlard_OlGly	Proteobacteria	0.117469		ASV_554	Bacteria	Firmicutes	Clostridia	Lachnospirales	Lachnospiraceae	NA	0	0	0	0	0	0	0	0	0	0	0	0	0	0	0	0	0	0	0	0	0
											555	S030	66_4	large_intestine	HFD_lard	OlGly	24	HFDlard_OlGly	Proteobacteria	0.13694		ASV_555	Bacteria	Firmicutes	Clostridia	Oscillospirales	Ruminococcaceae	Incertae_Sedis	0	0	0	0	0	0	17	0	0	19	0	0	0	0	41	0	0	0	20	87	0
											556	S033	70_2	small_intestine	HFD_lard	OlAla	25	HFDlard_OlAla	Proteobacteria	0		ASV_556	Bacteria	Firmicutes	Clostridia	Lachnospirales	Lachnospiraceae	NA	0	0	0	0	0	0	0	0	0	0	0	0	0	0	0	0	0	0	0	0	0
											557	S034	71_2	small_intestine	HFD_lard	OlAla	26	HFDlard_OlAla	Proteobacteria	0.0187541		ASV_557	Bacteria	Firmicutes	Clostridia	Lachnospirales	Lachnospiraceae	Marvinbryantia	0	0	0	4	0	0	0	0	0	0	0	0	0	0	0	0	0	0	12	15	0
											558	S035	72_2	small_intestine	HFD_lard	OlAla	27	HFDlard_OlAla	Proteobacteria	0.147624		ASV_558	Bacteria	Firmicutes	Bacilli	Erysipelotrichales	Erysipelotrichaceae	Turicibacter	77	0	0	56	0	0	0	0	0	0	0	0	47	21	0	0	0	0	0	0	0
											559	S036	73_2	small_intestine	HFD_lard	OlAla	28	HFDlard_OlAla	Proteobacteria	0.319775		ASV_559	Bacteria	Proteobacteria	Gammaproteobacteria	Enterobacterales	Enterobacteriaceae	Escherichia-Shigella	0	0	81	0	0	0	0	0	0	5	0	0	0	0	0	0	0	0	0	0	0
											560	S037	74_2	small_intestine	HFD_lard	OlAla	29	HFDlard_OlAla	Proteobacteria	0.226189		ASV_560	Bacteria	Firmicutes	Clostridia	Lachnospirales	Lachnospiraceae	Roseburia	0	0	0	0	0	0	0	0	0	0	0	0	0	0	0	0	0	0	0	0	0
											561	S038	75_2	small_intestine	HFD_lard	OlAla	30	HFDlard_OlAla	Proteobacteria	0.062289		ASV_561	Bacteria	Firmicutes	Clostridia	Lachnospirales	Lachnospiraceae	Roseburia	0	0	0	0	0	0	0	0	0	0	0	0	0	0	0	0	0	0	0	0	0
											562	S041	70_4	large_intestine	HFD_lard	OlAla	31	HFDlard_OlAla	Proteobacteria	0.355798		ASV_562	Bacteria	Firmicutes	Clostridia	Clostridiales	Clostridiaceae	Clostridium_sensu_stricto 1	0	0	0	0	0	22	0	0	0	0	0	0	0	0	45	0	0	0	0	0	0
											563	S042	71_4	large_intestine	HFD_lard	OlAla	32	HFDlard_OlAla	Proteobacteria	2.57984		ASV_563	Bacteria	Firmicutes	Clostridia	Clostridia_UCG-014	NA	NA	0	0	0	0	0	0	0	0	0	0	0	0	0	0	0	0	0	0	0	0	0
											564	S043	72_4	large_intestine	HFD_lard	OlAla	33	HFDlard_OlAla	Proteobacteria	0.284687		ASV_564	Bacteria	Firmicutes	Clostridia	Lachnospirales	Lachnospiraceae	Lachnospiraceae_NK4A136_group	0	0	0	0	0	0	0	0	0	0	0	0	0	0	0	0	0	0	0	0	0
											565	S044	73_4	large_intestine	HFD_lard	OlAla	34	HFDlard_OlAla	Proteobacteria	0.0766927		ASV_565	Bacteria	Firmicutes	Clostridia	Lachnospirales	Lachnospiraceae	Lachnospiraceae_NK4A136_group	0	0	0	0	33	0	0	0	0	0	0	38	0	0	0	0	0	0	0	0	0
											566	S045	74_4	large_intestine	HFD_lard	OlAla	35	HFDlard_OlAla	Proteobacteria	2.47598		ASV_566	Bacteria	Firmicutes	Clostridia	Lachnospirales	Lachnospiraceae	Lachnospiraceae_NK4A136_group	0	0	0	0	0	0	0	0	0	0	0	0	0	0	0	0	0	46	0	0	0
											567	S046	75_5	large_intestine	HFD_lard	OlAla	36	HFDlard_OlAla	Proteobacteria	0.35078		ASV_567	Bacteria	Firmicutes	Clostridia	Lachnospirales	Lachnospiraceae	Lachnospiraceae_NK4A136_group	0	0	0	0	0	0	0	0	0	0	0	0	0	0	0	0	0	0	0	0	0
											568	S049	46_2	small_intestine	HFD_oil	Vehicle	37	HFDoil_Veh	Proteobacteria	0.5974		ASV_568	Bacteria	Firmicutes	Clostridia	Clostridia_UCG-014	NA	NA	0	0	0	177	0	27	0	0	0	0	0	68	0	0	0	0	0	0	0	0	0
											569	S050	47_2	small_intestine	HFD_oil	Vehicle	38	HFDoil_Veh	Proteobacteria	5.3804		ASV_569	Bacteria	Firmicutes	Bacilli	Lactobacillales	Lactobacillaceae	Ligilactobacillus	0	0	0	0	0	0	0	0	0	0	0	0	0	0	0	0	0	131	0	0	0
											570	S051	48_2	small_intestine	HFD_oil	Vehicle	39	HFDoil_Veh	Proteobacteria	12.2883		ASV_570	Bacteria	Firmicutes	Clostridia	Oscillospirales	Ruminococcaceae	Incertae_Sedis	0	0	0	0	0	0	0	47	0	0	0	0	0	0	0	0	0	0	0	0	0
											571	S052	49_2	small_intestine	HFD_oil	Vehicle	40	HFDoil_Veh	Proteobacteria	38.6575		ASV_571	Bacteria	Firmicutes	Clostridia	Lachnospirales	Lachnospiraceae	Blautia	0	0	55	0	0	0	0	0	0	0	0	0	0	0	0	0	0	0	0	0	0
											572	S053	50_2	small_intestine	HFD_oil	Vehicle	41	HFDoil_Veh	Proteobacteria	24.669		ASV_572	Bacteria	Firmicutes	Bacilli	Erysipelotrichales	Erysipelotrichaceae	Turicibacter	0	0	77	0	0	0	0	0	0	0	55	0	1	0	0	65	0	0	67	0	0
											573	S054	51_2	small_intestine	HFD_oil	Vehicle	42	HFDoil_Veh	Proteobacteria	3.50804		ASV_573	Bacteria	Firmicutes	Clostridia	Oscillospirales	Oscillospiraceae	NA	0	0	125	0	0	0	0	0	0	0	0	0	0	0	0	0	0	0	8	0	0
											574	S055	46_4	large_intestine	HFD_oil	Vehicle	43	HFDoil_Veh	Proteobacteria	7.31364		ASV_574	Bacteria	Firmicutes	Bacilli	Lactobacillales	Lactobacillaceae	Ligilactobacillus	0	0	97	73	0	0	0	0	0	0	0	0	0	0	0	77	0	0	0	0	0
											575	S057	47_4	large_intestine	HFD_oil	Vehicle	44	HFDoil_Veh	Proteobacteria	0.907753		ASV_575	Bacteria	Firmicutes	Clostridia	Peptococcales	Peptococcaceae	NA	0	37	0	64	0	0	20	0	0	0	0	0	0	80	0	0	0	0	0	0	0
											576	S058	48_4	large_intestine	HFD_oil	Vehicle	45	HFDoil_Veh	Proteobacteria	0.371645		ASV_576	Bacteria	Firmicutes	Clostridia	Peptostreptococcales-Tissierellales	Peptostreptococcaceae	Romboutsia	0	0	60	0	0	0	0	0	0	0	0	0	0	0	93	0	110	0	0	0	0
											577	S059	49_4	large_intestine	HFD_oil	Vehicle	46	HFDoil_Veh	Proteobacteria	23.4116		ASV_577	Bacteria	Firmicutes	Clostridia	Clostridia_UCG-014	NA	NA	0	0	0	0	0	0	0	0	0	0	0	0	0	0	0	0	0	0	0	0	0
											578	S060	50_4	large_intestine	HFD_oil	Vehicle	47	HFDoil_Veh	Proteobacteria	4.365		ASV_578	Bacteria	Bacteroidota	Bacteroidia	Bacteroidales	Muribaculaceae	NA	0	0	0	0	0	0	0	0	0	0	0	0	0	0	0	0	0	0	0	0	0
											579	S061	51_4	large_intestine	HFD_oil	Vehicle	48	HFDoil_Veh	Proteobacteria	13.0346		ASV_579	Bacteria	Firmicutes	Clostridia	Christensenellales	Christensenellaceae	NA	0	0	0	0	0	0	0	0	0	0	0	0	0	0	117	0	0	0	0	0	0
											580	S063	68_2	small_intestine	Chow	Vehicle	50	Chow_Veh	Proteobacteria	3.84206		ASV_580	Bacteria	Firmicutes	Bacilli	Lactobacillales	Lactobacillaceae	Ligilactobacillus	0	0	0	0	0	0	0	0	0	0	25	0	0	0	0	0	0	0	0	0	0
											581	S065	69_2	small_intestine	Chow	Vehicle	51	Chow_Veh	Proteobacteria	20.1631		ASV_581	Bacteria	Firmicutes	Clostridia	Oscillospirales	Oscillospiraceae	Intestinimonas	0	0	0	92	63	0	0	0	0	0	0	0	0	0	0	0	0	60	0	40	0
											582	S066	67_4	large_intestine	Chow	Vehicle	52	Chow_Veh	Proteobacteria	31.836		ASV_582	Bacteria	Firmicutes	Clostridia	Lachnospirales	Lachnospiraceae	NA	0	0	0	0	0	5	0	8	11	0	0	0	0	0	0	0	0	0	0	9	0
											583	S067	68_4	large_intestine	Chow	Vehicle	53	Chow_Veh	Proteobacteria	35.5938		ASV_583	Bacteria	Firmicutes	Clostridia	Lachnospirales	Lachnospiraceae	Lachnospiraceae_NK4A136_group	0	0	0	0	0	0	0	0	0	0	0	0	0	0	0	0	0	0	0	0	0
											584	S068	69_4	large_intestine	Chow	Vehicle	54	Chow_Veh	Proteobacteria	4.15914		ASV_584	Bacteria	Firmicutes	Bacilli	Lactobacillales	Lactobacillaceae	Ligilactobacillus	113	0	0	0	0	0	0	0	0	0	0	0	0	0	0	0	0	0	0	0	0
											585	S069	7_2	small_intestine	Chow	OlGly	55	Chow_OlGly	Proteobacteria	8.37928		ASV_585	Bacteria	Firmicutes	Clostridia	Peptococcales	Peptococcaceae	NA	0	0	0	0	0	0	0	0	51	0	23	0	0	0	0	0	0	51	0	0	0
											586	S070	8_2	small_intestine	Chow	OlGly	56	Chow_OlGly	Proteobacteria	6.18581		ASV_586	Bacteria	Firmicutes	Bacilli	Lactobacillales	Streptococcaceae	Streptococcus	0	34	0	0	0	0	0	0	0	0	0	0	0	0	0	0	77	0	0	0	0
											587	S071	9_2	small_intestine	Chow	OlGly	57	Chow_OlGly	Proteobacteria	5.2297		ASV_587	Bacteria	Firmicutes	Clostridia	Lachnospirales	Lachnospiraceae	GCA-900066575	0	0	0	0	0	0	0	13	21	0	0	0	0	0	0	0	0	0	0	0	0
											588	S073	10_2	small_intestine	Chow	OlGly	58	Chow_OlGly	Proteobacteria	18.524		ASV_588	Bacteria	Firmicutes	Clostridia	Clostridia_vadinBB60_group	NA	NA	0	0	0	0	0	0	0	0	0	0	0	0	0	0	0	0	0	0	0	0	0
											589	S074	11_2	small_intestine	Chow	OlGly	59	Chow_OlGly	Proteobacteria	15.2478		ASV_589	Bacteria	Firmicutes	Clostridia	Lachnospirales	Lachnospiraceae	Roseburia	0	0	0	0	0	0	0	0	0	0	0	0	0	0	0	0	0	0	0	0	0
											590	S075	12_2	small_intestine	Chow	OlGly	60	Chow_OlGly	Proteobacteria	13.721		ASV_590	Bacteria	Firmicutes	Clostridia	Lachnospirales	Lachnospiraceae	NA	0	0	0	0	0	0	0	0	0	0	0	0	0	0	0	0	0	0	0	0	0
											591	S076	7_4	large_intestine	Chow	OlGly	61	Chow_OlGly	Proteobacteria	4.27768		ASV_591	Bacteria	Firmicutes	Bacilli	Lactobacillales	Lactobacillaceae	Ligilactobacillus	0	0	0	0	0	0	0	0	0	0	0	0	0	0	0	0	44	0	0	0	0
											592	S077	8_4	large_intestine	Chow	OlGly	62	Chow_OlGly	Proteobacteria	6.81337		ASV_592	Bacteria	Firmicutes	Clostridia	Oscillospirales	Oscillospiraceae	NA	0	0	0	0	0	0	0	0	0	0	0	0	0	0	0	0	0	0	0	0	0
											593	S078	9_4	large_intestine	Chow	OlGly	63	Chow_OlGly	Proteobacteria	4.37039		ASV_593	Bacteria	Patescibacteria	Saccharimonadia	Saccharimonadales	Saccharimonadaceae	Candidatus_Saccharimonas	0	0	0	5	0	0	0	21	0	22	0	0	0	0	0	0	0	0	0	7	0
											594	S079	10_4	large_intestine	Chow	OlGly	64	Chow_OlGly	Proteobacteria	8.95308		ASV_594	Bacteria	Firmicutes	Clostridia	Lachnospirales	Lachnospiraceae	Lachnospiraceae_NK4A136_group	0	0	0	0	0	0	0	0	20	13	0	0	0	58	0	0	0	0	7	18	0
											595	S081	11_4	large_intestine	Chow	OlGly	65	Chow_OlGly	Proteobacteria	3.32213		ASV_595	Bacteria	Firmicutes	Clostridia	Lachnospirales	Lachnospiraceae	Lachnospiraceae_NK4A136_group	0	0	0	0	0	0	0	0	0	0	0	0	0	0	0	0	0	0	0	0	0
											596	S082	12_4	large_intestine	Chow	OlGly	66	Chow_OlGly	Proteobacteria	6.92538		ASV_596	Bacteria	Firmicutes	Clostridia	Oscillospirales	Ruminococcaceae	Incertae_Sedis	0	0	0	0	0	0	0	10	0	0	0	0	0	0	0	0	0	0	0	8	0
											597	S083	1_2	small_intestine	Chow	OlAla	67	Chow_OlAla	Proteobacteria	5.64659		ASV_597	Bacteria	Firmicutes	Clostridia	Clostridia_UCG-014	NA	NA	0	0	0	15	0	0	0	0	0	18	0	0	0	0	0	0	0	0	24	0	0
											598	S084	2_2	small_intestine	Chow	OlAla	68	Chow_OlAla	Proteobacteria	6.71367		ASV_598	Bacteria	Firmicutes	Clostridia	Oscillospirales	Oscillospiraceae	NA	0	0	0	0	0	0	0	0	32	0	0	0	0	0	0	0	0	0	0	0	0
											599	S085	3_2	small_intestine	Chow	OlAla	69	Chow_OlAla	Proteobacteria	1.90463		ASV_599	Bacteria	Firmicutes	Clostridia	Lachnospirales	Lachnospiraceae	Lachnoclostridium	0	0	57	0	0	0	0	0	0	0	0	0	0	0	0	0	66	52	0	0	0
											600	S086	4_2	small_intestine	Chow	OlAla	70	Chow_OlAla	Proteobacteria	2.90254		ASV_600	Bacteria	Firmicutes	Bacilli	Lactobacillales	Enterococcaceae	Enterococcus	0	0	0	0	0	0	26	0	0	0	0	0	0	0	0	0	0	0	57	3	0
											601	S087	5_2	small_intestine	Chow	OlAla	71	Chow_OlAla	Proteobacteria	3.42547		ASV_601	Bacteria	Bacteroidota	Bacteroidia	Bacteroidales	Muribaculaceae	NA	15	0	35	0	0	0	0	0	0	0	0	0	0	0	33	0	0	0	0	0	0
											602	S089	6_2	small_intestine	Chow	OlAla	72	Chow_OlAla	Proteobacteria	7.91626		ASV_602	Bacteria	Firmicutes	Bacilli	Lactobacillales	Lactobacillaceae	Ligilactobacillus	0	25	0	0	0	0	0	0	37	0	0	0	0	0	0	0	0	70	0	23	0
											603	S090	1_4	large_intestine	Chow	OlAla	73	Chow_OlAla	Proteobacteria	3.85287		ASV_603	Bacteria	Firmicutes	Bacilli	Erysipelotrichales	Erysipelotrichaceae	Faecalibaculum	0	39	0	0	0	0	0	0	0	0	0	0	72	0	0	0	43	0	0	46	0
											604	S091	2_4	large_intestine	Chow	OlAla	74	Chow_OlAla	Proteobacteria	3.09957		ASV_604	Bacteria	Bacteroidota	Bacteroidia	Bacteroidales	Muribaculaceae	NA	0	0	0	0	0	0	0	0	0	0	0	0	0	0	0	0	0	0	0	0	0
											605	S092	3_4	large_intestine	Chow	OlAla	75	Chow_OlAla	Proteobacteria	10.0978		ASV_605	Bacteria	Firmicutes	Clostridia	Lachnospirales	Lachnospiraceae	NA	0	0	0	0	0	0	0	0	0	0	0	0	0	0	0	0	0	0	0	0	0
											606	S093	4_4	large_intestine	Chow	OlAla	76	Chow_OlAla	Proteobacteria	7.83423		ASV_606	Bacteria	Firmicutes	Clostridia	Lachnospirales	Lachnospiraceae	NA	0	36	0	0	0	0	0	8	0	0	0	0	0	0	0	0	0	0	0	0	0
											607	S094	5_4	large_intestine	Chow	OlAla	77	Chow_OlAla	Proteobacteria	13.7773		ASV_607	Bacteria	Firmicutes	Bacilli	Lactobacillales	Lactobacillaceae	HT002	0	0	0	0	0	0	0	0	0	0	0	0	0	0	0	0	0	52	0	0	0
											608	S095	6_4	large_intestine	Chow	OlAla	78	Chow_OlAla	Proteobacteria	5.67747		ASV_608	Bacteria	Firmicutes	Clostridia	Lachnospirales	Lachnospiraceae	Lachnospiraceae_NK4A136_group	0	0	0	0	0	0	0	0	0	0	0	0	0	0	0	0	0	0	0	0	0
											609	S001	79_2	small_intestine	HFD_lard	Vehicle	1	HFDlard_Veh	Verrucomicrobiota	2.27734		ASV_609	Bacteria	Firmicutes	Clostridia	Peptostreptococcales-Tissierellales	Anaerovoracaceae	[Eubacterium]_brachy_group	0	0	0	0	0	0	0	10	11	0	0	0	0	0	0	0	0	0	7	15	0
											610	S002	80_2	small_intestine	HFD_lard	Vehicle	2	HFDlard_Veh	Verrucomicrobiota	2.25757		ASV_610	Bacteria	Firmicutes	Clostridia	Oscillospirales	UCG-010	NA	0	0	0	0	0	0	0	0	0	0	0	0	0	0	0	0	0	0	0	104	0
											611	S003	81_2	small_intestine	HFD_lard	Vehicle	3	HFDlard_Veh	Verrucomicrobiota	2.53658		ASV_611	Bacteria	Firmicutes	Clostridia	Lachnospirales	Lachnospiraceae	Acetatifactor	0	0	0	0	0	0	0	0	0	0	0	0	0	0	0	0	0	0	0	0	0
											612	S004	82_2	small_intestine	HFD_lard	Vehicle	4	HFDlard_Veh	Verrucomicrobiota	0.754608		ASV_612	Bacteria	Firmicutes	Clostridia	Lachnospirales	Lachnospiraceae	NA	0	0	0	0	0	0	0	0	0	0	0	0	0	0	0	0	0	0	0	0	0
											613	S005	83_2	small_intestine	HFD_lard	Vehicle	5	HFDlard_Veh	Verrucomicrobiota	0.111169		ASV_613	Bacteria	Firmicutes	Bacilli	Lactobacillales	Lactobacillaceae	Ligilactobacillus	1	0	0	0	61	1	0	0	0	0	0	0	0	0	0	0	0	96	0	0	0
											614	S006	84_2	small_intestine	HFD_lard	Vehicle	6	HFDlard_Veh	Verrucomicrobiota	0.0376754		ASV_614	Bacteria	Firmicutes	Clostridia	Oscillospirales	Oscillospiraceae	Intestinimonas	0	0	0	0	9	0	0	17	12	49	0	0	0	0	0	0	0	0	80	0	0
											615	S009	79_4	large_intestine	HFD_lard	Vehicle	7	HFDlard_Veh	Verrucomicrobiota	0.979425		ASV_615	Bacteria	Firmicutes	Clostridia	Lachnospirales	Lachnospiraceae	Lachnospiraceae_NK4A136_group	0	0	0	0	0	0	0	0	0	0	0	0	0	0	0	0	0	0	0	0	0
											616	S010	80_4	large_intestine	HFD_lard	Vehicle	8	HFDlard_Veh	Verrucomicrobiota	1.47113		ASV_616	Bacteria	Firmicutes	Clostridia	Oscillospirales	Ruminococcaceae	Faecalibacterium	0	0	0	0	0	0	0	34	0	0	0	0	0	27	0	0	0	0	0	0	0
											617	S011	81_4	large_intestine	HFD_lard	Vehicle	9	HFDlard_Veh	Verrucomicrobiota	1.4888		ASV_617	Bacteria	Firmicutes	Clostridia	Lachnospirales	Lachnospiraceae	NA	0	0	0	0	0	0	0	0	0	0	0	0	0	0	0	0	0	0	0	172	0
											618	S012	82_4	large_intestine	HFD_lard	Vehicle	10	HFDlard_Veh	Verrucomicrobiota	0.470104		ASV_618	Bacteria	Firmicutes	Clostridia	Lachnospirales	Lachnospiraceae	NA	0	0	0	0	0	0	0	0	0	0	0	0	0	0	0	0	0	0	0	0	0
											619	S013	83_4	large_intestine	HFD_lard	Vehicle	11	HFDlard_Veh	Verrucomicrobiota	0.235379		ASV_619	Bacteria	Firmicutes	Clostridia	Oscillospirales	Ruminococcaceae	Incertae_Sedis	0	0	0	0	0	0	0	0	0	0	0	0	0	0	0	0	0	0	0	0	0
											620	S014	84_4	large_intestine	HFD_lard	Vehicle	12	HFDlard_Veh	Verrucomicrobiota	0.127942		ASV_620	Bacteria	Firmicutes	Clostridia	Clostridia_vadinBB60_group	NA	NA	0	0	0	0	0	0	0	7	8	0	0	0	0	0	0	0	0	0	0	0	0
											621	S017	61_2	small_intestine	HFD_lard	OlGly	13	HFDlard_OlGly	Verrucomicrobiota	1.51759		ASV_621	Bacteria	Firmicutes	Bacilli	Lactobacillales	Lactobacillaceae	Ligilactobacillus	0	0	0	0	0	0	0	0	0	0	0	0	0	0	0	0	0	71	0	0	0
											622	S018	62_2	small_intestine	HFD_lard	OlGly	14	HFDlard_OlGly	Verrucomicrobiota	2.83027		ASV_622	Bacteria	Firmicutes	Clostridia	Lachnospirales	Lachnospiraceae	Lachnoclostridium	0	0	0	0	0	47	0	0	0	69	10	0	0	0	0	0	0	0	0	10	0
											623	S019	63_2	small_intestine	HFD_lard	OlGly	15	HFDlard_OlGly	Verrucomicrobiota	2.82351		ASV_623	Bacteria	Firmicutes	Bacilli	Erysipelotrichales	Erysipelotrichaceae	Turicibacter	0	0	0	105	0	0	0	0	0	0	0	0	38	0	0	0	0	0	0	0	0
											624	S020	64_2	small_intestine	HFD_lard	OlGly	16	HFDlard_OlGly	Verrucomicrobiota	0		ASV_624	Bacteria	Firmicutes	Clostridia	Lachnospirales	Lachnospiraceae	Lachnospiraceae_NK4A136_group	0	0	0	101	0	0	0	0	0	0	0	0	0	76	0	0	0	0	0	0	0
											625	S021	65_2	small_intestine	HFD_lard	OlGly	17	HFDlard_OlGly	Verrucomicrobiota	1.06523		ASV_625	Bacteria	Firmicutes	Clostridia	Oscillospirales	Oscillospiraceae	Oscillibacter	0	0	0	0	76	0	0	0	0	0	0	31	0	0	0	0	0	0	0	0	0
											626	S022	66_2	small_intestine	HFD_lard	OlGly	18	HFDlard_OlGly	Verrucomicrobiota	0.927629		ASV_626	Bacteria	Firmicutes	Bacilli	Lactobacillales	Lactobacillaceae	NA	0	0	0	61	0	0	0	0	0	0	0	0	0	0	0	0	43	42	0	0	0
											627	S025	61_4	large_intestine	HFD_lard	OlGly	19	HFDlard_OlGly	Verrucomicrobiota	1.64376		ASV_627	Bacteria	Firmicutes	Bacilli	Staphylococcales	Staphylococcaceae	Staphylococcus	0	0	0	0	0	0	0	57	32	0	26	0	0	0	0	0	0	0	0	0	0
											628	S026	62_4	large_intestine	HFD_lard	OlGly	20	HFDlard_OlGly	Verrucomicrobiota	1.03481		ASV_628	Bacteria	Firmicutes	Clostridia	Oscillospirales	Ruminococcaceae	NA	0	0	0	0	0	0	0	0	0	0	0	0	0	0	0	0	0	0	0	0	0
											629	S028	64_4	large_intestine	HFD_lard	OlGly	22	HFDlard_OlGly	Verrucomicrobiota	1.94482		ASV_629	Bacteria	Actinobacteriota	Coriobacteriia	Coriobacteriales	Eggerthellaceae	Parvibacter	0	0	0	0	0	0	0	0	0	0	0	0	0	0	0	0	0	0	0	0	0
											630	S029	65_5	large_intestine	HFD_lard	OlGly	23	HFDlard_OlGly	Verrucomicrobiota	0.604128		ASV_630	Bacteria	Firmicutes	Clostridia	Clostridia_UCG-014	NA	NA	0	0	0	0	0	0	0	0	0	0	0	0	0	0	0	0	0	0	0	0	0
											631	S030	66_4	large_intestine	HFD_lard	OlGly	24	HFDlard_OlGly	Verrucomicrobiota	0.949454		ASV_631	Bacteria	Firmicutes	Bacilli	Lactobacillales	Lactobacillaceae	NA	70	0	100	0	0	0	0	0	0	0	0	0	0	0	0	0	0	0	0	0	0
											632	S033	70_2	small_intestine	HFD_lard	OlAla	25	HFDlard_OlAla	Verrucomicrobiota	1.82991		ASV_632	Bacteria	Firmicutes	Clostridia	Oscillospirales	Ruminococcaceae	UBA1819	0	0	0	20	0	0	0	7	4	6	0	0	0	0	0	0	0	0	0	6	0
											633	S034	71_2	small_intestine	HFD_lard	OlAla	26	HFDlard_OlAla	Verrucomicrobiota	1.88166		ASV_633	Bacteria	Firmicutes	Clostridia	Lachnospirales	Lachnospiraceae	Lachnoclostridium	62	0	0	0	0	0	0	0	54	0	0	0	0	0	0	0	0	0	0	0	0
											634	S035	72_2	small_intestine	HFD_lard	OlAla	27	HFDlard_OlAla	Verrucomicrobiota	2.17687		ASV_634	Bacteria	Firmicutes	Clostridia	Oscillospirales	Ruminococcaceae	Incertae_Sedis	0	0	0	0	0	0	0	0	0	0	0	0	0	0	0	0	0	0	0	0	0
											635	S036	73_2	small_intestine	HFD_lard	OlAla	28	HFDlard_OlAla	Verrucomicrobiota	2.54861		ASV_635	Bacteria	Firmicutes	Clostridia	Oscillospirales	Oscillospiraceae	Intestinimonas	0	0	0	0	0	0	0	0	0	0	23	0	0	0	0	0	0	0	0	20	0
											636	S037	74_2	small_intestine	HFD_lard	OlAla	29	HFDlard_OlAla	Verrucomicrobiota	0.384279		ASV_636	Bacteria	Bacteroidota	Bacteroidia	Bacteroidales	Muribaculaceae	NA	0	0	0	0	0	0	0	0	0	0	0	0	0	0	0	0	0	0	0	0	0
											637	S038	75_2	small_intestine	HFD_lard	OlAla	30	HFDlard_OlAla	Verrucomicrobiota	1.531		ASV_637	Bacteria	Firmicutes	Clostridia	Peptococcales	Peptococcaceae	NA	0	0	0	0	0	23	0	0	51	39	0	0	0	0	0	0	0	0	0	0	0
											638	S041	70_4	large_intestine	HFD_lard	OlAla	31	HFDlard_OlAla	Verrucomicrobiota	21.2168		ASV_638	Bacteria	Firmicutes	Clostridia	Oscillospirales	Oscillospiraceae	NA	0	0	0	0	0	0	0	0	0	0	0	0	0	0	0	0	0	0	0	0	0
											639	S042	71_4	large_intestine	HFD_lard	OlAla	32	HFDlard_OlAla	Verrucomicrobiota	3.10857		ASV_639	Bacteria	Firmicutes	Bacilli	Lactobacillales	Lactobacillaceae	Ligilactobacillus	0	0	0	0	0	0	34	0	0	0	0	62	0	0	0	0	0	125	0	0	0
											640	S043	72_4	large_intestine	HFD_lard	OlAla	33	HFDlard_OlAla	Verrucomicrobiota	2.87341		ASV_640	Bacteria	Firmicutes	Clostridia	Lachnospirales	Lachnospiraceae	[Ruminococcus]_torques_group	0	0	0	0	0	0	0	26	0	0	45	0	0	0	0	0	0	53	0	0	0
											641	S044	73_4	large_intestine	HFD_lard	OlAla	34	HFDlard_OlAla	Verrucomicrobiota	2.35921		ASV_641	Bacteria	Firmicutes	Clostridia	Lachnospirales	Lachnospiraceae	Roseburia	0	0	0	0	0	0	0	0	0	0	0	0	0	0	0	0	0	0	0	0	0
											642	S045	74_4	large_intestine	HFD_lard	OlAla	35	HFDlard_OlAla	Verrucomicrobiota	9.38101		ASV_642	Bacteria	Bacteroidota	Bacteroidia	Bacteroidales	Bacteroidaceae	Bacteroides	0	0	0	0	0	0	0	0	0	0	0	0	0	0	0	0	0	0	0	0	0
											643	S046	75_5	large_intestine	HFD_lard	OlAla	36	HFDlard_OlAla	Verrucomicrobiota	4.39398		ASV_643	Bacteria	Bacteroidota	Bacteroidia	Bacteroidales	Rikenellaceae	Rikenella	0	0	54	0	0	0	0	0	0	0	0	50	0	68	0	0	0	0	0	0	0
											644	S049	46_2	small_intestine	HFD_oil	Vehicle	37	HFDoil_Veh	Verrucomicrobiota	0.0526343		ASV_644	Bacteria	Firmicutes	Bacilli	Lactobacillales	Lactobacillaceae	Ligilactobacillus	0	32	0	0	0	0	0	0	0	0	0	80	0	0	0	54	0	0	0	0	0
											645	S050	47_2	small_intestine	HFD_oil	Vehicle	38	HFDoil_Veh	Verrucomicrobiota	1.02861		ASV_645	Bacteria	Firmicutes	Bacilli	Lactobacillales	Lactobacillaceae	Ligilactobacillus	0	0	0	0	0	0	0	0	0	0	0	0	0	0	0	0	0	129	0	0	0
											646	S051	48_2	small_intestine	HFD_oil	Vehicle	39	HFDoil_Veh	Verrucomicrobiota	0.574542		ASV_646	Bacteria	Firmicutes	Clostridia	Lachnospirales	Lachnospiraceae	Lachnoclostridium	0	0	0	0	0	0	0	0	0	0	0	0	0	0	0	0	0	0	0	24	0
											647	S052	49_2	small_intestine	HFD_oil	Vehicle	40	HFDoil_Veh	Verrucomicrobiota	0.439147		ASV_647	Bacteria	Firmicutes	Clostridia	Lachnospirales	Lachnospiraceae	NA	0	0	0	0	0	0	0	0	0	0	0	0	0	0	0	0	0	0	0	0	0
											648	S053	50_2	small_intestine	HFD_oil	Vehicle	41	HFDoil_Veh	Verrucomicrobiota	0.39639		ASV_648	Bacteria	Firmicutes	Clostridia	Lachnospirales	Lachnospiraceae	Lachnospiraceae_UCG-001	0	0	0	0	0	0	0	0	0	0	0	0	0	0	0	0	0	0	0	0	0
											649	S054	51_2	small_intestine	HFD_oil	Vehicle	42	HFDoil_Veh	Verrucomicrobiota	0.767384		ASV_649	Bacteria	Bacteroidota	Bacteroidia	Bacteroidales	Muribaculaceae	NA	0	0	0	57	0	0	0	0	0	0	0	0	0	0	0	0	0	89	0	0	0
											650	S055	46_4	large_intestine	HFD_oil	Vehicle	43	HFDoil_Veh	Verrucomicrobiota	4.13898		ASV_650	Bacteria	Firmicutes	Clostridia	Clostridia_UCG-014	NA	NA	0	0	0	102	0	0	0	0	0	0	0	0	0	0	0	0	0	0	0	0	0
											651	S057	47_4	large_intestine	HFD_oil	Vehicle	44	HFDoil_Veh	Verrucomicrobiota	1.22223		ASV_651	Bacteria	Bacteroidota	Bacteroidia	Bacteroidales	Muribaculaceae	NA	0	0	0	8	0	0	25	0	0	0	0	0	92	0	47	0	0	0	0	0	0
											652	S058	48_4	large_intestine	HFD_oil	Vehicle	45	HFDoil_Veh	Verrucomicrobiota	5.69855		ASV_652	Bacteria	Firmicutes	Clostridia	Lachnospirales	Lachnospiraceae	NA	0	0	0	0	0	0	0	0	0	0	0	0	0	0	0	0	0	0	0	0	0
											653	S059	49_4	large_intestine	HFD_oil	Vehicle	46	HFDoil_Veh	Verrucomicrobiota	0.225668		ASV_653	Bacteria	Firmicutes	Bacilli	Lactobacillales	Lactobacillaceae	Ligilactobacillus	0	0	0	206	0	0	0	0	0	0	0	0	0	0	0	0	0	0	0	0	0
											654	S060	50_4	large_intestine	HFD_oil	Vehicle	47	HFDoil_Veh	Verrucomicrobiota	0.71825		ASV_654	Bacteria	Firmicutes	Clostridia	Oscillospirales	Ruminococcaceae	Harryflintia	0	0	0	0	0	0	0	0	0	0	0	0	0	0	0	0	0	0	0	37	0
											655	S061	51_4	large_intestine	HFD_oil	Vehicle	48	HFDoil_Veh	Verrucomicrobiota	0.867733		ASV_655	Bacteria	Firmicutes	Clostridia	Clostridia_UCG-014	NA	NA	0	0	0	0	0	0	0	0	0	0	0	0	0	0	0	0	0	0	0	0	0
											656	S063	68_2	small_intestine	Chow	Vehicle	50	Chow_Veh	Verrucomicrobiota	3.48133		ASV_656	Bacteria	Firmicutes	Bacilli	Lactobacillales	Lactobacillaceae	Ligilactobacillus	0	0	0	0	0	0	0	0	0	0	0	0	0	0	0	83	0	0	0	0	0
											657	S065	69_2	small_intestine	Chow	Vehicle	51	Chow_Veh	Verrucomicrobiota	1.11335		ASV_657	Bacteria	Firmicutes	Clostridia	Clostridia_vadinBB60_group	NA	NA	0	0	0	0	0	0	0	0	0	0	0	0	0	0	0	0	0	0	0	0	0
											658	S066	67_4	large_intestine	Chow	Vehicle	52	Chow_Veh	Verrucomicrobiota	0.454259		ASV_658	Bacteria	Firmicutes	Clostridia	Lachnospirales	Lachnospiraceae	NA	0	0	0	0	0	7	0	0	5	0	0	9	0	0	0	0	0	0	0	0	0
											659	S067	68_4	large_intestine	Chow	Vehicle	53	Chow_Veh	Verrucomicrobiota	0		ASV_659	Bacteria	Firmicutes	Clostridia	Oscillospirales	Oscillospiraceae	NA	0	0	0	0	0	0	28	0	0	0	27	0	0	0	0	0	0	0	0	0	0
											660	S068	69_4	large_intestine	Chow	Vehicle	54	Chow_Veh	Verrucomicrobiota	0.581961		ASV_660	Bacteria	Firmicutes	Clostridia	Lachnospirales	Lachnospiraceae	Lachnospiraceae_FCS020_group	0	0	0	0	0	0	0	0	0	0	0	0	0	0	0	0	0	0	0	0	0
											661	S069	7_2	small_intestine	Chow	OlGly	55	Chow_OlGly	Verrucomicrobiota	0.219854		ASV_661	Bacteria	Firmicutes	Bacilli	Lactobacillales	Lactobacillaceae	Ligilactobacillus	0	0	117	0	0	0	0	0	0	0	0	0	0	0	0	0	0	0	0	0	0
											662	S070	8_2	small_intestine	Chow	OlGly	56	Chow_OlGly	Verrucomicrobiota	1.55779		ASV_662	Bacteria	Firmicutes	Clostridia	Clostridia_UCG-014	NA	NA	0	0	0	0	7	10	0	0	0	0	0	10	0	0	0	0	0	0	0	0	0
											663	S071	9_2	small_intestine	Chow	OlGly	57	Chow_OlGly	Verrucomicrobiota	0.508539		ASV_663	Bacteria	Firmicutes	Bacilli	Staphylococcales	Staphylococcaceae	NA	0	0	0	0	0	0	0	0	0	0	0	0	0	0	0	0	0	0	26	0	0
											664	S073	10_2	small_intestine	Chow	OlGly	58	Chow_OlGly	Verrucomicrobiota	0		ASV_664	Bacteria	Firmicutes	Bacilli	Lactobacillales	Lactobacillaceae	Ligilactobacillus	0	0	0	0	0	24	0	0	0	0	0	0	0	0	0	11	0	0	0	36	0
											665	S074	11_2	small_intestine	Chow	OlGly	59	Chow_OlGly	Verrucomicrobiota	1.00097		ASV_665	Bacteria	Firmicutes	Bacilli	Lactobacillales	Streptococcaceae	Streptococcus	0	0	0	0	0	18	21	0	0	0	0	0	19	0	29	0	0	0	0	0	0
											666	S075	12_2	small_intestine	Chow	OlGly	60	Chow_OlGly	Verrucomicrobiota	2.26925		ASV_666	Bacteria	Actinobacteriota	Coriobacteriia	Coriobacteriales	Eggerthellaceae	Enterorhabdus	0	0	0	0	0	0	0	0	0	0	0	0	0	0	0	0	0	0	0	0	0
											667	S076	7_4	large_intestine	Chow	OlGly	61	Chow_OlGly	Verrucomicrobiota	1.25567		ASV_667	Bacteria	Firmicutes	Clostridia	Lachnospirales	Lachnospiraceae	Lachnospiraceae_NK4A136_group	0	0	0	0	0	0	0	0	0	0	0	0	0	0	0	0	0	0	0	0	0
											668	S077	8_4	large_intestine	Chow	OlGly	62	Chow_OlGly	Verrucomicrobiota	0.222611		ASV_668	Bacteria	Firmicutes	Bacilli	Lactobacillales	Lactobacillaceae	Lactobacillus	0	0	0	199	0	0	0	0	0	0	0	0	0	0	0	0	0	0	0	0	0
											669	S078	9_4	large_intestine	Chow	OlGly	63	Chow_OlGly	Verrucomicrobiota	0		ASV_669	Bacteria	Firmicutes	Bacilli	Erysipelotrichales	Erysipelotrichaceae	Dubosiella	0	0	0	0	0	0	0	0	0	0	18	0	0	0	0	160	0	0	0	0	0
											670	S079	10_4	large_intestine	Chow	OlGly	64	Chow_OlGly	Verrucomicrobiota	0.0430713		ASV_670	Bacteria	Firmicutes	Bacilli	Lactobacillales	Lactobacillaceae	Ligilactobacillus	0	0	110	0	0	0	0	0	0	0	0	0	0	0	0	88	0	0	0	0	0
											671	S081	11_4	large_intestine	Chow	OlGly	65	Chow_OlGly	Verrucomicrobiota	1.23419		ASV_671	Bacteria	Firmicutes	Clostridia	Clostridia_UCG-014	NA	NA	0	0	59	0	0	0	0	0	0	0	0	0	0	0	0	0	0	0	0	0	0
											672	S082	12_4	large_intestine	Chow	OlGly	66	Chow_OlGly	Verrucomicrobiota	0.608925		ASV_672	Bacteria	Firmicutes	Clostridia	Oscillospirales	Oscillospiraceae	Colidextribacter	0	0	0	0	0	0	0	0	0	0	0	0	0	0	0	0	0	0	0	0	0
											673	S083	1_2	small_intestine	Chow	OlAla	67	Chow_OlAla	Verrucomicrobiota	4.89164		ASV_673	Bacteria	Bacteroidota	Bacteroidia	Bacteroidales	Muribaculaceae	NA	0	0	0	0	0	0	38	0	0	0	0	0	0	0	0	0	24	0	0	0	0
											674	S084	2_2	small_intestine	Chow	OlAla	68	Chow_OlAla	Verrucomicrobiota	1.04957		ASV_674	Bacteria	Firmicutes	Clostridia	Oscillospirales	Oscillospiraceae	Oscillibacter	0	0	0	0	0	0	0	0	9	0	0	0	0	0	0	0	81	0	0	10	0
											675	S085	3_2	small_intestine	Chow	OlAla	69	Chow_OlAla	Verrucomicrobiota	0.0307649		ASV_675	Bacteria	Firmicutes	Bacilli	Erysipelotrichales	Erysipelotrichaceae	Dubosiella	0	0	0	0	0	0	0	0	0	0	0	0	0	0	0	0	0	0	0	0	0
											676	S086	4_2	small_intestine	Chow	OlAla	70	Chow_OlAla	Verrucomicrobiota	0.468151		ASV_676	Bacteria	Firmicutes	Clostridia	Lachnospirales	Lachnospiraceae	Lachnospiraceae_NK4A136_group	0	0	0	0	0	0	0	0	0	0	0	0	0	0	0	0	0	0	0	0	0
											677	S087	5_2	small_intestine	Chow	OlAla	71	Chow_OlAla	Verrucomicrobiota	2.61814		ASV_677	Bacteria	Bacteroidota	Bacteroidia	Bacteroidales	Muribaculaceae	NA	0	0	0	0	0	0	0	0	0	0	0	0	0	0	0	0	0	0	0	0	0
											678	S089	6_2	small_intestine	Chow	OlAla	72	Chow_OlAla	Verrucomicrobiota	1.20975		ASV_678	Bacteria	Firmicutes	Bacilli	Lactobacillales	Lactobacillaceae	Ligilactobacillus	80	0	0	0	0	0	0	0	0	0	0	0	0	0	0	116	0	0	0	0	0
											679	S090	1_4	large_intestine	Chow	OlAla	73	Chow_OlAla	Verrucomicrobiota	5.32234		ASV_679	Bacteria	Firmicutes	Bacilli	Lactobacillales	Lactobacillaceae	Ligilactobacillus	0	0	0	0	0	32	0	0	47	0	0	0	0	0	0	0	0	0	0	0	0
											680	S091	2_4	large_intestine	Chow	OlAla	74	Chow_OlAla	Verrucomicrobiota	3.30154		ASV_680	Bacteria	Bacteroidota	Bacteroidia	Bacteroidales	Muribaculaceae	NA	0	0	0	0	0	0	0	0	0	0	0	0	0	0	0	0	0	0	0	0	0
											681	S092	3_4	large_intestine	Chow	OlAla	75	Chow_OlAla	Verrucomicrobiota	0.0209311		ASV_681	Bacteria	Firmicutes	Clostridia	Lachnospirales	Lachnospiraceae	NA	0	0	0	0	59	0	0	0	0	0	57	0	0	0	0	0	0	0	0	0	0
											682	S093	4_4	large_intestine	Chow	OlAla	76	Chow_OlAla	Verrucomicrobiota	2.44236		ASV_682	Bacteria	Firmicutes	Bacilli	Erysipelotrichales	Erysipelotrichaceae	Faecalibaculum	0	0	0	0	0	0	0	0	0	0	0	0	30	0	95	0	0	0	20	49	0
											683	S094	5_4	large_intestine	Chow	OlAla	77	Chow_OlAla	Verrucomicrobiota	3.1312		ASV_683	Bacteria	Firmicutes	Clostridia	Oscillospirales	[Eubacterium]_coprostanoligenes_group	NA	105	49	0	0	0	0	40	0	0	0	0	0	0	0	0	0	0	0	0	0	0
											684	S095	6_4	large_intestine	Chow	OlAla	78	Chow_OlAla	Verrucomicrobiota	6.79552		ASV_684	Bacteria	Firmicutes	Clostridia	Lachnospirales	Lachnospiraceae	NA	0	0	0	0	0	0	0	0	0	0	0	0	0	0	0	0	0	0	0	0	0
											685	S001	79_2	small_intestine	HFD_lard	Vehicle	1	HFDlard_Veh	Other	0.0165196		ASV_685	Bacteria	Firmicutes	Clostridia	Lachnospirales	Lachnospiraceae	NA	0	0	0	0	0	0	0	0	0	0	0	0	0	0	0	0	0	0	0	0	0
											686	S002	80_2	small_intestine	HFD_lard	Vehicle	2	HFDlard_Veh	Other	-1.42e-14		ASV_686	Bacteria	Firmicutes	Bacilli	Erysipelotrichales	Erysipelotrichaceae	Dubosiella	0	0	0	81	59	34	0	0	0	0	0	0	0	0	0	0	0	0	0	0	0
											687	S003	81_2	small_intestine	HFD_lard	Vehicle	3	HFDlard_Veh	Other	0		ASV_687	Bacteria	Firmicutes	Bacilli	Lactobacillales	Lactobacillaceae	Ligilactobacillus	49	0	0	0	0	27	0	0	0	0	0	0	60	0	0	0	0	0	0	0	0
											688	S004	82_2	small_intestine	HFD_lard	Vehicle	4	HFDlard_Veh	Other	-1.42e-14		ASV_688	Bacteria	Bacteroidota	Bacteroidia	Bacteroidales	Rikenellaceae	Alistipes	0	0	0	0	0	0	0	21	0	0	0	0	0	0	135	0	0	0	0	0	0
											689	S005	83_2	small_intestine	HFD_lard	Vehicle	5	HFDlard_Veh	Other	-1.42e-14		ASV_689	Bacteria	Firmicutes	Clostridia	Lachnospirales	Lachnospiraceae	NA	0	0	0	0	0	0	0	0	0	0	0	0	0	0	0	0	0	0	0	0	0
											690	S006	84_2	small_intestine	HFD_lard	Vehicle	6	HFDlard_Veh	Other	0		ASV_690	Bacteria	Firmicutes	Clostridia	Oscillospirales	Oscillospiraceae	Oscillospira	0	0	0	0	0	0	0	0	0	0	0	0	0	0	0	0	0	0	0	0	0
											691	S009	79_4	large_intestine	HFD_lard	Vehicle	7	HFDlard_Veh	Other	0		ASV_691	Bacteria	Firmicutes	Clostridia	Clostridia_UCG-014	NA	NA	0	0	0	34	0	20	0	0	0	0	0	22	0	0	0	0	0	0	0	0	0
											692	S010	80_4	large_intestine	HFD_lard	Vehicle	8	HFDlard_Veh	Other	0		ASV_692	Bacteria	Firmicutes	Bacilli	Lactobacillales	Lactobacillaceae	Ligilactobacillus	0	0	0	0	44	0	23	0	0	0	0	0	0	0	0	0	0	0	18	0	0
											693	S011	81_4	large_intestine	HFD_lard	Vehicle	9	HFDlard_Veh	Other	0		ASV_693	Bacteria	Firmicutes	Clostridia	Oscillospirales	Ruminococcaceae	NA	0	0	0	0	0	0	0	14	44	0	0	0	0	0	0	0	0	0	0	36	0
											694	S012	82_4	large_intestine	HFD_lard	Vehicle	10	HFDlard_Veh	Other	0		ASV_694	Bacteria	Firmicutes	Clostridia	Clostridia_UCG-014	NA	NA	0	0	0	0	0	0	0	0	23	0	0	0	0	0	0	0	0	133	0	0	0
											695	S013	83_4	large_intestine	HFD_lard	Vehicle	11	HFDlard_Veh	Other	0		ASV_695	Bacteria	Firmicutes	Clostridia	Oscillospirales	Oscillospiraceae	Colidextribacter	0	0	0	0	0	0	0	0	0	0	0	0	0	0	0	0	44	0	0	0	0
											696	S014	84_4	large_intestine	HFD_lard	Vehicle	12	HFDlard_Veh	Other	0		ASV_696	Bacteria	Firmicutes	Clostridia	Monoglobales	Monoglobaceae	Monoglobus	0	0	0	0	0	0	0	0	0	0	0	0	0	0	0	0	27	0	0	0	0
											697	S017	61_2	small_intestine	HFD_lard	OlGly	13	HFDlard_OlGly	Other	-1.42e-14		ASV_697	Bacteria	Firmicutes	Clostridia	Clostridia_vadinBB60_group	NA	NA	0	0	0	0	0	0	0	0	0	0	0	0	0	0	0	0	0	0	0	0	0
											698	S018	62_2	small_intestine	HFD_lard	OlGly	14	HFDlard_OlGly	Other	0		ASV_698	Bacteria	Firmicutes	Clostridia	Lachnospirales	Lachnospiraceae	NA	0	0	0	0	0	0	0	0	0	0	0	0	0	0	0	0	0	0	0	0	0
											699	S019	63_2	small_intestine	HFD_lard	OlGly	15	HFDlard_OlGly	Other	0		ASV_699	Bacteria	Firmicutes	Clostridia	Oscillospirales	Oscillospiraceae	NA	0	0	0	0	0	0	0	0	0	0	0	0	0	0	0	0	0	0	0	0	0
											700	S020	64_2	small_intestine	HFD_lard	OlGly	16	HFDlard_OlGly	Other	0		ASV_700	Bacteria	Firmicutes	Clostridia	Oscillospirales	Ruminococcaceae	Faecalibacterium	0	0	0	0	0	0	0	66	0	17	0	0	0	0	0	0	103	0	0	0	0
											701	S021	65_2	small_intestine	HFD_lard	OlGly	17	HFDlard_OlGly	Other	0		ASV_701	Bacteria	Firmicutes	Clostridia	Lachnospirales	Lachnospiraceae	NA	0	0	0	0	0	0	0	0	0	0	0	0	0	0	0	0	0	0	0	0	0
											702	S022	66_2	small_intestine	HFD_lard	OlGly	18	HFDlard_OlGly	Other	-1.42e-14		ASV_702	Bacteria	Firmicutes	Clostridia	Oscillospirales	Ruminococcaceae	Incertae_Sedis	0	0	0	0	0	0	0	0	10	0	0	0	0	0	0	0	0	0	0	0	0
											703	S025	61_4	large_intestine	HFD_lard	OlGly	19	HFDlard_OlGly	Other	0		ASV_703	Bacteria	Firmicutes	Clostridia	Clostridia_vadinBB60_group	NA	NA	0	0	0	0	0	0	0	0	0	0	0	0	0	0	0	76	84	0	0	0	0
											704	S026	62_4	large_intestine	HFD_lard	OlGly	20	HFDlard_OlGly	Other	0		ASV_704	Bacteria	Firmicutes	Clostridia	Peptostreptococcales-Tissierellales	Peptostreptococcaceae	Romboutsia	0	0	63	0	0	0	0	0	0	0	0	0	0	0	0	0	0	0	19	0	0
											705	S028	64_4	large_intestine	HFD_lard	OlGly	22	HFDlard_OlGly	Other	0		ASV_705	Bacteria	Firmicutes	Clostridia	Peptostreptococcales-Tissierellales	Anaerovoracaceae	Family_XIII_UCG-001	0	0	0	87	0	0	0	0	0	0	0	0	0	0	39	0	0	0	0	4	0
											706	S029	65_5	large_intestine	HFD_lard	OlGly	23	HFDlard_OlGly	Other	0		ASV_706	Bacteria	Firmicutes	Clostridia	Clostridiales	Clostridiaceae	Clostridium_sensu_stricto 1	0	0	0	0	0	0	0	0	34	0	0	0	0	0	0	0	0	0	0	54	0
											707	S030	66_4	large_intestine	HFD_lard	OlGly	24	HFDlard_OlGly	Other	0.0304312		ASV_707	Bacteria	Firmicutes	Clostridia	Oscillospirales	Ruminococcaceae	Incertae_Sedis	0	0	0	0	0	0	0	0	0	0	0	0	0	0	0	0	0	41	26	0	0
											708	S033	70_2	small_intestine	HFD_lard	OlAla	25	HFDlard_OlAla	Other	0		ASV_708	Bacteria	Firmicutes	Clostridia	Oscillospirales	Oscillospiraceae	Oscillibacter	0	0	0	0	0	0	0	0	0	0	0	0	0	0	0	0	0	0	0	22	0
											709	S034	71_2	small_intestine	HFD_lard	OlAla	26	HFDlard_OlAla	Other	0		ASV_709	Bacteria	Firmicutes	Clostridia	Lachnospirales	Lachnospiraceae	A2	0	20	0	0	0	0	0	0	0	0	0	0	98	54	0	0	0	0	5	0	0
											710	S035	72_2	small_intestine	HFD_lard	OlAla	27	HFDlard_OlAla	Other	0		ASV_710	Bacteria	Firmicutes	Bacilli	Lactobacillales	Lactobacillaceae	Ligilactobacillus	176	0	0	0	0	0	0	0	0	0	0	0	0	0	0	0	0	0	0	0	0
											711	S036	73_2	small_intestine	HFD_lard	OlAla	28	HFDlard_OlAla	Other	0		ASV_711	Bacteria	Firmicutes	Clostridia	Lachnospirales	Lachnospiraceae	NA	0	0	0	0	0	0	0	0	0	0	0	0	0	0	0	0	0	0	0	0	0
											712	S037	74_2	small_intestine	HFD_lard	OlAla	29	HFDlard_OlAla	Other	0		ASV_712	Bacteria	Firmicutes	Bacilli	Lactobacillales	Lactobacillaceae	Ligilactobacillus	0	0	0	0	0	0	0	0	0	0	0	0	0	0	0	0	0	0	0	0	0
											713	S038	75_2	small_intestine	HFD_lard	OlAla	30	HFDlard_OlAla	Other	0		ASV_713	Bacteria	Firmicutes	Clostridia	Lachnospirales	Lachnospiraceae	[Ruminococcus]_gnavus_group	117	0	0	0	0	0	0	0	0	0	0	0	0	0	0	0	57	0	0	0	0
											714	S041	70_4	large_intestine	HFD_lard	OlAla	31	HFDlard_OlAla	Other	0		ASV_714	Bacteria	Firmicutes	Clostridia	Lachnospirales	Lachnospiraceae	Lachnospiraceae_NK4A136_group	0	0	0	0	0	0	0	0	0	0	0	49	14	0	0	41	18	0	0	0	0
											715	S042	71_4	large_intestine	HFD_lard	OlAla	32	HFDlard_OlAla	Other	0		ASV_715	Bacteria	Firmicutes	Bacilli	Lactobacillales	Lactobacillaceae	Ligilactobacillus	0	0	0	94	0	0	0	0	0	0	0	0	0	0	0	0	0	0	0	0	0
											716	S043	72_4	large_intestine	HFD_lard	OlAla	33	HFDlard_OlAla	Other	0		ASV_716	Bacteria	Firmicutes	Clostridia	Oscillospirales	UCG-010	NA	0	0	0	0	0	0	0	0	35	0	0	0	0	0	0	0	0	0	0	0	0
											717	S044	73_4	large_intestine	HFD_lard	OlAla	34	HFDlard_OlAla	Other	0		ASV_717	Bacteria	Firmicutes	Clostridia	Oscillospirales	Ruminococcaceae	Anaerotruncus	0	0	0	0	0	0	0	0	11	33	0	0	0	0	0	0	0	0	0	0	0
											718	S045	74_4	large_intestine	HFD_lard	OlAla	35	HFDlard_OlAla	Other	0		ASV_718	Bacteria	Firmicutes	Clostridia	Lachnospirales	Lachnospiraceae	NA	0	83	0	0	0	0	0	0	0	0	0	0	0	0	50	0	0	0	0	0	0
											719	S046	75_5	large_intestine	HFD_lard	OlAla	36	HFDlard_OlAla	Other	0		ASV_719	Bacteria	Firmicutes	Bacilli	Lactobacillales	Lactobacillaceae	Ligilactobacillus	0	0	0	0	0	0	0	0	48	0	47	0	0	0	0	0	0	0	0	0	0
											720	S049	46_2	small_intestine	HFD_oil	Vehicle	37	HFDoil_Veh	Other	0.139481		ASV_720	Bacteria	Firmicutes	Bacilli	Lactobacillales	Lactobacillaceae	Lactobacillus	0	0	0	0	0	0	0	0	0	0	0	0	0	0	0	0	0	0	0	42	0
											721	S050	47_2	small_intestine	HFD_oil	Vehicle	38	HFDoil_Veh	Other	2.14242		ASV_721	Bacteria	Bacteroidota	Bacteroidia	Bacteroidales	Muribaculaceae	NA	0	0	0	0	0	0	0	0	0	0	0	0	0	0	0	0	0	0	0	0	0
											722	S051	48_2	small_intestine	HFD_oil	Vehicle	39	HFDoil_Veh	Other	4.79941		ASV_722	Bacteria	Firmicutes	Bacilli	Lactobacillales	Lactobacillaceae	Ligilactobacillus	0	0	0	0	0	0	0	0	0	0	0	0	0	0	0	168	0	0	0	0	0
											723	S052	49_2	small_intestine	HFD_oil	Vehicle	40	HFDoil_Veh	Other	16.9887		ASV_723	Bacteria	Firmicutes	Clostridia	Lachnospirales	Lachnospiraceae	Lachnoclostridium	0	0	0	0	0	0	0	0	0	0	0	0	0	0	0	0	0	168	0	0	0
											724	S053	50_2	small_intestine	HFD_oil	Vehicle	41	HFDoil_Veh	Other	9.86759		ASV_724	Bacteria	Proteobacteria	Gammaproteobacteria	Enterobacterales	Succinivibrionaceae	Succinivibrionaceae_UCG-001	0	0	0	0	0	0	0	0	0	0	0	0	0	0	0	0	0	99	0	0	0
											725	S054	51_2	small_intestine	HFD_oil	Vehicle	42	HFDoil_Veh	Other	1.76968		ASV_725	Bacteria	Firmicutes	Bacilli	Lactobacillales	Lactobacillaceae	Ligilactobacillus	0	0	0	0	0	80	0	0	0	0	0	0	0	0	0	87	0	0	0	0	0
											726	S055	46_4	large_intestine	HFD_oil	Vehicle	43	HFDoil_Veh	Other	0		ASV_726	Bacteria	Firmicutes	Clostridia	Lachnospirales	Lachnospiraceae	Lachnospiraceae_NK4A136_group	0	0	0	0	0	0	0	0	0	0	0	0	0	0	0	0	0	0	0	0	0
											727	S057	47_4	large_intestine	HFD_oil	Vehicle	44	HFDoil_Veh	Other	0		ASV_727	Bacteria	Firmicutes	Clostridia	Oscillospirales	Ruminococcaceae	Incertae_Sedis	0	0	0	0	0	0	0	0	0	0	0	0	0	0	43	0	0	0	0	0	0
											728	S058	48_4	large_intestine	HFD_oil	Vehicle	45	HFDoil_Veh	Other	0		ASV_728	Bacteria	Firmicutes	Bacilli	Lactobacillales	Lactobacillaceae	Ligilactobacillus	0	0	0	0	0	0	0	0	0	0	0	0	0	0	0	166	0	0	0	0	0
											729	S059	49_4	large_intestine	HFD_oil	Vehicle	46	HFDoil_Veh	Other	9.40285		ASV_729	Bacteria	Firmicutes	Clostridia	Oscillospirales	Oscillospiraceae	NA	0	0	0	0	0	0	0	0	0	0	0	0	0	0	0	0	0	0	0	57	0
											730	S060	50_4	large_intestine	HFD_oil	Vehicle	47	HFDoil_Veh	Other	1.8446		ASV_730	Bacteria	Firmicutes	Clostridia	Lachnospirales	Lachnospiraceae	NA	0	0	0	0	0	0	0	0	0	0	0	0	0	0	0	0	0	0	0	0	0
											731	S061	51_4	large_intestine	HFD_oil	Vehicle	48	HFDoil_Veh	Other	5.10723		ASV_731	Bacteria	Firmicutes	Bacilli	Erysipelotrichales	Erysipelotrichaceae	Faecalibaculum	0	0	0	0	0	0	0	0	0	0	0	0	0	29	44	0	0	0	0	51	0
											732	S063	68_2	small_intestine	Chow	Vehicle	50	Chow_Veh	Other	0		ASV_732	Bacteria	Firmicutes	Clostridia	Oscillospirales	Ruminococcaceae	NA	0	0	0	0	0	0	0	0	0	0	0	0	0	0	0	0	0	0	0	12	0
											733	S065	69_2	small_intestine	Chow	Vehicle	51	Chow_Veh	Other	9.11721		ASV_733	Bacteria	Firmicutes	Clostridia	Lachnospirales	Lachnospiraceae	NA	0	0	0	0	0	0	0	0	0	0	0	0	0	0	0	0	0	0	0	0	0
											734	S066	67_4	large_intestine	Chow	Vehicle	52	Chow_Veh	Other	12.5552		ASV_734	Bacteria	Firmicutes	Clostridia	Oscillospirales	Oscillospiraceae	NA	0	0	0	84	0	0	0	0	0	0	0	0	0	0	0	0	0	0	0	0	0
											735	S067	68_4	large_intestine	Chow	Vehicle	53	Chow_Veh	Other	14.4062		ASV_735	Bacteria	Firmicutes	Bacilli	Lactobacillales	Lactobacillaceae	Ligilactobacillus	0	0	0	0	41	0	0	0	0	0	0	0	0	0	0	0	0	0	0	57	0
											736	S068	69_4	large_intestine	Chow	Vehicle	54	Chow_Veh	Other	0		ASV_736	Bacteria	Firmicutes	Bacilli	Lactobacillales	Lactobacillaceae	Ligilactobacillus	0	0	0	0	18	0	0	0	22	27	0	0	0	0	0	0	0	0	29	0	0
											737	S069	7_2	small_intestine	Chow	OlGly	55	Chow_OlGly	Other	0		ASV_737	Bacteria	Firmicutes	Clostridia	Oscillospirales	Oscillospiraceae	Colidextribacter	0	0	0	0	0	0	0	0	0	0	0	0	0	0	0	0	0	0	0	0	0
											738	S070	8_2	small_intestine	Chow	OlGly	56	Chow_OlGly	Other	0		ASV_738	Bacteria	Firmicutes	Clostridia	Peptostreptococcales-Tissierellales	Peptostreptococcaceae	Romboutsia	0	0	0	0	28	0	0	0	0	0	0	0	0	0	0	0	0	65	0	0	0
											739	S071	9_2	small_intestine	Chow	OlGly	57	Chow_OlGly	Other	0.67347		ASV_739	Bacteria	Firmicutes	Bacilli	Lactobacillales	Lactobacillaceae	Ligilactobacillus	0	0	0	0	0	0	0	0	0	0	0	0	0	0	0	0	163	0	0	0	0
											740	S073	10_2	small_intestine	Chow	OlGly	58	Chow_OlGly	Other	6.15385		ASV_740	Bacteria	Firmicutes	Clostridia	Lachnospirales	Lachnospiraceae	Lachnospiraceae_NK4A136_group	0	0	0	0	0	0	0	0	0	0	0	0	0	0	0	0	0	0	0	0	0
											741	S074	11_2	small_intestine	Chow	OlGly	59	Chow_OlGly	Other	6.51118		ASV_741	Bacteria	Firmicutes	Bacilli	Erysipelotrichales	Erysipelotrichaceae	Dubosiella	0	0	98	0	0	0	0	0	0	0	64	0	0	0	0	0	0	0	0	0	0
											742	S075	12_2	small_intestine	Chow	OlGly	60	Chow_OlGly	Other	4.32741		ASV_742	Bacteria	Firmicutes	Bacilli	Lactobacillales	Lactobacillaceae	Lactobacillus	0	0	0	0	0	38	0	0	0	0	0	20	0	0	0	0	0	0	0	0	0
											743	S076	7_4	large_intestine	Chow	OlGly	61	Chow_OlGly	Other	0		ASV_743	Bacteria	Firmicutes	Bacilli	Lactobacillales	Lactobacillaceae	Ligilactobacillus	0	0	0	0	0	0	0	0	0	0	0	0	0	0	0	0	39	0	0	0	0
											744	S077	8_4	large_intestine	Chow	OlGly	62	Chow_OlGly	Other	1.43055		ASV_744	Bacteria	Firmicutes	Clostridia	Peptostreptococcales-Tissierellales	Peptostreptococcaceae	Romboutsia	0	0	0	0	0	0	0	0	0	0	0	0	0	0	0	0	0	0	0	82	0
											745	S078	9_4	large_intestine	Chow	OlGly	63	Chow_OlGly	Other	0.934211		ASV_745	Bacteria	Firmicutes	Bacilli	Lactobacillales	Lactobacillaceae	Limosilactobacillus	0	25	0	0	0	0	0	0	0	0	0	0	77	0	0	0	0	0	0	59	0
											746	S079	10_4	large_intestine	Chow	OlGly	64	Chow_OlGly	Other	0		ASV_746	Bacteria	Firmicutes	Clostridia	Oscillospirales	Oscillospiraceae	NA	0	0	0	0	0	0	0	7	0	0	0	0	0	0	0	0	0	0	0	0	0
											747	S081	11_4	large_intestine	Chow	OlGly	65	Chow_OlGly	Other	0		ASV_747	Bacteria	Firmicutes	Clostridia	Oscillospirales	Oscillospiraceae	NA	0	0	0	0	0	0	0	0	0	0	0	0	35	46	0	0	0	0	0	0	0
											748	S082	12_4	large_intestine	Chow	OlGly	66	Chow_OlGly	Other	0		ASV_748	Bacteria	Firmicutes	Bacilli	Lactobacillales	Lactobacillaceae	NA	0	0	0	0	0	0	53	0	0	0	0	0	0	0	0	0	0	0	0	0	0
											749	S083	1_2	small_intestine	Chow	OlAla	67	Chow_OlAla	Other	0		ASV_749	Bacteria	Firmicutes	Clostridia	Oscillospirales	Oscillospiraceae	Oscillibacter	0	0	0	0	0	0	0	0	0	0	0	0	0	0	0	54	14	0	0	0	0
											750	S084	2_2	small_intestine	Chow	OlAla	68	Chow_OlAla	Other	0		ASV_750	Bacteria	Firmicutes	Clostridia	Oscillospirales	Butyricicoccaceae	Butyricicoccus	0	0	0	0	0	3	0	0	0	0	0	0	0	0	0	0	0	0	0	0	0
											751	S085	3_2	small_intestine	Chow	OlAla	69	Chow_OlAla	Other	0		ASV_751	Bacteria	Firmicutes	Bacilli	Staphylococcales	Gemellaceae	Gemella	0	0	0	0	0	0	50	0	0	0	53	0	0	0	0	0	0	0	0	54	0
											752	S086	4_2	small_intestine	Chow	OlAla	70	Chow_OlAla	Other	0		ASV_752	Bacteria	Firmicutes	Clostridia	Oscillospirales	Oscillospiraceae	Intestinimonas	0	0	0	0	0	0	0	33	124	0	0	0	0	0	0	0	0	0	0	0	0
											753	S087	5_2	small_intestine	Chow	OlAla	71	Chow_OlAla	Other	0		ASV_753	Bacteria	Firmicutes	Clostridia	Oscillospirales	Oscillospiraceae	NA	0	0	0	0	0	0	0	0	22	0	0	0	0	0	0	0	0	0	0	0	0
											754	S089	6_2	small_intestine	Chow	OlAla	72	Chow_OlAla	Other	0.995253		ASV_754	Bacteria	Firmicutes	Clostridia	Lachnospirales	Lachnospiraceae	Roseburia	0	0	0	0	0	0	0	0	0	0	0	0	0	0	0	0	0	0	0	0	0
											755	S090	1_4	large_intestine	Chow	OlAla	73	Chow_OlAla	Other	0		ASV_755	Bacteria	Firmicutes	Clostridia	Lachnospirales	Lachnospiraceae	Lachnospiraceae_NK4A136_group	0	0	0	0	0	0	0	0	0	0	0	0	0	0	0	0	0	0	0	0	0
											756	S091	2_4	large_intestine	Chow	OlAla	74	Chow_OlAla	Other	0		ASV_756	Bacteria	Firmicutes	Bacilli	Lactobacillales	Lactobacillaceae	Ligilactobacillus	125	0	0	0	0	30	0	0	0	0	0	0	0	0	0	0	0	0	0	0	0
											757	S092	3_4	large_intestine	Chow	OlAla	75	Chow_OlAla	Other	1.23494		ASV_757	Bacteria	Firmicutes	Clostridia	Oscillospirales	Ruminococcaceae	Anaerotruncus	0	0	0	0	0	0	0	0	0	0	0	0	0	0	0	0	0	0	0	0	0
											758	S093	4_4	large_intestine	Chow	OlAla	76	Chow_OlAla	Other	0.681373		ASV_758	Bacteria	Bacteroidota	Bacteroidia	Bacteroidales	Muribaculaceae	NA	0	0	0	0	0	0	0	0	0	0	0	0	0	0	0	0	0	0	0	0	0
											759	S094	5_4	large_intestine	Chow	OlAla	77	Chow_OlAla	Other	5.45635		ASV_759	Bacteria	Firmicutes	Clostridia	Clostridia_vadinBB60_group	NA	NA	0	0	0	0	0	0	0	0	0	0	0	0	0	0	0	0	0	0	0	0	0
											760	S095	6_4	large_intestine	Chow	OlAla	78	Chow_OlAla	Other	0		ASV_760	Bacteria	Firmicutes	Bacilli	Lactobacillales	Lactobacillaceae	Ligilactobacillus	114	0	0	0	0	0	0	0	0	0	0	0	0	0	0	0	0	0	0	0	0
																						ASV_761	Bacteria	Firmicutes	Clostridia	Lachnospirales	Lachnospiraceae	NA	0	0	0	0	15	0	0	13	29	0	0	0	0	58	0	0	0	0	0	0	0
																						ASV_762	Bacteria	Firmicutes	Clostridia	Peptostreptococcales-Tissierellales	Anaerovoracaceae	Family_XIII_AD3011_group	0	0	0	0	0	0	0	0	4	0	0	8	0	0	0	33	0	0	0	0	0
																						ASV_763	Bacteria	Firmicutes	Clostridia	Oscillospirales	Oscillospiraceae	NK4A214_group	0	0	0	0	0	0	0	0	0	0	0	0	0	0	0	0	0	0	0	0	0
																						ASV_764	Bacteria	Firmicutes	Clostridia	Clostridia_vadinBB60_group	NA	NA	0	0	0	0	0	0	0	0	0	0	0	0	0	0	0	0	0	0	0	0	0
																						ASV_765	Bacteria	Firmicutes	Bacilli	Lactobacillales	Lactobacillaceae	Ligilactobacillus	44	0	0	98	0	0	0	0	0	0	0	0	0	0	0	0	0	0	0	0	0
																						ASV_766	Bacteria	Firmicutes	Clostridia	Lachnospirales	Lachnospiraceae	[Eubacterium]_xylanophilum_group	0	0	0	0	0	0	0	0	0	0	0	0	0	38	0	0	0	0	0	0	0
																						ASV_767	Bacteria	Firmicutes	Clostridia	Oscillospirales	Oscillospiraceae	Colidextribacter	0	0	0	0	0	0	0	0	0	0	0	0	0	0	0	0	0	0	0	0	0
																						ASV_768	Bacteria	Firmicutes	Bacilli	Lactobacillales	Lactobacillaceae	NA	0	23	0	0	0	0	0	0	28	0	0	0	0	0	0	0	58	0	30	0	0
																						ASV_769	Bacteria	Firmicutes	Bacilli	Erysipelotrichales	Erysipelotrichaceae	Dubosiella	0	0	0	0	0	0	0	0	0	0	27	0	0	0	0	26	0	0	0	0	0
																						ASV_770	Bacteria	Firmicutes	Bacilli	Lactobacillales	Lactobacillaceae	Ligilactobacillus	148	0	0	0	0	0	0	0	0	0	0	0	0	0	0	0	0	0	0	0	0
																						ASV_771	Bacteria	Firmicutes	Bacilli	Lactobacillales	Lactobacillaceae	Ligilactobacillus	29	0	0	0	0	0	0	0	0	0	17	0	53	0	0	0	0	0	0	0	0
																						ASV_772	Bacteria	Desulfobacterota	Desulfovibrionia	Desulfovibrionales	Desulfovibrionaceae	Desulfovibrio	0	0	0	0	0	0	0	0	0	0	0	0	0	79	69	0	0	0	0	0	0
																						ASV_773	Bacteria	Firmicutes	Bacilli	Lactobacillales	Lactobacillaceae	Lactobacillus	0	0	0	147	0	0	0	0	0	0	0	0	0	0	0	0	0	0	0	0	0
																						ASV_774	Bacteria	Firmicutes	Bacilli	Lactobacillales	NA	NA	0	0	0	147	0	0	0	0	0	0	0	0	0	0	0	0	0	0	0	0	0
																						ASV_775	Bacteria	Firmicutes	Clostridia	Lachnospirales	Lachnospiraceae	NA	0	0	0	0	0	0	14	0	0	0	0	0	0	0	50	36	0	0	0	0	0
																						ASV_776	Bacteria	Bacteroidota	Bacteroidia	Bacteroidales	Muribaculaceae	NA	0	0	0	0	0	0	0	0	0	0	0	0	42	0	0	0	0	23	0	0	0
																						ASV_777	Bacteria	Firmicutes	Clostridia	Oscillospirales	Ruminococcaceae	Harryflintia	0	0	0	0	0	0	0	0	0	0	0	0	0	0	0	0	0	0	0	0	0
																						ASV_778	Bacteria	Firmicutes	Clostridia	Oscillospirales	Ruminococcaceae	Ruminococcus	0	0	0	0	0	0	0	0	0	0	0	0	0	0	0	0	0	0	0	0	0
																						ASV_779	Bacteria	Firmicutes	Clostridia	Lachnospirales	Lachnospiraceae	NA	0	0	0	0	0	0	0	0	0	0	0	0	0	0	0	0	0	0	0	0	0
																						ASV_780	Bacteria	Firmicutes	Clostridia	Oscillospirales	Ruminococcaceae	Anaerotruncus	145	0	0	0	0	0	0	0	0	0	0	0	0	0	0	0	0	0	0	0	0
																						ASV_781	Bacteria	Firmicutes	Bacilli	Lactobacillales	Lactobacillaceae	Ligilactobacillus	145	0	0	0	0	0	0	0	0	0	0	0	0	0	0	0	0	0	0	0	0
																						ASV_782	Bacteria	Firmicutes	Bacilli	Lactobacillales	Lactobacillaceae	Ligilactobacillus	0	0	0	0	0	0	0	0	0	0	0	0	0	0	0	0	0	30	25	0	0
																						ASV_783	Bacteria	Actinobacteriota	Coriobacteriia	Coriobacteriales	Eggerthellaceae	Enterorhabdus	0	0	0	0	0	0	0	0	0	0	0	0	0	0	0	0	0	0	0	0	0
																						ASV_784	Bacteria	Firmicutes	Clostridia	Lachnospirales	Lachnospiraceae	Acetatifactor	0	0	0	0	0	0	0	0	0	0	0	0	0	0	0	0	0	0	0	0	0
																						ASV_785	Bacteria	Firmicutes	Bacilli	Lactobacillales	Lactobacillaceae	Ligilactobacillus	0	0	115	0	0	0	0	29	0	0	0	0	0	0	0	0	0	0	0	0	0
																						ASV_786	Bacteria	Bacteroidota	Bacteroidia	Bacteroidales	Marinifilaceae	Odoribacter	0	0	80	0	0	0	0	0	0	0	0	0	0	0	0	0	0	0	0	0	0
																						ASV_787	Bacteria	Firmicutes	Clostridia	Lachnospirales	Lachnospiraceae	Lachnospiraceae_FCS020_group	0	0	0	0	0	0	0	0	0	0	0	0	42	44	0	0	0	0	0	0	0
																						ASV_788	Bacteria	Firmicutes	Bacilli	Lactobacillales	Lactobacillaceae	Ligilactobacillus	0	0	0	0	0	0	0	0	0	0	0	0	0	0	0	0	0	0	0	0	0
																						ASV_789	Bacteria	Firmicutes	Clostridia	Lachnospirales	Lachnospiraceae	ASF356	0	0	0	0	0	0	0	0	0	0	0	0	0	0	0	0	0	0	0	0	0
																						ASV_790	Bacteria	Firmicutes	Bacilli	Lactobacillales	Lactobacillaceae	Ligilactobacillus	44	0	0	0	0	0	0	0	28	25	0	0	0	0	0	0	0	0	0	0	0
																						ASV_791	Bacteria	Bacteroidota	Bacteroidia	Bacteroidales	Muribaculaceae	NA	0	0	0	0	0	0	0	0	0	0	0	0	0	0	0	0	0	0	0	0	0
																						ASV_792	Bacteria	Firmicutes	Clostridia	Lachnospirales	Lachnospiraceae	Lachnospiraceae_UCG-006	0	0	107	0	0	0	0	0	0	0	0	0	0	0	0	0	0	0	0	0	0
																						ASV_793	Bacteria	Firmicutes	Bacilli	Erysipelotrichales	Erysipelotrichaceae	Turicibacter	0	0	0	142	0	0	0	0	0	0	0	0	0	0	0	0	0	0	0	0	0
																						ASV_794	Bacteria	Firmicutes	Bacilli	Lactobacillales	Lactobacillaceae	Ligilactobacillus	0	0	0	0	0	0	0	0	0	0	0	0	0	0	0	0	79	0	0	0	0
																						ASV_795	Bacteria	Firmicutes	Bacilli	Lactobacillales	Lactobacillaceae	Ligilactobacillus	0	0	0	0	30	0	32	0	0	0	26	0	0	0	0	0	0	0	0	37	0
																						ASV_796	Bacteria	Firmicutes	Bacilli	Lactobacillales	Lactobacillaceae	Ligilactobacillus	0	0	0	0	0	0	0	21	0	17	0	0	0	0	0	0	0	0	0	0	0
																						ASV_797	Bacteria	Firmicutes	Clostridia	Lachnospirales	Lachnospiraceae	[Eubacterium]_xylanophilum_group	0	0	0	0	0	0	0	0	0	0	0	24	0	0	0	116	0	0	0	0	0
																						ASV_798	Bacteria	Firmicutes	Bacilli	Erysipelotrichales	Erysipelotrichaceae	Faecalibaculum	0	0	0	0	0	0	0	0	0	0	0	0	0	0	0	0	0	0	0	0	0
																						ASV_799	Bacteria	Firmicutes	Clostridia	Lachnospirales	Lachnospiraceae	Lachnospiraceae_NK4A136_group	0	0	0	0	0	0	0	0	0	0	0	0	0	0	0	0	0	0	0	0	0
																						ASV_800	Bacteria	Firmicutes	Bacilli	Lactobacillales	Lactobacillaceae	Ligilactobacillus	0	0	0	0	0	0	0	0	0	0	0	0	0	0	0	0	0	0	0	0	0
																						ASV_801	Bacteria	Firmicutes	Bacilli	Lactobacillales	Lactobacillaceae	NA	0	0	0	0	0	0	0	0	0	0	0	0	0	0	0	138	0	0	0	0	0
																						ASV_802	Bacteria	Firmicutes	Clostridia	Lachnospirales	Lachnospiraceae	Lachnospiraceae_NK4A136_group	0	0	0	0	0	0	0	0	0	0	0	0	0	0	0	0	0	0	0	0	0
																						ASV_803	Bacteria	Firmicutes	Bacilli	Erysipelotrichales	Erysipelotrichaceae	Faecalibaculum	0	0	0	0	0	0	0	0	0	0	0	0	0	0	0	0	0	0	0	0	0
																						ASV_804	Bacteria	Firmicutes	Bacilli	Lactobacillales	Lactobacillaceae	NA	0	0	57	0	0	0	0	0	0	0	0	0	0	0	0	67	0	0	0	0	0
																						ASV_805	Bacteria	Firmicutes	Bacilli	Erysipelotrichales	Erysipelatoclostridiaceae	Erysipelatoclostridium	0	0	0	0	0	0	0	0	0	0	0	0	0	0	0	0	0	0	0	0	0
																						ASV_806	Bacteria	Firmicutes	Bacilli	Lactobacillales	Lactobacillaceae	Ligilactobacillus	52	0	0	0	0	0	0	0	0	0	0	0	0	0	0	0	0	0	0	0	0
																						ASV_807	Bacteria	Firmicutes	Clostridia	Oscillospirales	Oscillospiraceae	Colidextribacter	0	0	0	0	88	0	11	0	0	0	0	18	0	0	0	0	0	0	0	0	0
																						ASV_808	Bacteria	Firmicutes	Clostridia	Lachnospirales	Lachnospiraceae	Agathobacter	0	0	0	0	58	0	0	0	0	0	0	0	0	0	0	0	0	0	0	0	0
																						ASV_809	Bacteria	Bacteroidota	Bacteroidia	Bacteroidales	Muribaculaceae	NA	0	0	0	0	0	0	0	18	0	0	0	0	0	0	0	0	0	0	0	37	0
																						ASV_810	Bacteria	Firmicutes	Clostridia	Lachnospirales	Lachnospiraceae	Lachnospiraceae_NK4A136_group	0	0	0	0	0	0	0	0	0	0	0	0	0	0	0	0	0	0	0	48	0
																						ASV_811	Bacteria	Firmicutes	Clostridia	Clostridiales	Clostridiaceae	Candidatus_Arthromitus	0	0	0	0	0	0	0	0	0	0	0	0	72	0	0	0	0	0	50	0	0
																						ASV_812	Bacteria	Firmicutes	Clostridia	Lachnospirales	Lachnospiraceae	NA	0	0	0	0	0	0	0	0	0	0	0	0	64	0	0	0	71	0	0	0	0
																						ASV_813	Bacteria	Firmicutes	Bacilli	Lactobacillales	Lactobacillaceae	Ligilactobacillus	0	0	0	0	0	0	0	0	0	0	0	0	0	0	0	135	0	0	0	0	0
																						ASV_814	Bacteria	Firmicutes	Clostridia	Lachnospirales	Lachnospiraceae	NA	0	0	0	0	0	0	0	0	0	0	0	0	0	0	0	0	0	0	0	0	0
																						ASV_815	Bacteria	Bacteroidota	Bacteroidia	Bacteroidales	Muribaculaceae	NA	0	0	0	0	0	0	0	0	0	0	0	0	0	0	0	0	0	0	0	0	0
																						ASV_816	Bacteria	Proteobacteria	Gammaproteobacteria	Burkholderiales	Sutterellaceae	Parasutterella	0	0	66	0	0	30	0	0	0	0	38	0	0	0	0	0	0	0	0	0	0
																						ASV_817	Bacteria	Firmicutes	Clostridia	Lachnospirales	Lachnospiraceae	Lachnospiraceae_NK4A136_group	0	0	0	0	0	0	0	0	0	0	0	0	0	0	0	0	0	0	0	0	0
																						ASV_818	Bacteria	Firmicutes	Clostridia	Lachnospirales	Lachnospiraceae	Lachnospiraceae_NK4A136_group	0	0	0	0	0	0	0	0	0	0	0	0	0	0	0	0	0	0	0	0	0
																						ASV_819	Bacteria	Firmicutes	Bacilli	Lactobacillales	Lactobacillaceae	Lactobacillus	49	0	0	0	0	0	0	0	0	32	33	0	0	0	0	0	0	0	0	0	0
																						ASV_820	Bacteria	Firmicutes	Bacilli	Erysipelotrichales	Erysipelotrichaceae	Dubosiella	0	0	0	0	34	0	0	0	0	0	24	0	0	0	0	44	0	0	0	0	0
																						ASV_821	Bacteria	Patescibacteria	Saccharimonadia	Saccharimonadales	Saccharimonadaceae	Candidatus_Saccharimonas	0	0	0	0	0	0	0	44	0	0	0	0	0	29	0	0	60	0	0	0	0
																						ASV_822	Bacteria	Firmicutes	Bacilli	Erysipelotrichales	Erysipelotrichaceae	Turicibacter	0	0	0	0	0	0	0	0	0	0	0	0	0	0	0	0	0	14	0	0	0
																						ASV_823	Bacteria	Firmicutes	Clostridia	Oscillospirales	Oscillospiraceae	NA	0	0	0	0	0	0	0	0	0	0	0	0	0	0	0	0	0	0	0	0	0
																						ASV_824	Bacteria	Firmicutes	Clostridia	Oscillospirales	Oscillospiraceae	Oscillibacter	59	0	0	0	0	0	0	0	12	0	0	0	0	0	0	0	0	0	0	10	0
																						ASV_825	Bacteria	Firmicutes	Clostridia	Oscillospirales	Oscillospiraceae	NA	0	0	0	0	0	0	0	24	0	0	0	0	0	0	0	0	0	0	0	0	0
																						ASV_826	Bacteria	Firmicutes	Bacilli	Lactobacillales	Lactobacillaceae	Ligilactobacillus	0	0	0	0	0	0	0	0	28	0	21	0	0	0	0	0	0	0	0	0	0
																						ASV_827	Bacteria	Firmicutes	Clostridia	Lachnospirales	Lachnospiraceae	Lachnospiraceae_UCG-004	0	0	0	0	0	0	0	0	0	0	0	37	0	44	0	0	0	0	0	0	0
																						ASV_828	Bacteria	Bacteroidota	Bacteroidia	Bacteroidales	Muribaculaceae	NA	0	0	0	0	0	0	0	0	0	0	0	0	0	0	0	0	0	0	0	0	0
																						ASV_829	Bacteria	Firmicutes	Bacilli	Erysipelotrichales	Erysipelotrichaceae	Dubosiella	0	0	60	0	0	0	0	0	0	0	0	0	0	0	0	0	0	0	0	0	0
																						ASV_830	Bacteria	Firmicutes	Clostridia	Lachnospirales	Lachnospiraceae	NA	0	0	0	0	108	0	23	0	0	0	0	0	0	0	0	0	0	0	0	0	0
																						ASV_831	Bacteria	Firmicutes	Clostridia	Lachnospirales	Lachnospiraceae	Dorea	0	0	0	0	0	0	0	0	0	0	0	0	0	0	0	0	0	0	0	0	0
																						ASV_832	Bacteria	Firmicutes	Clostridia	Lachnospirales	Lachnospiraceae	NA	0	0	0	0	0	0	0	0	0	0	0	0	0	0	0	0	0	0	0	0	0
																						ASV_833	Bacteria	Firmicutes	Clostridia	Lachnospirales	Lachnospiraceae	NA	0	0	130	0	0	0	0	0	0	0	0	0	0	0	0	0	0	0	0	0	0
																						ASV_834	Bacteria	Firmicutes	Negativicutes	Veillonellales-Selenomonadales	Veillonellaceae	Veillonella	0	0	97	0	0	0	0	0	0	0	0	0	0	0	0	0	0	0	0	0	0
																						ASV_835	Bacteria	Firmicutes	Bacilli	Lactobacillales	Lactobacillaceae	Ligilactobacillus	0	0	0	0	0	0	0	0	0	0	0	0	0	0	53	0	0	0	0	41	0
																						ASV_836	Bacteria	Firmicutes	Clostridia	Lachnospirales	Lachnospiraceae	Lachnospiraceae_NK4A136_group	0	0	0	0	0	0	0	0	0	0	0	0	0	0	0	0	0	0	0	0	0
																						ASV_837	Bacteria	Firmicutes	Clostridia	Oscillospirales	Oscillospiraceae	Oscillibacter	0	0	0	0	0	0	0	0	0	0	0	0	0	0	0	0	0	0	0	0	0
																						ASV_838	Bacteria	Firmicutes	Bacilli	Lactobacillales	Lactobacillaceae	Ligilactobacillus	0	0	0	0	0	0	0	0	0	0	0	0	0	0	0	0	0	0	0	0	0
																						ASV_839	Bacteria	Firmicutes	Bacilli	Erysipelotrichales	Erysipelotrichaceae	Dubosiella	0	0	53	0	0	0	0	0	0	0	0	0	0	0	0	0	0	61	0	0	0
																						ASV_840	Bacteria	Firmicutes	Clostridia	Lachnospirales	Lachnospiraceae	Lachnospiraceae_UCG-006	0	0	0	129	0	0	0	0	0	0	0	0	0	0	0	0	0	0	0	0	0
																						ASV_841	Bacteria	Firmicutes	Clostridia	Oscillospirales	Oscillospiraceae	NA	0	0	0	0	129	0	0	0	0	0	0	0	0	0	0	0	0	0	0	0	0
																						ASV_842	Bacteria	Firmicutes	Clostridia	Peptostreptococcales-Tissierellales	Peptostreptococcaceae	Romboutsia	0	0	0	0	0	0	34	0	0	0	0	0	0	0	0	0	0	0	0	0	0
																						ASV_843	Bacteria	Firmicutes	Clostridia	Lachnospirales	Lachnospiraceae	NA	0	0	0	0	0	0	0	0	0	0	0	0	0	0	0	0	0	0	0	129	0
																						ASV_844	Bacteria	Firmicutes	Bacilli	Lactobacillales	Lactobacillaceae	Ligilactobacillus	0	0	0	0	0	0	0	0	0	0	0	0	0	0	0	0	0	0	0	0	0
																						ASV_845	Bacteria	Firmicutes	Clostridia	Oscillospirales	Oscillospiraceae	NA	0	0	0	0	0	0	0	0	0	0	0	0	0	0	0	0	0	0	0	0	0
																						ASV_846	Bacteria	Firmicutes	Clostridia	Lachnospirales	Lachnospiraceae	NA	0	0	0	0	0	0	0	0	0	0	0	0	0	0	0	0	0	0	0	0	0
																						ASV_847	Bacteria	Firmicutes	Clostridia	Lachnospirales	Lachnospiraceae	NA	0	0	0	0	0	0	0	0	0	0	0	0	0	0	0	0	0	0	0	0	0
																						ASV_848	Bacteria	Actinobacteriota	Coriobacteriia	Coriobacteriales	Eggerthellaceae	Enterorhabdus	0	0	0	0	0	0	0	0	0	0	0	0	0	0	0	0	0	0	0	0	0
																						ASV_849	Bacteria	Bacteroidota	Bacteroidia	Bacteroidales	Muribaculaceae	NA	0	0	0	0	28	0	0	0	0	0	0	0	0	0	0	0	0	0	0	0	0
																						ASV_850	Bacteria	Firmicutes	Clostridia	Oscillospirales	Oscillospiraceae	NA	0	0	0	0	0	0	0	0	0	0	0	0	0	0	0	26	0	0	0	0	0
																						ASV_851	Bacteria	Bacteroidota	Bacteroidia	Bacteroidales	Marinifilaceae	Odoribacter	0	0	0	0	0	0	0	0	0	0	0	0	0	0	0	0	0	0	23	0	0
																						ASV_852	Bacteria	Firmicutes	Clostridia	Oscillospirales	Ruminococcaceae	NA	0	0	0	0	0	0	0	0	0	0	0	0	0	0	0	0	0	0	0	0	0
																						ASV_853	Bacteria	Firmicutes	Clostridia	Lachnospirales	Lachnospiraceae	Roseburia	0	0	0	0	0	0	0	0	0	0	0	0	0	0	0	0	0	0	0	0	0
																						ASV_854	Bacteria	Firmicutes	Bacilli	Lactobacillales	Lactobacillaceae	Ligilactobacillus	0	0	0	0	0	0	0	0	0	0	0	0	0	0	0	0	0	0	0	0	0
																						ASV_855	Bacteria	Bacteroidota	Bacteroidia	Bacteroidales	Rikenellaceae	Alistipes	0	0	0	0	0	0	0	0	0	0	0	38	0	0	0	40	0	0	0	0	0
																						ASV_856	Bacteria	Firmicutes	Clostridia	Lachnospirales	Lachnospiraceae	Shuttleworthia	0	0	0	0	0	0	0	0	0	0	0	0	0	0	0	0	54	0	0	0	0
																						ASV_857	Bacteria	Firmicutes	Clostridia	Oscillospirales	Oscillospiraceae	Oscillibacter	0	0	0	0	0	0	0	0	0	0	0	0	0	0	0	0	0	0	0	0	0
																						ASV_858	Bacteria	Bacteroidota	Bacteroidia	Bacteroidales	Bacteroidaceae	Bacteroides	0	0	0	0	0	0	0	0	0	0	0	0	0	0	0	0	0	0	0	0	0
																						ASV_859	Bacteria	NA	NA	NA	NA	NA	0	0	0	0	0	0	0	0	0	0	0	0	0	0	0	0	0	0	0	0	0
																						ASV_860	Bacteria	Firmicutes	Bacilli	Lactobacillales	Lactobacillaceae	Ligilactobacillus	126	0	0	0	0	0	0	0	0	0	0	0	0	0	0	0	0	0	0	0	0
																						ASV_861	Bacteria	Firmicutes	Bacilli	Lactobacillales	Lactobacillaceae	Ligilactobacillus	59	0	0	0	0	0	0	0	0	0	0	0	0	0	0	0	0	0	0	0	0
																						ASV_862	Bacteria	Firmicutes	Clostridia	Lachnospirales	Lachnospiraceae	ASF356	0	0	126	0	0	0	0	0	0	0	0	0	0	0	0	0	0	0	0	0	0
																						ASV_863	Bacteria	Bacteroidota	Bacteroidia	Bacteroidales	Rikenellaceae	Rikenella	0	0	126	0	0	0	0	0	0	0	0	0	0	0	0	0	0	0	0	0	0
																						ASV_864	Bacteria	Firmicutes	Clostridia	Lachnospirales	Lachnospiraceae	NA	0	0	0	0	0	0	0	0	0	0	0	0	0	0	0	0	0	0	0	0	0
																						ASV_865	Bacteria	Firmicutes	Clostridia	Oscillospirales	Oscillospiraceae	Colidextribacter	0	0	0	0	0	0	0	0	0	0	0	0	0	0	0	0	0	0	0	0	0
																						ASV_866	Bacteria	Firmicutes	Clostridia	Oscillospirales	Ruminococcaceae	NA	0	11	0	0	0	0	0	0	0	0	0	0	0	0	0	0	0	0	0	0	0
																						ASV_867	Bacteria	Firmicutes	Clostridia	Oscillospirales	Butyricicoccaceae	UCG-009	0	0	0	0	0	0	44	0	0	0	13	56	0	0	0	0	0	0	0	0	0
																						ASV_868	Bacteria	Firmicutes	Clostridia	Lachnospirales	Lachnospiraceae	Lachnospiraceae_UCG-004	0	0	0	0	0	0	0	0	0	0	0	0	0	0	0	0	0	0	0	0	0
																						ASV_869	Bacteria	Firmicutes	Bacilli	Lactobacillales	Lactobacillaceae	Ligilactobacillus	0	0	124	0	0	0	0	0	0	0	0	0	0	0	0	0	0	0	0	0	0
																						ASV_870	Bacteria	Firmicutes	Clostridia	Oscillospirales	NA	NA	0	0	0	0	0	0	0	0	0	0	0	0	0	0	0	0	0	0	0	124	0
																						ASV_871	Bacteria	Firmicutes	Clostridia	Oscillospirales	Oscillospiraceae	Oscillibacter	0	47	0	0	0	0	15	0	0	0	0	0	0	0	0	0	0	0	23	0	0
																						ASV_872	Bacteria	Firmicutes	Bacilli	Erysipelotrichales	Erysipelotrichaceae	Dubosiella	0	0	39	0	0	0	0	16	0	0	14	0	0	0	0	0	0	0	0	0	0
																						ASV_873	Bacteria	Bacteroidota	Bacteroidia	Bacteroidales	Tannerellaceae	Parabacteroides	0	0	0	67	0	0	0	0	0	0	0	0	0	0	0	0	0	0	0	0	0
																						ASV_874	Bacteria	Firmicutes	Clostridia	Clostridia_UCG-014	NA	NA	0	0	0	17	0	0	0	0	0	0	0	0	0	0	0	0	0	0	0	0	0
																						ASV_875	Bacteria	Firmicutes	Clostridia	Oscillospirales	Ruminococcaceae	Anaerotruncus	0	0	0	0	0	0	0	0	0	0	0	0	0	0	0	0	0	123	0	0	0
																						ASV_876	Bacteria	Firmicutes	Clostridia	Lachnospirales	Lachnospiraceae	Fusicatenibacter	0	0	0	0	0	0	0	0	0	0	0	0	0	0	0	0	0	0	0	0	0
																						ASV_877	Bacteria	Firmicutes	Clostridia	Oscillospirales	Oscillospiraceae	NA	0	0	0	0	0	0	0	34	0	0	0	0	0	0	0	0	0	0	0	0	0
																						ASV_878	Bacteria	Bacteroidota	Bacteroidia	Bacteroidales	Rikenellaceae	Alistipes	0	0	0	0	0	0	0	28	0	0	0	0	0	0	47	0	0	0	0	0	0
																						ASV_879	Bacteria	Firmicutes	Clostridia	Lachnospirales	Lachnospiraceae	Blautia	0	0	0	0	0	0	0	0	0	0	0	0	0	0	0	122	0	0	0	0	0
																						ASV_880	Bacteria	Firmicutes	Bacilli	Lactobacillales	Lactobacillaceae	Lacticaseibacillus	0	0	0	0	0	0	0	0	0	0	0	0	0	0	0	0	0	0	0	0	0
																						ASV_881	Bacteria	Bacteroidota	Bacteroidia	Bacteroidales	Muribaculaceae	NA	0	0	121	0	0	0	0	0	0	0	0	0	0	0	0	0	0	0	0	0	0
																						ASV_882	Bacteria	Firmicutes	Clostridia	Peptostreptococcales-Tissierellales	Peptostreptococcaceae	Romboutsia	0	0	0	75	0	0	0	0	0	0	0	46	0	0	0	0	0	0	0	0	0
																						ASV_883	Bacteria	Firmicutes	Clostridia	Oscillospirales	Oscillospiraceae	NA	0	0	0	0	0	0	0	0	0	0	0	0	0	0	0	0	0	0	0	0	0
																						ASV_884	Bacteria	Firmicutes	Clostridia	Lachnospirales	Lachnospiraceae	Tyzzerella	0	0	0	0	0	0	0	0	0	0	0	0	0	0	0	0	0	0	0	0	0
																						ASV_885	Bacteria	Firmicutes	Clostridia	Oscillospirales	Oscillospiraceae	NA	0	0	0	0	0	0	0	0	0	0	0	0	0	0	0	0	120	0	0	0	0
																						ASV_886	Bacteria	Firmicutes	Clostridia	Lachnospirales	Lachnospiraceae	Lachnospiraceae_UCG-006	0	0	0	0	0	0	0	0	0	0	0	0	0	0	0	0	0	0	0	19	0
																						ASV_887	Bacteria	Firmicutes	Clostridia	Lachnospirales	Lachnospiraceae	Lachnospiraceae_NK4A136_group	0	0	0	0	0	0	0	0	0	0	0	0	0	0	0	0	0	0	0	0	0
																						ASV_888	Bacteria	Firmicutes	Bacilli	Lactobacillales	Lactobacillaceae	Ligilactobacillus	0	0	0	0	0	0	0	0	0	0	0	0	0	0	0	0	0	0	0	0	0
																						ASV_889	Bacteria	Firmicutes	Clostridia	Oscillospirales	Oscillospiraceae	Intestinimonas	0	44	0	75	0	0	0	0	0	0	0	0	0	0	0	0	0	0	0	0	0
																						ASV_890	Bacteria	Firmicutes	Clostridia	Lachnospirales	Lachnospiraceae	GCA-900066575	0	0	0	89	0	0	0	0	0	0	0	0	0	0	0	0	0	0	0	0	0
																						ASV_891	Bacteria	Firmicutes	Clostridia	Lachnospirales	Lachnospiraceae	NA	0	0	0	0	0	0	0	31	0	0	0	0	0	45	0	0	0	0	0	43	0
																						ASV_892	Bacteria	Firmicutes	Clostridia	Lachnospirales	Lachnospiraceae	[Eubacterium]_xylanophilum_group	0	0	0	0	0	0	0	0	0	0	0	0	0	0	0	0	0	0	0	0	0
																						ASV_893	Bacteria	Firmicutes	Bacilli	Erysipelotrichales	Erysipelotrichaceae	Dubosiella	0	0	0	0	0	0	26	0	0	0	0	0	0	0	60	0	0	0	0	17	0
																						ASV_894	Bacteria	Firmicutes	Clostridia	Oscillospirales	Ruminococcaceae	Incertae_Sedis	0	0	0	0	0	0	0	34	0	0	0	0	0	0	0	0	0	0	0	0	0
																						ASV_895	Bacteria	Firmicutes	Clostridia	Lachnospirales	Lachnospiraceae	Lachnospiraceae_NK4A136_group	0	0	0	0	0	0	0	0	0	0	0	0	0	0	0	0	0	0	0	0	0
																						ASV_896	Bacteria	Firmicutes	Clostridia	Lachnospirales	Lachnospiraceae	Tyzzerella	0	0	0	0	0	0	0	0	0	0	0	0	0	0	0	0	0	0	0	0	0
																						ASV_897	Bacteria	Firmicutes	Clostridia	Clostridia_UCG-014	NA	NA	0	0	0	0	0	0	0	0	0	0	0	0	0	0	0	0	0	0	0	0	0
																						ASV_898	Bacteria	Firmicutes	Clostridia	Lachnospirales	Lachnospiraceae	NA	117	0	0	0	0	0	0	0	0	0	0	0	0	0	0	0	0	0	0	0	0
																						ASV_899	Bacteria	Firmicutes	Clostridia	Lachnospirales	Lachnospiraceae	NA	0	0	0	0	0	0	0	0	30	0	0	0	0	0	0	0	0	0	0	0	0
																						ASV_900	Bacteria	Firmicutes	Clostridia	Oscillospirales	Ruminococcaceae	NA	0	0	0	0	0	0	0	0	0	0	0	0	0	0	0	0	0	0	0	0	0
																						ASV_901	Bacteria	Firmicutes	Clostridia	Clostridia_UCG-014	NA	NA	0	0	0	0	0	0	0	0	0	0	0	0	0	0	0	0	0	0	0	0	0
																						ASV_902	Bacteria	Firmicutes	Clostridia	Oscillospirales	Ruminococcaceae	Anaerotruncus	116	0	0	0	0	0	0	0	0	0	0	0	0	0	0	0	0	0	0	0	0
																						ASV_903	Bacteria	Firmicutes	Clostridia	Lachnospirales	Lachnospiraceae	NA	116	0	0	0	0	0	0	0	0	0	0	0	0	0	0	0	0	0	0	0	0
																						ASV_904	Bacteria	Bacteroidota	Bacteroidia	Bacteroidales	Muribaculaceae	NA	0	0	0	0	0	0	0	54	0	0	0	0	0	0	35	0	0	0	0	0	0
																						ASV_905	Bacteria	Firmicutes	Clostridia	Oscillospirales	Oscillospiraceae	Oscillibacter	0	0	0	0	0	0	0	0	0	27	0	0	0	0	0	0	0	0	0	0	0
																						ASV_906	Bacteria	Firmicutes	Bacilli	Lactobacillales	Lactobacillaceae	Ligilactobacillus	0	0	0	0	0	0	0	0	0	0	0	0	0	0	0	0	0	0	0	0	0
																						ASV_907	Bacteria	Bacteroidota	Bacteroidia	Bacteroidales	Rikenellaceae	Rikenella	0	0	0	0	0	0	0	0	0	0	0	0	0	0	0	0	0	0	0	0	0
																						ASV_908	Bacteria	Bacteroidota	Bacteroidia	Bacteroidales	Marinifilaceae	Odoribacter	0	0	0	115	0	0	0	0	0	0	0	0	0	0	0	0	0	0	0	0	0
																						ASV_909	Bacteria	Firmicutes	Bacilli	Erysipelotrichales	Erysipelotrichaceae	Turicibacter	0	0	0	0	0	0	0	0	0	0	0	0	0	0	115	0	0	0	0	0	0
																						ASV_910	Bacteria	Firmicutes	Clostridia	Clostridia_vadinBB60_group	NA	NA	0	0	0	0	0	0	0	0	0	0	0	0	0	0	0	0	0	0	0	0	0
																						ASV_911	Bacteria	Firmicutes	Clostridia	Oscillospirales	Ruminococcaceae	Anaerotruncus	114	0	0	0	0	0	0	0	0	0	0	0	0	0	0	0	0	0	0	0	0
																						ASV_912	Bacteria	Bacteroidota	Bacteroidia	Bacteroidales	Muribaculaceae	NA	0	59	0	0	0	0	16	0	0	0	4	0	0	0	0	0	0	30	0	5	0
																						ASV_913	Bacteria	Bacteroidota	Bacteroidia	Bacteroidales	Marinifilaceae	Odoribacter	0	0	0	0	0	0	30	0	0	0	0	0	0	0	0	0	0	0	0	0	0
																						ASV_914	Bacteria	Firmicutes	Clostridia	Peptococcales	Peptococcaceae	NA	0	0	0	0	0	0	0	0	0	0	0	0	0	0	0	114	0	0	0	0	0
																						ASV_915	Bacteria	Firmicutes	Bacilli	Lactobacillales	Lactobacillaceae	Ligilactobacillus	0	0	0	0	0	0	0	0	0	0	0	0	0	0	0	93	0	0	0	21	0
																						ASV_916	Bacteria	Firmicutes	Bacilli	Erysipelotrichales	Erysipelotrichaceae	Turicibacter	0	0	0	0	0	0	0	0	0	0	0	0	0	0	0	0	0	0	0	0	0
																						ASV_917	Bacteria	Actinobacteriota	Actinobacteria	Corynebacteriales	Corynebacteriaceae	Lawsonella	0	0	0	0	0	0	0	0	0	0	0	0	0	0	0	0	0	0	0	0	0
																						ASV_918	Bacteria	Firmicutes	Clostridia	Oscillospirales	UCG-010	NA	57	0	0	0	0	0	0	0	0	0	42	0	0	0	0	0	0	0	0	0	0
																						ASV_919	Bacteria	Firmicutes	Bacilli	Erysipelotrichales	Erysipelotrichaceae	Dubosiella	0	0	113	0	0	0	0	0	0	0	0	0	0	0	0	0	0	0	0	0	0
																						ASV_920	Bacteria	Firmicutes	Bacilli	Lactobacillales	Lactobacillaceae	Ligilactobacillus	0	0	0	0	0	0	0	0	0	0	0	0	11	0	43	0	22	0	0	0	0
																						ASV_921	Bacteria	Firmicutes	Clostridia	Clostridiales	Clostridiaceae	Clostridium_sensu_stricto 1	0	0	0	0	0	0	0	0	0	0	0	0	0	0	113	0	0	0	0	0	0
																						ASV_922	Bacteria	Firmicutes	Clostridia	Lachnospirales	Lachnospiraceae	NA	0	0	0	0	0	0	0	0	0	0	0	0	0	0	0	0	113	0	0	0	0
																						ASV_923	Bacteria	Firmicutes	Clostridia	Lachnospirales	Lachnospiraceae	Lachnospiraceae_NK4A136_group	0	0	0	0	0	0	0	0	0	0	0	0	0	0	0	0	0	0	0	0	0
																						ASV_924	Bacteria	Firmicutes	Clostridia	Lachnospirales	Lachnospiraceae	NA	0	0	0	0	0	0	0	0	0	0	0	0	0	0	0	0	0	0	0	0	0
																						ASV_925	Bacteria	Firmicutes	Bacilli	Lactobacillales	Lactobacillaceae	Ligilactobacillus	112	0	0	0	0	0	0	0	0	0	0	0	0	0	0	0	0	0	0	0	0
																						ASV_926	Bacteria	Firmicutes	Clostridia	Oscillospirales	Ruminococcaceae	Ruminococcus	112	0	0	0	0	0	0	0	0	0	0	0	0	0	0	0	0	0	0	0	0
																						ASV_927	Bacteria	Bacteroidota	Bacteroidia	Bacteroidales	Bacteroidaceae	Bacteroides	0	0	0	112	0	0	0	0	0	0	0	0	0	0	0	0	0	0	0	0	0
																						ASV_928	Bacteria	Firmicutes	Bacilli	Erysipelotrichales	Erysipelotrichaceae	Dubosiella	0	0	0	0	0	0	0	0	0	0	0	0	112	0	0	0	0	0	0	0	0
																						ASV_929	Bacteria	Firmicutes	Clostridia	Clostridia_UCG-014	NA	NA	0	0	0	0	0	0	0	0	0	0	0	0	0	0	0	0	0	42	0	0	0
																						ASV_930	Bacteria	Bacteroidota	Bacteroidia	Bacteroidales	Marinifilaceae	Odoribacter	54	0	0	0	57	0	0	0	0	0	0	0	0	0	0	0	0	0	0	0	0
																						ASV_931	Bacteria	Firmicutes	Clostridia	Lachnospirales	Lachnospiraceae	Lachnospiraceae_UCG-008	0	0	0	0	0	0	43	0	0	0	0	0	0	0	0	0	0	0	0	0	0
																						ASV_932	Bacteria	Firmicutes	Bacilli	Lactobacillales	Lactobacillaceae	HT002	0	0	0	0	0	0	0	0	0	0	0	0	0	68	0	0	0	0	0	43	0
																						ASV_933	Bacteria	Firmicutes	Bacilli	Lactobacillales	Lactobacillaceae	NA	0	0	0	0	0	0	0	0	0	0	0	0	0	0	111	0	0	0	0	0	0
																						ASV_934	Bacteria	Firmicutes	Bacilli	Lactobacillales	Lactobacillaceae	HT002	0	0	0	0	0	0	0	0	0	0	0	0	0	0	0	0	66	0	0	0	0
																						ASV_935	Bacteria	Firmicutes	Clostridia	Peptostreptococcales-Tissierellales	Peptostreptococcaceae	Romboutsia	0	0	0	0	0	0	0	0	0	0	0	0	0	0	0	0	0	0	0	0	0
																						ASV_936	Bacteria	Proteobacteria	Alphaproteobacteria	NA	NA	NA	0	0	0	0	0	0	0	0	0	0	0	0	0	0	0	0	0	0	0	0	0
																						ASV_937	Bacteria	Firmicutes	Bacilli	Lactobacillales	Lactobacillaceae	Ligilactobacillus	0	0	110	0	0	0	0	0	0	0	0	0	0	0	0	0	0	0	0	0	0
																						ASV_938	Bacteria	Firmicutes	Clostridia	Lachnospirales	Lachnospiraceae	Lachnospiraceae_NK4A136_group	0	0	0	110	0	0	0	0	0	0	0	0	0	0	0	0	0	0	0	0	0
																						ASV_939	Bacteria	Firmicutes	Clostridia	Clostridiales	Clostridiaceae	Clostridium_sensu_stricto 1	0	0	0	0	0	0	0	0	0	0	0	0	0	0	110	0	0	0	0	0	0
																						ASV_940	Bacteria	Firmicutes	Bacilli	Lactobacillales	Lactobacillaceae	Ligilactobacillus	0	0	0	0	0	0	0	0	0	0	0	0	0	0	0	0	110	0	0	0	0
																						ASV_941	Bacteria	Firmicutes	Clostridia	Oscillospirales	Oscillospiraceae	NA	0	0	0	0	0	0	0	0	0	0	0	0	0	0	0	0	0	0	0	0	0
																						ASV_942	Bacteria	Firmicutes	Clostridia	Clostridia_vadinBB60_group	NA	NA	0	0	0	0	0	0	0	0	0	0	0	0	0	0	0	0	0	0	0	0	0
																						ASV_943	Bacteria	Firmicutes	Clostridia	Lachnospirales	Lachnospiraceae	Lachnospiraceae_NK4A136_group	0	0	0	0	0	0	0	0	0	0	0	0	0	0	0	0	0	0	0	0	0
																						ASV_944	Bacteria	Bacteroidota	Bacteroidia	Bacteroidales	Muribaculaceae	NA	0	0	34	0	0	0	18	0	0	0	0	0	0	0	0	0	0	0	0	0	0
																						ASV_945	Bacteria	Bacteroidota	Bacteroidia	Bacteroidales	Bacteroidaceae	Bacteroides	0	0	0	71	0	0	0	0	0	0	0	0	0	38	0	0	0	0	0	0	0
																						ASV_946	Bacteria	Firmicutes	Clostridia	Clostridia_vadinBB60_group	NA	NA	0	0	0	3	0	0	0	6	0	0	0	0	0	0	0	0	0	0	0	3	0
																						ASV_947	Bacteria	Firmicutes	Bacilli	Lactobacillales	NA	NA	0	0	0	0	109	0	0	0	0	0	0	0	0	0	0	0	0	0	0	0	0
																						ASV_948	Bacteria	Firmicutes	Clostridia	Oscillospirales	Ruminococcaceae	Faecalibacterium	0	0	0	0	0	0	18	0	0	0	0	0	0	0	0	0	0	0	0	0	0
																						ASV_949	Bacteria	Firmicutes	Clostridia	Lachnospirales	Lachnospiraceae	Lachnospiraceae_NK4A136_group	0	0	0	0	0	0	0	0	0	0	0	0	0	0	0	0	109	0	0	0	0
																						ASV_950	Bacteria	Firmicutes	Clostridia	Oscillospirales	Oscillospiraceae	Intestinimonas	0	0	0	0	0	0	0	0	0	0	0	0	0	0	0	0	0	0	0	0	0
																						ASV_951	Bacteria	Firmicutes	Clostridia	Lachnospirales	Lachnospiraceae	NA	0	0	0	0	0	0	0	0	0	0	0	0	0	0	0	0	0	0	0	0	0
																						ASV_952	Bacteria	Firmicutes	Clostridia	Lachnospirales	Lachnospiraceae	Lachnoclostridium	0	0	0	0	0	0	0	0	0	0	0	0	0	0	0	0	0	0	0	0	0
																						ASV_953	Bacteria	Firmicutes	Clostridia	Lachnospirales	Lachnospiraceae	Lachnospiraceae_NK4A136_group	0	0	0	0	0	0	0	0	0	0	0	0	0	0	0	0	0	0	0	0	0
																						ASV_954	Bacteria	Firmicutes	Clostridia	Lachnospirales	Lachnospiraceae	Roseburia	0	0	0	0	0	0	0	0	0	0	0	0	0	0	0	0	0	0	0	0	0
																						ASV_955	Bacteria	Firmicutes	Clostridia	Lachnospirales	Lachnospiraceae	Lachnoclostridium	0	0	108	0	0	0	0	0	0	0	0	0	0	0	0	0	0	0	0	0	0
																						ASV_956	Bacteria	Firmicutes	Bacilli	Lactobacillales	Lactobacillaceae	NA	0	0	51	0	0	0	21	0	0	0	0	0	0	0	0	0	0	0	0	0	0
																						ASV_957	Bacteria	Firmicutes	Clostridia	Lachnospirales	Lachnospiraceae	GCA-900066575	0	0	0	0	0	0	0	38	4	0	0	0	0	0	36	0	0	0	0	5	0
																						ASV_958	Bacteria	Firmicutes	Clostridia	Lachnospirales	Lachnospiraceae	NA	0	0	0	0	0	0	0	0	0	0	0	0	0	0	0	0	108	0	0	0	0
																						ASV_959	Bacteria	Firmicutes	Clostridia	Oscillospirales	Ruminococcaceae	NA	0	0	0	0	0	0	0	0	0	0	0	0	0	0	0	0	41	0	0	0	0
																						ASV_960	Bacteria	Firmicutes	Clostridia	Lachnospirales	Lachnospiraceae	Lachnospiraceae_UCG-006	0	0	0	0	0	0	0	0	0	0	0	0	0	0	0	0	0	0	0	0	0
																						ASV_961	Bacteria	Bacteroidota	Bacteroidia	Bacteroidales	Muribaculaceae	NA	0	0	0	0	0	0	0	0	0	0	0	0	0	0	0	0	0	0	0	0	0
																						ASV_962	Bacteria	Actinobacteriota	Actinobacteria	Corynebacteriales	Corynebacteriaceae	Corynebacterium	0	0	0	0	0	0	0	0	0	0	0	0	0	0	0	0	0	0	0	0	0
																						ASV_963	Bacteria	Patescibacteria	Saccharimonadia	Saccharimonadales	Saccharimonadaceae	Candidatus_Saccharimonas	0	0	0	0	0	0	0	0	0	0	0	0	0	0	0	0	0	0	0	0	0
																						ASV_964	Bacteria	Firmicutes	Bacilli	Erysipelotrichales	Erysipelotrichaceae	NA	0	0	0	0	0	0	0	0	0	0	0	0	0	0	0	0	0	0	0	0	0
																						ASV_965	Bacteria	Bacteroidota	Bacteroidia	Bacteroidales	Muribaculaceae	NA	0	0	0	0	0	0	0	0	0	0	0	0	0	0	0	0	0	0	0	0	0
																						ASV_966	Bacteria	Firmicutes	Bacilli	Lactobacillales	Lactobacillaceae	Ligilactobacillus	107	0	0	0	0	0	0	0	0	0	0	0	0	0	0	0	0	0	0	0	0
																						ASV_967	Bacteria	Firmicutes	Clostridia	Lachnospirales	Lachnospiraceae	Lachnospiraceae_FCS020_group	0	18	0	0	0	0	0	0	0	0	0	0	0	0	0	0	0	0	0	0	0
																						ASV_968	Bacteria	Firmicutes	Clostridia	Lachnospirales	Lachnospiraceae	NA	0	45	0	0	0	0	0	0	0	0	0	0	0	0	61	0	0	0	0	0	0
																						ASV_969	Bacteria	Firmicutes	Clostridia	Peptostreptococcales-Tissierellales	Peptostreptococcaceae	Romboutsia	0	0	106	0	0	0	0	0	0	0	0	0	0	0	0	0	0	0	0	0	0
																						ASV_970	Bacteria	Firmicutes	Bacilli	RF39	NA	NA	0	0	0	0	0	0	0	0	32	0	0	0	0	0	0	0	0	0	0	0	0
																						ASV_971	Bacteria	Firmicutes	Bacilli	Lactobacillales	Lactobacillaceae	Ligilactobacillus	0	0	0	0	0	0	0	0	0	0	0	0	0	0	0	106	0	0	0	0	0
																						ASV_972	Bacteria	Firmicutes	Clostridia	Lachnospirales	Lachnospiraceae	Lachnospiraceae_NK4A136_group	0	0	0	0	0	0	0	0	0	0	0	0	0	0	0	0	0	0	0	106	0
																						ASV_973	Bacteria	Firmicutes	Clostridia	Lachnospirales	Lachnospiraceae	Lachnospiraceae_NK4A136_group	0	0	0	0	0	0	0	0	0	0	0	0	0	0	0	0	0	0	0	0	0
																						ASV_974	Bacteria	Firmicutes	Bacilli	Lactobacillales	Lactobacillaceae	Ligilactobacillus	0	0	105	0	0	0	0	0	0	0	0	0	0	0	0	0	0	0	0	0	0
																						ASV_975	Bacteria	Bacteroidota	Bacteroidia	Bacteroidales	Rikenellaceae	Alistipes	0	0	0	0	105	0	0	0	0	0	0	0	0	0	0	0	0	0	0	0	0
																						ASV_976	Bacteria	Firmicutes	Clostridia	Oscillospirales	Oscillospiraceae	Intestinimonas	0	0	0	0	0	0	33	0	29	0	0	0	0	0	0	0	0	0	0	0	0
																						ASV_977	Bacteria	Firmicutes	Clostridia	Clostridia_UCG-014	NA	NA	0	0	0	0	0	0	0	10	64	0	0	0	0	0	0	0	0	0	0	0	0
																						ASV_978	Bacteria	Firmicutes	Clostridia	Lachnospirales	Lachnospiraceae	NA	0	0	0	0	0	0	0	0	0	15	0	0	0	0	0	0	0	0	0	0	0
																						ASV_979	Bacteria	Bacteroidota	Bacteroidia	Bacteroidales	Bacteroidaceae	Bacteroides	0	0	0	0	0	0	0	0	0	0	0	32	0	0	0	0	0	0	0	0	0
																						ASV_980	Bacteria	Firmicutes	Bacilli	Erysipelotrichales	Erysipelotrichaceae	Dubosiella	0	0	0	0	0	0	0	0	0	0	0	0	70	0	0	0	0	0	0	0	0
																						ASV_981	Bacteria	Firmicutes	Clostridia	Lachnospirales	Lachnospiraceae	Lachnoclostridium	0	0	0	0	0	0	0	0	0	0	0	0	0	0	0	0	0	105	0	0	0
																						ASV_982	Bacteria	Bacteroidota	Bacteroidia	Bacteroidales	Prevotellaceae	Prevotella_9	0	0	0	0	0	0	0	0	0	0	0	0	0	0	0	0	0	0	0	0	0
																						ASV_983	Bacteria	Firmicutes	Bacilli	Erysipelotrichales	Erysipelatoclostridiaceae	UCG-004	0	0	0	0	0	0	0	0	0	0	0	0	0	0	0	0	0	0	0	0	0
																						ASV_984	Bacteria	NA	NA	NA	NA	NA	0	0	0	0	0	0	0	0	0	0	0	0	0	0	0	0	0	0	0	0	0
																						ASV_985	Bacteria	Bacteroidota	Bacteroidia	Bacteroidales	Muribaculaceae	NA	104	0	0	0	0	0	0	0	0	0	0	0	0	0	0	0	0	0	0	0	0
																						ASV_986	Bacteria	Firmicutes	Clostridia	Lachnospirales	Lachnospiraceae	[Eubacterium]_oxidoreducens_group	104	0	0	0	0	0	0	0	0	0	0	0	0	0	0	0	0	0	0	0	0
																						ASV_987	Bacteria	Firmicutes	Clostridia	Oscillospirales	Ruminococcaceae	NA	0	0	104	0	0	0	0	0	0	0	0	0	0	0	0	0	0	0	0	0	0
																						ASV_988	Bacteria	Firmicutes	Clostridia	Peptostreptococcales-Tissierellales	Peptostreptococcaceae	NA	0	0	0	0	0	0	0	0	0	0	0	0	0	0	0	0	104	0	0	0	0
																						ASV_989	Bacteria	Firmicutes	Clostridia	Oscillospirales	Oscillospiraceae	NA	0	0	0	0	0	0	0	0	0	0	0	0	0	0	0	0	0	0	0	0	0
																						ASV_990	Bacteria	Bacteroidota	Bacteroidia	Bacteroidales	Rikenellaceae	Alistipes	0	0	0	103	0	0	0	0	0	0	0	0	0	0	0	0	0	0	0	0	0
																						ASV_991	Bacteria	Firmicutes	Clostridia	Lachnospirales	Lachnospiraceae	NA	0	0	0	0	11	0	0	0	0	17	0	0	0	0	0	0	0	0	0	0	0
																						ASV_992	Bacteria	Firmicutes	Clostridia	Oscillospirales	Oscillospiraceae	Intestinimonas	0	0	0	0	0	0	31	0	0	0	0	0	0	0	0	0	0	0	0	26	0
																						ASV_993	Bacteria	Firmicutes	Clostridia	Lachnospirales	Lachnospiraceae	NA	0	0	0	0	0	0	0	0	0	0	0	0	0	0	0	0	103	0	0	0	0
																						ASV_994	Bacteria	Firmicutes	Bacilli	Lactobacillales	NA	NA	0	0	0	0	0	0	0	0	0	0	0	0	0	0	0	0	0	103	0	0	0
																						ASV_995	Bacteria	Firmicutes	Bacilli	Erysipelotrichales	Erysipelotrichaceae	Turicibacter	0	0	0	0	0	0	0	0	0	0	0	0	0	0	0	0	0	103	0	0	0
																						ASV_996	Bacteria	Firmicutes	Bacilli	Lactobacillales	Lactobacillaceae	Ligilactobacillus	0	0	0	0	0	0	0	0	0	0	0	0	0	0	0	0	0	0	0	0	0
																						ASV_997	Bacteria	Firmicutes	Bacilli	Lactobacillales	NA	NA	0	0	0	0	0	0	0	0	0	0	0	0	0	0	0	0	0	0	0	0	0
																						ASV_998	Bacteria	Firmicutes	Bacilli	Lactobacillales	Lactobacillaceae	Ligilactobacillus	0	0	0	0	0	0	0	0	0	0	0	0	0	0	0	0	0	0	0	0	0
																						ASV_999	Bacteria	Firmicutes	Clostridia	Lachnospirales	Lachnospiraceae	NA	0	0	0	0	0	0	0	0	0	0	0	0	0	0	0	0	0	0	0	0	0
																						ASV_1000	Bacteria	Firmicutes	Clostridia	Oscillospirales	Ruminococcaceae	Incertae_Sedis	0	0	0	0	0	0	0	0	0	0	0	0	0	0	0	0	0	0	0	0	0
																						ASV_1001	Bacteria	Firmicutes	Clostridia	Lachnospirales	Lachnospiraceae	NA	0	0	0	0	0	0	0	0	0	0	0	0	0	0	0	0	0	0	0	0	0
																						ASV_1002	Bacteria	Firmicutes	Bacilli	Lactobacillales	Lactobacillaceae	NA	102	0	0	0	0	0	0	0	0	0	0	0	0	0	0	0	0	0	0	0	0
																						ASV_1003	Bacteria	Firmicutes	Clostridia	Lachnospirales	Lachnospiraceae	Lachnospiraceae_NK4A136_group	102	0	0	0	0	0	0	0	0	0	0	0	0	0	0	0	0	0	0	0	0
																						ASV_1004	Bacteria	Firmicutes	Bacilli	Lactobacillales	Lactobacillaceae	Ligilactobacillus	0	0	0	58	0	0	0	0	0	0	0	0	0	0	0	0	0	0	0	0	0
																						ASV_1005	Bacteria	Firmicutes	Clostridia	Peptostreptococcales-Tissierellales	Peptostreptococcaceae	NA	0	0	0	0	0	0	0	25	0	0	0	0	0	0	0	0	0	77	0	0	0
																						ASV_1006	Bacteria	Firmicutes	Bacilli	Lactobacillales	Lactobacillaceae	Ligilactobacillus	0	0	0	0	0	0	0	0	0	0	0	0	0	0	0	102	0	0	0	0	0
																						ASV_1007	Bacteria	Firmicutes	Clostridia	Oscillospirales	Oscillospiraceae	Colidextribacter	0	0	0	0	0	0	0	0	0	0	0	0	0	0	0	0	0	0	0	0	0
																						ASV_1008	Bacteria	Firmicutes	Bacilli	NA	NA	NA	0	0	0	0	0	0	0	0	0	0	0	0	0	0	0	0	0	0	0	0	0
																						ASV_1009	Bacteria	Firmicutes	Clostridia	Oscillospirales	Ruminococcaceae	NA	0	0	0	0	0	0	0	0	0	0	0	0	0	0	0	0	0	0	0	0	0
																						ASV_1010	Bacteria	Bacteroidota	Bacteroidia	Bacteroidales	Muribaculaceae	NA	0	0	0	0	0	0	0	0	0	0	0	0	0	0	0	0	0	0	0	0	0
																						ASV_1011	Bacteria	Firmicutes	Clostridia	Lachnospirales	Lachnospiraceae	[Eubacterium]_fissicatena_group	48	0	0	0	0	0	0	0	0	0	0	0	0	0	0	0	0	0	0	0	0
																						ASV_1012	Bacteria	Firmicutes	Clostridia	Clostridia_UCG-014	NA	NA	0	0	0	0	0	0	0	0	0	0	0	29	0	0	0	0	0	0	0	0	0
																						ASV_1013	Bacteria	Firmicutes	Bacilli	Lactobacillales	Lactobacillaceae	Ligilactobacillus	0	0	0	0	0	0	0	0	0	0	0	0	0	0	101	0	0	0	0	0	0
																						ASV_1014	Bacteria	Firmicutes	Bacilli	Lactobacillales	Lactobacillaceae	Ligilactobacillus	0	0	0	0	0	0	0	0	0	0	0	0	0	0	0	101	0	0	0	0	0
																						ASV_1015	Bacteria	Patescibacteria	Saccharimonadia	Saccharimonadales	Saccharimonadaceae	Candidatus_Saccharimonas	0	0	0	0	0	0	0	0	0	0	0	0	0	0	0	0	101	0	0	0	0
																						ASV_1016	Bacteria	Firmicutes	Clostridia	Lachnospirales	Lachnospiraceae	Lachnoclostridium	0	0	0	0	0	0	0	0	0	0	0	0	0	0	0	0	0	0	0	0	0
																						ASV_1017	Bacteria	Firmicutes	Bacilli	Erysipelotrichales	Erysipelotrichaceae	Merdibacter	0	0	0	0	0	0	0	0	0	0	0	0	0	0	0	0	0	0	0	0	0
																						ASV_1018	Bacteria	Firmicutes	Bacilli	Erysipelotrichales	Erysipelotrichaceae	Dubosiella	0	0	0	0	0	0	38	0	0	0	0	0	0	0	0	0	0	0	0	0	0
																						ASV_1019	Bacteria	Bacteroidota	Bacteroidia	Bacteroidales	Rikenellaceae	Alistipes	0	0	0	0	0	0	0	0	0	0	0	0	0	0	0	0	0	0	0	100	0
																						ASV_1020	Bacteria	Firmicutes	Clostridia	Lachnospirales	Lachnospiraceae	Lachnospiraceae_UCG-006	0	0	0	0	0	0	0	0	0	0	0	0	0	0	0	0	0	0	0	100	0
																						ASV_1021	Bacteria	Firmicutes	Clostridia	Oscillospirales	Ruminococcaceae	Harryflintia	0	0	0	0	0	0	0	0	0	0	0	0	0	0	0	0	0	0	0	0	0
																						ASV_1022	Bacteria	Proteobacteria	Alphaproteobacteria	Rhodospirillales	NA	NA	0	0	0	0	0	0	0	0	0	0	0	0	0	0	0	0	0	0	0	0	0
																						ASV_1023	Bacteria	Firmicutes	Clostridia	Lachnospirales	Lachnospiraceae	NA	0	0	0	0	0	0	0	0	0	0	0	0	0	0	0	0	0	0	0	0	0
																						ASV_1024	Bacteria	Firmicutes	Clostridia	Oscillospirales	Oscillospiraceae	NA	0	0	0	0	0	0	0	0	0	0	0	0	0	0	0	0	0	0	0	0	0
																						ASV_1025	Bacteria	Firmicutes	Clostridia	Peptostreptococcales-Tissierellales	NA	NA	0	0	99	0	0	0	0	0	0	0	0	0	0	0	0	0	0	0	0	0	0
																						ASV_1026	Bacteria	Firmicutes	Clostridia	Clostridia_vadinBB60_group	NA	NA	0	0	0	0	0	3	0	0	0	0	0	0	0	0	0	0	0	0	0	14	0
																						ASV_1027	Bacteria	Firmicutes	Bacilli	Erysipelotrichales	Erysipelotrichaceae	Dubosiella	0	0	0	0	0	0	0	0	0	0	0	0	0	67	0	0	0	0	0	32	0
																						ASV_1028	Bacteria	Firmicutes	Clostridia	Lachnospirales	Lachnospiraceae	NA	0	0	0	0	0	0	0	0	0	0	0	0	0	0	99	0	0	0	0	0	0
																						ASV_1029	Bacteria	Firmicutes	Bacilli	Lactobacillales	Lactobacillaceae	Ligilactobacillus	0	0	0	0	0	0	0	0	0	0	0	0	0	0	0	99	0	0	0	0	0
																						ASV_1030	Bacteria	Bacteroidota	Bacteroidia	Bacteroidales	Marinifilaceae	Odoribacter	0	0	0	0	0	0	0	0	0	0	0	0	0	0	0	0	0	0	0	0	0
																						ASV_1031	Bacteria	Firmicutes	Bacilli	Lactobacillales	Lactobacillaceae	Ligilactobacillus	0	0	0	0	0	0	0	0	0	0	0	0	0	0	0	0	0	0	0	0	0
																						ASV_1032	Bacteria	Firmicutes	Clostridia	Lachnospirales	Lachnospiraceae	NA	0	0	0	0	0	0	0	0	0	0	0	0	0	0	0	0	0	0	0	0	0
																						ASV_1033	Bacteria	Firmicutes	Bacilli	Lactobacillales	Lactobacillaceae	Ligilactobacillus	33	0	0	0	0	0	0	0	0	0	0	0	0	0	0	0	0	0	0	48	0
																						ASV_1034	Bacteria	Bacteroidota	Bacteroidia	Bacteroidales	Rikenellaceae	Rikenellaceae_RC9_gut_group	9	21	0	0	0	0	0	0	8	0	0	0	0	0	7	0	0	0	0	0	0
																						ASV_1035	Bacteria	Firmicutes	Clostridia	Oscillospirales	Ruminococcaceae	Candidatus_Soleaferrea	0	0	0	0	0	0	0	0	0	0	0	20	0	0	0	0	0	0	0	41	0
																						ASV_1036	Bacteria	Firmicutes	Clostridia	Clostridia_vadinBB60_group	NA	NA	0	0	0	0	0	0	0	0	0	0	0	0	0	0	0	0	98	0	0	0	0
																						ASV_1037	Bacteria	Firmicutes	Bacilli	Lactobacillales	Lactobacillaceae	HT002	0	0	0	0	0	0	0	0	0	0	0	0	0	0	0	0	0	0	0	0	0
																						ASV_1038	Bacteria	NA	NA	NA	NA	NA	0	0	0	0	0	0	0	0	0	0	0	0	0	0	0	0	0	0	0	0	0
																						ASV_1039	Bacteria	Firmicutes	Bacilli	Erysipelotrichales	Erysipelotrichaceae	Faecalibaculum	0	0	0	0	0	0	0	0	0	0	0	0	0	0	0	0	0	0	0	0	0
																						ASV_1040	Bacteria	Bacteroidota	Bacteroidia	Bacteroidales	Marinifilaceae	Odoribacter	0	0	0	97	0	0	0	0	0	0	0	0	0	0	0	0	0	0	0	0	0
																						ASV_1041	Bacteria	Firmicutes	Clostridia	Lachnospirales	Lachnospiraceae	NA	0	0	0	97	0	0	0	0	0	0	0	0	0	0	0	0	0	0	0	0	0
																						ASV_1042	Bacteria	Firmicutes	Bacilli	Lactobacillales	Aerococcaceae	Aerococcus	0	0	0	83	0	0	0	0	0	0	0	0	0	0	0	0	0	0	0	0	0
																						ASV_1043	Bacteria	Firmicutes	Clostridia	NA	NA	NA	0	0	0	0	97	0	0	0	0	0	0	0	0	0	0	0	0	0	0	0	0
																						ASV_1044	Bacteria	Firmicutes	Bacilli	Lactobacillales	Lactobacillaceae	Ligilactobacillus	0	0	0	0	0	0	0	0	0	0	0	0	26	0	0	0	0	0	0	0	0
																						ASV_1045	Bacteria	Bacteroidota	Bacteroidia	Bacteroidales	Prevotellaceae	Prevotella_9	0	0	0	0	0	0	0	0	0	0	0	0	0	0	0	97	0	0	0	0	0
																						ASV_1046	Bacteria	Firmicutes	Bacilli	Lactobacillales	Lactobacillaceae	Ligilactobacillus	0	0	0	0	0	0	0	0	0	0	0	0	0	0	0	97	0	0	0	0	0
																						ASV_1047	Bacteria	Firmicutes	Clostridia	Lachnospirales	Lachnospiraceae	Lachnospiraceae_NK4A136_group	0	0	0	0	0	0	0	0	0	0	0	0	0	0	0	0	0	0	0	0	0
																						ASV_1048	Bacteria	Firmicutes	Clostridia	Lachnospirales	Lachnospiraceae	NA	0	0	0	0	0	0	0	0	0	0	0	0	0	0	0	0	0	0	0	0	0
																						ASV_1049	Bacteria	Firmicutes	Bacilli	Lactobacillales	Lactobacillaceae	Ligilactobacillus	41	0	0	0	0	0	0	0	0	0	0	0	0	0	15	23	0	0	0	0	0
																						ASV_1050	Bacteria	Firmicutes	Clostridia	Lachnospirales	Lachnospiraceae	Lachnospiraceae_NK4A136_group	0	0	0	96	0	0	0	0	0	0	0	0	0	0	0	0	0	0	0	0	0
																						ASV_1051	Bacteria	Firmicutes	Bacilli	Staphylococcales	Staphylococcaceae	Staphylococcus	0	0	0	0	21	0	0	0	0	0	0	0	0	0	0	0	0	0	0	0	0
																						ASV_1052	Bacteria	Firmicutes	Bacilli	Lactobacillales	Lactobacillaceae	Lactobacillus	0	0	0	0	0	0	0	0	0	0	0	0	0	0	0	96	0	0	0	0	0
																						ASV_1053	Bacteria	Firmicutes	Bacilli	Lactobacillales	Lactobacillaceae	Ligilactobacillus	0	0	0	0	0	0	0	0	0	0	0	0	0	0	0	96	0	0	0	0	0
																						ASV_1054	Bacteria	Actinobacteriota	Coriobacteriia	Coriobacteriales	Eggerthellaceae	NA	0	0	0	0	0	0	0	0	0	0	0	0	0	0	0	0	0	0	0	0	0
																						ASV_1055	Bacteria	Firmicutes	Bacilli	Erysipelotrichales	Erysipelotrichaceae	NA	0	0	0	0	0	0	0	0	0	0	0	0	0	0	0	0	0	0	0	0	0
																						ASV_1056	Bacteria	NA	NA	NA	NA	NA	0	0	0	0	0	0	0	0	0	0	0	0	0	0	0	0	0	0	0	0	0
																						ASV_1057	Bacteria	Firmicutes	Clostridia	Lachnospirales	Lachnospiraceae	NA	0	0	0	0	0	0	0	0	0	0	0	0	0	0	0	0	0	0	0	0	0
																						ASV_1058	Bacteria	Firmicutes	Bacilli	Lactobacillales	Lactobacillaceae	Ligilactobacillus	0	0	73	0	0	0	0	0	0	0	0	0	0	0	0	0	0	0	0	0	0
																						ASV_1059	Bacteria	Firmicutes	Bacilli	Erysipelotrichales	Erysipelotrichaceae	Turicibacter	0	0	0	95	0	0	0	0	0	0	0	0	0	0	0	0	0	0	0	0	0
																						ASV_1060	Bacteria	Firmicutes	Clostridia	Lachnospirales	Lachnospiraceae	NA	0	0	0	95	0	0	0	0	0	0	0	0	0	0	0	0	0	0	0	0	0
																						ASV_1061	Bacteria	Bacteroidota	Bacteroidia	Bacteroidales	Marinifilaceae	Odoribacter	0	0	0	95	0	0	0	0	0	0	0	0	0	0	0	0	0	0	0	0	0
																						ASV_1062	Bacteria	Firmicutes	Clostridia	Lachnospirales	Lachnospiraceae	Lachnospiraceae_UCG-006	0	0	0	0	95	0	0	0	0	0	0	0	0	0	0	0	0	0	0	0	0
																						ASV_1063	Bacteria	Firmicutes	Clostridia	Lachnospirales	Lachnospiraceae	Dorea	0	0	0	0	0	0	0	22	0	0	0	0	0	0	46	0	0	0	0	0	0
																						ASV_1064	Bacteria	Verrucomicrobiota	Verrucomicrobiae	Verrucomicrobiales	Akkermansiaceae	Akkermansia	0	0	0	0	0	0	0	0	0	42	0	0	0	0	0	0	0	0	0	0	0
																						ASV_1065	Bacteria	Bacteroidota	Bacteroidia	Bacteroidales	Bacteroidaceae	Bacteroides	0	0	0	0	0	0	0	0	0	0	0	30	0	0	0	0	0	0	0	0	0
																						ASV_1066	Bacteria	Firmicutes	NA	NA	NA	NA	0	0	0	0	0	0	0	0	0	0	0	0	0	0	95	0	0	0	0	0	0
																						ASV_1067	Bacteria	Firmicutes	Clostridia	Lachnospirales	Lachnospiraceae	NA	0	0	0	0	0	0	0	0	0	0	0	0	0	0	0	0	0	0	0	95	0
																						ASV_1068	Bacteria	Firmicutes	Clostridia	Lachnospirales	Lachnospiraceae	NA	0	0	0	0	0	0	0	0	0	0	0	0	0	0	0	0	0	0	0	0	0
																						ASV_1069	Bacteria	Firmicutes	Bacilli	Erysipelotrichales	Erysipelotrichaceae	Faecalibaculum	0	0	0	0	0	0	0	0	0	0	0	0	0	0	0	0	0	0	0	0	0
																						ASV_1070	Bacteria	Firmicutes	Clostridia	Oscillospirales	[Eubacterium]_coprostanoligenes_group	NA	0	0	0	0	0	0	0	0	0	0	0	0	0	0	0	0	0	0	0	0	0
																						ASV_1071	Bacteria	NA	NA	NA	NA	NA	0	0	0	0	0	0	0	0	0	0	0	0	0	0	0	0	0	0	0	0	0
																						ASV_1072	Bacteria	Firmicutes	Clostridia	Lachnospirales	Lachnospiraceae	Lachnospiraceae_UCG-006	0	0	0	0	0	0	0	0	0	0	0	0	0	0	0	0	0	0	0	0	0
																						ASV_1073	Bacteria	Firmicutes	Clostridia	Oscillospirales	Butyricicoccaceae	Butyricicoccus	0	0	0	0	0	0	0	0	0	0	0	0	0	0	0	0	0	0	0	0	0
																						ASV_1074	Bacteria	Firmicutes	Bacilli	Lactobacillales	Lactobacillaceae	Ligilactobacillus	0	27	0	67	0	0	0	0	0	0	0	0	0	0	0	0	0	0	0	0	0
																						ASV_1075	Bacteria	Firmicutes	Bacilli	Lactobacillales	Lactobacillaceae	Ligilactobacillus	0	0	0	94	0	0	0	0	0	0	0	0	0	0	0	0	0	0	0	0	0
																						ASV_1076	Bacteria	Firmicutes	Clostridia	Oscillospirales	Oscillospiraceae	Colidextribacter	0	0	0	0	0	0	27	18	0	0	0	0	0	0	0	0	0	0	49	0	0
																						ASV_1077	Bacteria	Firmicutes	Clostridia	Oscillospirales	Oscillospiraceae	Oscillibacter	0	0	0	0	0	0	0	42	52	0	0	0	0	0	0	0	0	0	0	0	0
																						ASV_1078	Bacteria	Firmicutes	Clostridia	Lachnospirales	Lachnospiraceae	NA	0	0	0	0	0	0	0	0	0	0	0	0	0	0	0	94	0	0	0	0	0
																						ASV_1079	Bacteria	Bacteroidota	Bacteroidia	Bacteroidales	Rikenellaceae	Alistipes	0	0	0	0	0	0	0	0	0	0	0	0	0	0	0	0	94	0	0	0	0
																						ASV_1080	Bacteria	Bacteroidota	Bacteroidia	Bacteroidales	Rikenellaceae	Rikenella	0	0	0	0	0	0	0	0	0	0	0	0	0	0	0	0	0	94	0	0	0
																						ASV_1081	Bacteria	Bacteroidota	Bacteroidia	Bacteroidales	Bacteroidaceae	Bacteroides	0	0	0	0	0	0	0	0	0	0	0	0	0	0	0	0	0	0	0	0	0
																						ASV_1082	Bacteria	Firmicutes	Clostridia	Lachnospirales	Lachnospiraceae	NA	0	0	0	0	0	0	0	0	0	0	0	0	0	0	0	0	0	0	0	0	0
																						ASV_1083	Bacteria	Bacteroidota	Bacteroidia	NA	NA	NA	0	0	0	0	0	0	0	0	0	0	0	0	0	0	0	0	0	0	0	0	0
																						ASV_1084	Bacteria	Proteobacteria	Alphaproteobacteria	Rickettsiales	Mitochondria	NA	0	0	0	0	0	0	0	0	0	0	0	0	0	0	0	0	0	0	0	0	0
																						ASV_1085	Bacteria	Firmicutes	Clostridia	Lachnospirales	Lachnospiraceae	Lachnospiraceae_UCG-006	0	0	0	0	0	0	0	0	0	0	0	0	0	0	0	0	0	0	0	0	0
																						ASV_1086	Bacteria	Actinobacteriota	Coriobacteriia	Coriobacteriales	Eggerthellaceae	Enterorhabdus	0	0	0	0	0	0	0	0	0	0	0	0	0	0	0	0	0	0	0	0	0
																						ASV_1087	Bacteria	Firmicutes	Clostridia	Clostridia_UCG-014	NA	NA	0	0	0	0	0	0	0	0	0	0	0	0	0	0	0	0	0	0	0	0	0
																						ASV_1088	Bacteria	Firmicutes	Bacilli	Lactobacillales	Lactobacillaceae	Ligilactobacillus	0	0	0	93	0	0	0	0	0	0	0	0	0	0	0	0	0	0	0	0	0
																						ASV_1089	Bacteria	Bacteroidota	Bacteroidia	Bacteroidales	Bacteroidaceae	Bacteroides	0	0	0	0	93	0	0	0	0	0	0	0	0	0	0	0	0	0	0	0	0
																						ASV_1090	Bacteria	Firmicutes	Clostridia	Oscillospirales	[Eubacterium]_coprostanoligenes_group	NA	0	0	0	0	0	26	0	0	23	0	0	0	0	0	0	0	0	0	0	0	0
																						ASV_1091	Bacteria	Firmicutes	Bacilli	Lactobacillales	Lactobacillaceae	Ligilactobacillus	0	0	0	0	0	0	0	0	0	0	0	22	0	0	0	0	0	0	36	0	0
																						ASV_1092	Bacteria	Firmicutes	Bacilli	Lactobacillales	Lactobacillaceae	Ligilactobacillus	0	0	0	0	0	0	0	0	0	0	0	0	0	0	0	93	0	0	0	0	0
																						ASV_1093	Bacteria	Firmicutes	Bacilli	Lactobacillales	Lactobacillaceae	Ligilactobacillus	0	0	0	0	0	0	0	0	0	0	0	0	0	0	0	0	0	93	0	0	0
																						ASV_1094	Bacteria	Firmicutes	Clostridia	Clostridia_vadinBB60_group	NA	NA	0	0	0	0	0	0	0	0	0	0	0	0	0	0	0	0	0	0	0	0	0
																						ASV_1095	Bacteria	Firmicutes	Bacilli	Erysipelotrichales	Erysipelotrichaceae	Faecalibaculum	0	0	0	0	0	0	0	0	0	0	0	0	0	0	0	0	0	0	0	0	0
																						ASV_1096	Bacteria	Firmicutes	Clostridia	Lachnospirales	Lachnospiraceae	Lachnoclostridium	0	0	0	0	0	0	0	0	0	0	0	0	0	0	0	0	0	0	0	0	0
																						ASV_1097	Bacteria	Firmicutes	Clostridia	Lachnospirales	Lachnospiraceae	NA	56	0	0	0	0	0	0	0	0	0	0	0	0	0	0	0	0	0	0	0	0
																						ASV_1098	Bacteria	Firmicutes	Clostridia	Lachnospirales	Lachnospiraceae	NA	0	92	0	0	0	0	0	0	0	0	0	0	0	0	0	0	0	0	0	0	0
																						ASV_1099	Bacteria	Actinobacteriota	Actinobacteria	Bifidobacteriales	Bifidobacteriaceae	NA	0	0	41	0	0	0	0	0	0	0	0	0	0	0	0	0	0	0	0	0	0
																						ASV_1100	Bacteria	Firmicutes	Bacilli	Lactobacillales	Lactobacillaceae	Ligilactobacillus	0	0	2	0	0	0	0	0	0	0	0	0	0	43	0	0	0	0	0	0	0
																						ASV_1101	Bacteria	Firmicutes	Clostridia	Lachnospirales	Lachnospiraceae	Lachnospiraceae_NK4A136_group	0	0	0	92	0	0	0	0	0	0	0	0	0	0	0	0	0	0	0	0	0
																						ASV_1102	Bacteria	Firmicutes	Bacilli	Lactobacillales	Lactobacillaceae	Ligilactobacillus	0	0	0	64	0	0	0	0	0	28	0	0	0	0	0	0	0	0	0	0	0
																						ASV_1103	Bacteria	Firmicutes	Bacilli	Bacillales	Bacillaceae	Pseudogracilibacillus	0	0	0	0	61	0	0	0	0	0	0	0	0	0	0	0	0	0	0	0	0
																						ASV_1104	Bacteria	Bacteroidota	Bacteroidia	Bacteroidales	Rikenellaceae	Alistipes	0	0	0	0	0	0	0	45	0	0	46	0	1	0	0	0	0	0	0	0	0
																						ASV_1105	Bacteria	Firmicutes	Clostridia	Lachnospirales	Lachnospiraceae	GCA-900066575	0	0	0	0	0	0	0	0	0	0	37	0	0	0	0	0	0	0	0	0	0
																						ASV_1106	Bacteria	Bacteroidota	Bacteroidia	Bacteroidales	Prevotellaceae	Prevotella_9	0	0	0	0	0	0	0	0	0	0	0	0	0	0	0	92	0	0	0	0	0
																						ASV_1107	Bacteria	Bacteroidota	Bacteroidia	Bacteroidales	Rikenellaceae	Alistipes	0	0	0	0	0	0	0	0	0	0	0	0	0	0	0	0	78	0	0	0	0
																						ASV_1108	Bacteria	Firmicutes	Clostridia	Lachnospirales	Lachnospiraceae	NA	0	0	0	0	0	0	0	0	0	0	0	0	0	0	0	0	0	0	0	0	0
																						ASV_1109	Bacteria	Firmicutes	Negativicutes	Acidaminococcales	Acidaminococcaceae	Acidaminococcus	0	0	0	0	0	0	0	0	0	0	0	0	0	0	0	0	0	0	0	0	0
																						ASV_1110	Bacteria	Firmicutes	Bacilli	Bacillales	Bacillaceae	NA	0	0	0	0	0	0	0	0	0	0	0	0	0	0	0	0	0	0	0	0	0
																						ASV_1111	Bacteria	Bacteroidota	Bacteroidia	Bacteroidales	Marinifilaceae	Odoribacter	0	0	0	0	0	0	0	0	0	0	0	0	0	0	0	0	0	0	0	0	0
																						ASV_1112	Bacteria	Bacteroidota	Bacteroidia	Bacteroidales	Tannerellaceae	Parabacteroides	0	0	0	0	0	0	0	0	0	0	0	0	0	0	0	0	0	0	0	0	0
																						ASV_1113	Bacteria	Firmicutes	Clostridia	Oscillospirales	Oscillospiraceae	Oscillibacter	0	0	0	0	0	0	0	0	0	0	0	0	0	91	0	0	0	0	0	0	0
																						ASV_1114	Bacteria	Firmicutes	Clostridia	Lachnospirales	Lachnospiraceae	Lachnospiraceae_NK4A136_group	0	0	0	0	0	0	0	0	0	0	0	0	0	0	0	91	0	0	0	0	0
																						ASV_1115	Bacteria	Firmicutes	Bacilli	Lactobacillales	Lactobacillaceae	Ligilactobacillus	0	0	0	0	0	0	0	0	0	0	0	0	0	0	0	91	0	0	0	0	0
																						ASV_1116	Bacteria	Firmicutes	Clostridia	Lachnospirales	Lachnospiraceae	Lachnospiraceae_FCS020_group	0	0	0	0	0	0	0	0	0	0	0	0	0	0	0	91	0	0	0	0	0
																						ASV_1117	Bacteria	Firmicutes	Clostridia	Oscillospirales	Oscillospiraceae	Oscillibacter	0	0	0	0	0	0	0	0	0	0	0	0	0	0	0	0	91	0	0	0	0
																						ASV_1118	Bacteria	Firmicutes	Bacilli	Lactobacillales	Lactobacillaceae	Ligilactobacillus	0	0	0	0	0	0	0	0	0	0	0	0	0	0	0	0	0	46	0	0	0
																						ASV_1119	Bacteria	Firmicutes	Bacilli	Lactobacillales	Lactobacillaceae	Lactobacillus	0	0	0	0	0	0	0	0	0	0	0	0	0	0	0	0	0	0	0	91	0
																						ASV_1120	Bacteria	Firmicutes	Bacilli	Lactobacillales	Lactobacillaceae	HT002	0	0	0	0	0	0	0	0	0	0	0	0	0	0	0	0	0	0	0	0	0
																						ASV_1121	Bacteria	Firmicutes	Bacilli	Lactobacillales	NA	NA	0	0	0	0	0	0	0	0	0	0	0	0	0	0	0	0	0	0	0	0	0
																						ASV_1122	Bacteria	Firmicutes	Clostridia	Lachnospirales	Lachnospiraceae	Lachnospiraceae_NK4A136_group	0	0	0	0	0	0	0	0	0	0	0	0	0	0	0	0	0	0	0	0	0
																						ASV_1123	Bacteria	Firmicutes	Bacilli	Erysipelotrichales	Erysipelotrichaceae	Turicibacter	90	0	0	0	0	0	0	0	0	0	0	0	0	0	0	0	0	0	0	0	0
																						ASV_1124	Bacteria	Firmicutes	Clostridia	Oscillospirales	Oscillospiraceae	Intestinimonas	0	0	90	0	0	0	0	0	0	0	0	0	0	0	0	0	0	0	0	0	0
																						ASV_1125	Bacteria	Firmicutes	Clostridia	Lachnospirales	Lachnospiraceae	NA	0	0	0	0	0	0	0	31	9	0	0	5	0	0	0	0	0	0	0	6	0
																						ASV_1126	Bacteria	Firmicutes	Clostridia	Oscillospirales	UCG-010	NA	0	0	0	0	0	0	0	11	8	0	0	0	0	0	0	0	0	0	0	16	0
																						ASV_1127	Bacteria	Firmicutes	Bacilli	Staphylococcales	Staphylococcaceae	Jeotgalicoccus	0	0	0	0	0	0	0	0	0	0	0	30	0	0	0	0	0	0	0	0	0
																						ASV_1128	Bacteria	Proteobacteria	Alphaproteobacteria	Rickettsiales	Rickettsiaceae	Rickettsia	0	0	0	0	0	0	0	0	0	0	0	0	0	0	90	0	0	0	0	0	0
																						ASV_1129	Bacteria	Bacteroidota	Bacteroidia	Bacteroidales	Tannerellaceae	Parabacteroides	0	0	0	0	0	0	0	0	0	0	0	0	0	0	90	0	0	0	0	0	0
																						ASV_1130	Bacteria	Firmicutes	Bacilli	Lactobacillales	Lactobacillaceae	NA	0	0	0	0	0	0	0	0	0	0	0	0	0	0	90	0	0	0	0	0	0
																						ASV_1131	Bacteria	Firmicutes	Clostridia	Oscillospirales	Ruminococcaceae	Ruminococcus	0	0	0	0	0	0	0	0	0	0	0	0	0	0	0	90	0	0	0	0	0
																						ASV_1132	Bacteria	Firmicutes	Bacilli	Erysipelotrichales	Erysipelotrichaceae	Faecalibaculum	0	0	0	0	0	0	0	0	0	0	0	0	0	0	0	0	90	0	0	0	0
																						ASV_1133	Bacteria	Firmicutes	Bacilli	Lactobacillales	Lactobacillaceae	Ligilactobacillus	0	0	0	0	0	0	0	0	0	0	0	0	0	0	0	0	0	90	0	0	0
																						ASV_1134	Bacteria	Firmicutes	Bacilli	Lactobacillales	Lactobacillaceae	Ligilactobacillus	0	0	0	0	0	0	0	0	0	0	0	0	0	0	0	0	0	0	0	90	0
																						ASV_1135	Bacteria	Firmicutes	Bacilli	Lactobacillales	Lactobacillaceae	Lactobacillus	0	0	0	0	0	0	0	0	0	0	0	0	0	0	0	0	0	0	0	0	0
																						ASV_1136	Bacteria	Firmicutes	Clostridia	Oscillospirales	Ruminococcaceae	Anaerotruncus	0	0	0	0	0	0	0	0	0	0	0	0	0	0	0	0	0	0	0	0	0
																						ASV_1137	Bacteria	Firmicutes	Clostridia	Oscillospirales	Ruminococcaceae	Incertae_Sedis	0	0	0	0	0	0	0	0	0	0	0	0	0	0	0	0	0	0	0	0	0
																						ASV_1138	Bacteria	Firmicutes	Clostridia	Lachnospirales	Lachnospiraceae	NA	0	0	0	0	0	0	0	0	0	0	0	0	0	0	0	0	0	0	0	0	0
																						ASV_1139	Bacteria	Firmicutes	Clostridia	Oscillospirales	Oscillospiraceae	Colidextribacter	0	0	0	0	0	0	0	0	0	0	0	0	0	0	0	0	0	0	0	0	0
																						ASV_1140	Bacteria	Firmicutes	Clostridia	Lachnospirales	Lachnospiraceae	NA	0	0	0	89	0	0	0	0	0	0	0	0	0	0	0	0	0	0	0	0	0
																						ASV_1141	Bacteria	Firmicutes	Clostridia	Oscillospirales	Oscillospiraceae	NA	0	0	0	0	0	0	27	0	0	0	0	0	0	0	0	0	0	0	0	0	0
																						ASV_1142	Bacteria	Firmicutes	Bacilli	Lactobacillales	Lactobacillaceae	Lactobacillus	0	0	0	0	0	0	0	0	0	40	0	0	0	0	0	0	32	0	0	0	0
																						ASV_1143	Bacteria	Firmicutes	Clostridia	Oscillospirales	Ruminococcaceae	Incertae_Sedis	0	0	0	0	0	0	0	0	0	0	0	0	0	0	89	0	0	0	0	0	0
																						ASV_1144	Bacteria	Firmicutes	Clostridia	Lachnospirales	Lachnospiraceae	Lachnospiraceae_NK4A136_group	0	0	0	0	0	0	0	0	0	0	0	0	0	0	89	0	0	0	0	0	0
																						ASV_1145	Bacteria	Bacteroidota	Bacteroidia	Bacteroidales	NA	NA	0	0	0	0	0	0	0	0	0	0	0	0	0	0	89	0	0	0	0	0	0
																						ASV_1146	Bacteria	Bacteroidota	Bacteroidia	Bacteroidales	Marinifilaceae	Odoribacter	0	0	0	0	0	0	0	0	0	0	0	0	0	0	0	0	0	0	0	0	0
																						ASV_1147	Bacteria	Firmicutes	Bacilli	Lactobacillales	Lactobacillaceae	Ligilactobacillus	0	0	0	0	0	0	0	0	0	0	0	0	0	0	0	0	0	0	0	0	0
																						ASV_1148	Bacteria	Proteobacteria	Gammaproteobacteria	Enterobacterales	Pasteurellaceae	Conservatibacter	0	0	0	0	0	0	0	0	0	0	0	0	0	0	0	0	0	0	0	0	0
																						ASV_1149	Bacteria	Firmicutes	Bacilli	Erysipelotrichales	Erysipelotrichaceae	Faecalibaculum	0	0	0	0	0	0	0	0	0	0	0	0	0	0	0	0	0	0	0	0	0
																						ASV_1150	Bacteria	Actinobacteriota	Coriobacteriia	Coriobacteriales	Eggerthellaceae	Enterorhabdus	0	0	0	0	0	0	0	0	0	0	0	0	0	0	0	0	0	0	0	0	0
																						ASV_1151	Bacteria	Firmicutes	Clostridia	Lachnospirales	Lachnospiraceae	NA	0	0	0	0	0	0	0	0	0	0	0	0	0	0	0	0	0	0	0	0	0
																						ASV_1152	Bacteria	Firmicutes	Clostridia	Lachnospirales	Lachnospiraceae	Lachnospiraceae_UCG-001	0	0	0	0	0	0	0	0	0	0	0	0	0	0	0	0	0	0	0	0	0
																						ASV_1153	Bacteria	Firmicutes	Clostridia	Oscillospirales	Ruminococcaceae	NA	0	0	88	0	0	0	0	0	0	0	0	0	0	0	0	0	0	0	0	0	0
																						ASV_1154	Bacteria	Firmicutes	Clostridia	Oscillospirales	Oscillospiraceae	NA	0	0	0	88	0	0	0	0	0	0	0	0	0	0	0	0	0	0	0	0	0
																						ASV_1155	Bacteria	Firmicutes	Bacilli	Lactobacillales	Lactobacillaceae	Lactobacillus	0	0	0	0	0	0	0	0	0	0	0	0	0	0	88	0	0	0	0	0	0
																						ASV_1156	Bacteria	Firmicutes	Bacilli	Lactobacillales	Lactobacillaceae	Ligilactobacillus	0	0	0	0	0	0	0	0	0	0	0	0	0	0	0	88	0	0	0	0	0
																						ASV_1157	Bacteria	Firmicutes	Bacilli	Lactobacillales	Lactobacillaceae	Ligilactobacillus	0	0	0	0	0	0	0	0	0	0	0	0	0	0	0	0	88	0	0	0	0
																						ASV_1158	Bacteria	Firmicutes	Clostridia	Lachnospirales	Lachnospiraceae	NA	0	0	0	0	0	0	0	0	0	0	0	0	0	0	0	0	0	88	0	0	0
																						ASV_1159	Bacteria	Firmicutes	Bacilli	Lactobacillales	NA	NA	0	0	0	0	0	0	0	0	0	0	0	0	0	0	0	0	0	88	0	0	0
																						ASV_1160	Bacteria	Bacteroidota	Bacteroidia	Bacteroidales	Rikenellaceae	Alistipes	0	0	0	0	0	0	0	0	0	0	0	0	0	0	0	0	0	0	0	0	0
																						ASV_1161	Bacteria	Firmicutes	Bacilli	Erysipelotrichales	Erysipelotrichaceae	Faecalibaculum	0	0	0	0	0	0	0	0	0	0	0	0	0	0	0	0	0	0	0	0	0
																						ASV_1162	Bacteria	Firmicutes	Clostridia	Clostridia_vadinBB60_group	NA	NA	0	0	0	0	0	0	0	0	0	0	0	0	0	0	0	0	0	0	0	0	0
																						ASV_1163	Bacteria	Firmicutes	Clostridia	Lachnospirales	Lachnospiraceae	Lachnospiraceae_NK4A136_group	0	0	0	0	0	0	0	0	0	0	0	0	0	0	0	0	0	0	0	0	0
																						ASV_1164	Bacteria	Firmicutes	Clostridia	Lachnospirales	Lachnospiraceae	NA	0	0	0	87	0	0	0	0	0	0	0	0	0	0	0	0	0	0	0	0	0
																						ASV_1165	Bacteria	Firmicutes	Clostridia	Lachnospirales	Lachnospiraceae	NA	0	0	0	87	0	0	0	0	0	0	0	0	0	0	0	0	0	0	0	0	0
																						ASV_1166	Bacteria	Firmicutes	NA	NA	NA	NA	0	0	0	87	0	0	0	0	0	0	0	0	0	0	0	0	0	0	0	0	0
																						ASV_1167	Bacteria	Firmicutes	Clostridia	Clostridia_vadinBB60_group	NA	NA	0	0	0	49	0	0	0	0	0	0	0	0	0	0	0	0	0	0	0	0	0
																						ASV_1168	Bacteria	Firmicutes	Clostridia	Oscillospirales	Ruminococcaceae	Anaerotruncus	0	0	0	13	0	0	0	6	0	0	0	0	0	0	0	0	0	0	0	4	0
																						ASV_1169	Bacteria	Firmicutes	Bacilli	Lactobacillales	Lactobacillaceae	Ligilactobacillus	0	0	0	0	0	0	0	0	0	0	0	87	0	0	0	0	0	0	0	0	0
																						ASV_1170	Bacteria	Firmicutes	Bacilli	Lactobacillales	Lactobacillaceae	NA	0	0	0	0	0	0	0	0	0	0	0	0	0	87	0	0	0	0	0	0	0
																						ASV_1171	Bacteria	Firmicutes	Clostridia	Lachnospirales	Lachnospiraceae	Agathobacter	0	0	0	0	0	0	0	0	0	0	0	0	0	0	0	87	0	0	0	0	0
																						ASV_1172	Bacteria	Firmicutes	Clostridia	Lachnospirales	Lachnospiraceae	NA	0	0	0	0	0	0	0	0	0	0	0	0	0	0	0	87	0	0	0	0	0
																						ASV_1173	Bacteria	Firmicutes	Bacilli	Lactobacillales	NA	NA	0	0	0	0	0	0	0	0	0	0	0	0	0	0	0	87	0	0	0	0	0
																						ASV_1174	Bacteria	Firmicutes	Clostridia	Lachnospirales	Lachnospiraceae	GCA-900066575	0	0	0	0	0	0	0	0	0	0	0	0	0	0	0	87	0	0	0	0	0
																						ASV_1175	Bacteria	Firmicutes	Clostridia	Lachnospirales	Lachnospiraceae	Lachnospiraceae_NK4A136_group	0	0	0	0	0	0	0	0	0	0	0	0	0	0	0	87	0	0	0	0	0
																						ASV_1176	Bacteria	Firmicutes	Clostridia	Oscillospirales	Oscillospiraceae	NA	0	0	0	0	0	0	0	0	0	0	0	0	0	0	0	87	0	0	0	0	0
																						ASV_1177	Bacteria	Bacteroidota	Bacteroidia	Bacteroidales	Bacteroidaceae	Bacteroides	0	0	0	0	0	0	0	0	0	0	0	0	0	0	0	0	0	87	0	0	0
																						ASV_1178	Bacteria	Bacteroidota	Bacteroidia	Bacteroidales	Prevotellaceae	Alloprevotella	0	0	0	0	0	0	0	0	0	0	0	0	0	0	0	0	0	87	0	0	0
																						ASV_1179	Bacteria	Bacteroidota	Bacteroidia	Bacteroidales	Tannerellaceae	Parabacteroides	0	0	0	0	0	0	0	0	0	0	0	0	0	0	0	0	0	0	0	0	0
																						ASV_1180	Bacteria	Firmicutes	Bacilli	Lactobacillales	Lactobacillaceae	Lactobacillus	0	0	0	0	0	0	0	0	0	0	0	0	0	0	0	0	0	0	0	0	0
																						ASV_1181	Bacteria	Firmicutes	Bacilli	Lactobacillales	Lactobacillaceae	Ligilactobacillus	0	0	0	0	0	0	0	0	0	0	0	0	0	0	0	0	0	0	0	0	0
																						ASV_1182	Bacteria	Verrucomicrobiota	Verrucomicrobiae	Verrucomicrobiales	Akkermansiaceae	Akkermansia	0	0	0	0	0	0	0	0	0	0	0	0	0	0	0	0	0	0	0	0	0
																						ASV_1183	Bacteria	Firmicutes	Bacilli	Lactobacillales	Lactobacillaceae	HT002	0	0	0	0	0	0	0	0	0	0	0	0	0	0	0	0	0	0	0	0	0
																						ASV_1184	Bacteria	NA	NA	NA	NA	NA	0	0	0	0	0	0	0	0	0	0	0	0	0	0	0	0	0	0	0	0	0
																						ASV_1185	Bacteria	Actinobacteriota	Actinobacteria	Bifidobacteriales	Bifidobacteriaceae	NA	0	0	0	0	0	0	0	0	0	0	0	0	0	0	0	0	0	0	0	0	0
																						ASV_1186	Bacteria	Actinobacteriota	Actinobacteria	Bifidobacteriales	Bifidobacteriaceae	Bifidobacterium	0	0	0	0	0	0	0	0	0	0	0	0	0	0	0	0	0	0	0	0	0
																						ASV_1187	Bacteria	Firmicutes	Clostridia	Lachnospirales	Lachnospiraceae	Lachnospiraceae_FCS020_group	0	0	0	0	0	0	0	0	0	0	0	0	0	0	0	0	0	0	0	0	0
																						ASV_1188	Bacteria	Firmicutes	Clostridia	Oscillospirales	Ruminococcaceae	Faecalibacterium	86	0	0	0	0	0	0	0	0	0	0	0	0	0	0	0	0	0	0	0	0
																						ASV_1189	Bacteria	Firmicutes	Bacilli	Lactobacillales	Streptococcaceae	Streptococcus	0	53	0	0	0	0	0	0	0	0	0	0	0	0	0	0	0	0	0	0	0
																						ASV_1190	Bacteria	Firmicutes	Bacilli	Lactobacillales	NA	NA	0	0	86	0	0	0	0	0	0	0	0	0	0	0	0	0	0	0	0	0	0
																						ASV_1191	Bacteria	Firmicutes	Bacilli	Lactobacillales	Lactobacillaceae	Lactobacillus	0	0	0	86	0	0	0	0	0	0	0	0	0	0	0	0	0	0	0	0	0
																						ASV_1192	Bacteria	Firmicutes	Bacilli	Lactobacillales	Lactobacillaceae	Ligilactobacillus	0	0	0	86	0	0	0	0	0	0	0	0	0	0	0	0	0	0	0	0	0
																						ASV_1193	Bacteria	Firmicutes	Clostridia	Oscillospirales	Ruminococcaceae	NA	0	0	0	0	0	86	0	0	0	0	0	0	0	0	0	0	0	0	0	0	0
																						ASV_1194	Bacteria	Firmicutes	Clostridia	Oscillospirales	Oscillospiraceae	Colidextribacter	0	0	0	0	0	0	0	0	0	0	0	52	0	0	0	0	0	0	0	0	0
																						ASV_1195	Bacteria	Firmicutes	Clostridia	Oscillospirales	Ruminococcaceae	NA	0	0	0	0	0	0	0	0	0	0	0	0	86	0	0	0	0	0	0	0	0
																						ASV_1196	Bacteria	Firmicutes	Clostridia	Lachnospirales	Lachnospiraceae	Lachnospiraceae_UCG-006	0	0	0	0	0	0	0	0	0	0	0	0	0	0	0	0	0	86	0	0	0
																						ASV_1197	Bacteria	Firmicutes	Bacilli	Erysipelotrichales	Erysipelotrichaceae	Turicibacter	0	0	0	0	0	0	0	0	0	0	0	0	0	0	0	0	0	0	0	86	0
																						ASV_1198	Bacteria	Firmicutes	Clostridia	Peptostreptococcales-Tissierellales	Anaerovoracaceae	Anaerovorax	0	0	0	0	0	0	0	0	0	0	0	0	0	0	0	0	0	0	0	0	0
																						ASV_1199	Bacteria	Firmicutes	Clostridia	Oscillospirales	Oscillospiraceae	NA	0	0	0	0	0	0	0	0	0	0	0	0	0	0	0	0	0	0	0	0	0
																						ASV_1200	Bacteria	Firmicutes	Clostridia	Lachnospirales	Lachnospiraceae	NA	0	0	0	0	0	0	0	0	0	0	0	0	0	0	0	0	0	0	0	0	0
																						ASV_1201	Bacteria	Firmicutes	Clostridia	Clostridiales	Clostridiaceae	Clostridium_sensu_stricto 1	0	0	85	0	0	0	0	0	0	0	0	0	0	0	0	0	0	0	0	0	0
																						ASV_1202	Bacteria	Firmicutes	Clostridia	Lachnospirales	Lachnospiraceae	NA	0	0	0	85	0	0	0	0	0	0	0	0	0	0	0	0	0	0	0	0	0
																						ASV_1203	Bacteria	Firmicutes	Bacilli	Erysipelotrichales	Erysipelotrichaceae	Dubosiella	0	0	0	0	0	0	0	22	0	0	27	0	0	0	0	0	0	0	0	36	0
																						ASV_1204	Bacteria	Firmicutes	Clostridia	Oscillospirales	Ruminococcaceae	Harryflintia	0	0	0	0	0	0	0	0	0	0	0	0	0	0	0	0	85	0	0	0	0
																						ASV_1205	Bacteria	Firmicutes	Clostridia	Clostridiales	Clostridiaceae	Clostridium_sensu_stricto 1	0	0	0	0	0	0	0	0	0	0	0	0	0	0	0	0	0	0	0	0	0
																						ASV_1206	Bacteria	Firmicutes	Bacilli	Lactobacillales	Lactobacillaceae	Ligilactobacillus	0	0	0	0	0	0	0	0	0	0	0	0	0	0	0	0	0	0	0	0	0
																						ASV_1207	Bacteria	Firmicutes	Clostridia	Lachnospirales	Lachnospiraceae	NA	0	0	0	0	0	0	0	0	0	0	0	0	0	0	0	0	0	0	0	0	0
																						ASV_1208	Bacteria	Firmicutes	Clostridia	Lachnospirales	Lachnospiraceae	Lachnospiraceae_NK4A136_group	0	67	0	0	0	0	0	0	0	0	0	0	0	0	0	0	0	0	0	0	0
																						ASV_1209	Bacteria	Firmicutes	Clostridia	Lachnospirales	Lachnospiraceae	Blautia	0	0	0	84	0	0	0	0	0	0	0	0	0	0	0	0	0	0	0	0	0
																						ASV_1210	Bacteria	Firmicutes	Clostridia	Lachnospirales	Lachnospiraceae	Agathobacter	0	0	0	84	0	0	0	0	0	0	0	0	0	0	0	0	0	0	0	0	0
																						ASV_1211	Bacteria	Bacteroidota	Bacteroidia	Bacteroidales	Bacteroidaceae	Bacteroides	0	0	0	84	0	0	0	0	0	0	0	0	0	0	0	0	0	0	0	0	0
																						ASV_1212	Bacteria	Firmicutes	Clostridia	Oscillospirales	Ruminococcaceae	NA	0	0	0	84	0	0	0	0	0	0	0	0	0	0	0	0	0	0	0	0	0
																						ASV_1213	Bacteria	Firmicutes	Clostridia	Peptostreptococcales-Tissierellales	Anaerovoracaceae	[Eubacterium]_brachy_group	0	0	0	0	0	0	0	0	0	6	0	0	0	0	0	0	0	0	0	0	0
																						ASV_1214	Bacteria	Firmicutes	Bacilli	Lactobacillales	Lactobacillaceae	Ligilactobacillus	0	0	0	0	0	0	0	0	0	0	0	0	33	0	0	0	0	0	0	0	0
																						ASV_1215	Bacteria	Firmicutes	Clostridia	Lachnospirales	Lachnospiraceae	Lachnospiraceae_UCG-008	0	0	0	0	0	0	0	0	0	0	0	0	0	0	84	0	0	0	0	0	0
																						ASV_1216	Bacteria	Firmicutes	Bacilli	Lactobacillales	Lactobacillaceae	Lactobacillus	0	0	0	0	0	0	0	0	0	0	0	0	0	0	0	0	0	0	0	0	0
																						ASV_1217	Bacteria	Firmicutes	Bacilli	Lactobacillales	Lactobacillaceae	Ligilactobacillus	0	0	0	0	0	0	0	0	0	0	0	0	0	0	0	0	0	0	0	0	0
																						ASV_1218	Bacteria	Firmicutes	Bacilli	Lactobacillales	Lactobacillaceae	NA	0	0	0	0	0	0	0	0	0	0	0	0	0	0	0	0	0	0	0	0	0
																						ASV_1219	Bacteria	Firmicutes	Bacilli	Lactobacillales	Lactobacillaceae	Ligilactobacillus	0	0	0	0	0	0	0	0	0	0	0	0	0	0	0	0	0	0	0	0	0
																						ASV_1220	Bacteria	Firmicutes	Clostridia	Lachnospirales	Lachnospiraceae	Lachnoclostridium	0	0	0	0	0	0	0	0	0	0	0	0	0	0	0	0	0	0	0	0	0
																						ASV_1221	Bacteria	Bacteroidota	Bacteroidia	Bacteroidales	Rikenellaceae	Alistipes	0	0	0	0	0	0	0	0	0	0	0	0	0	0	0	0	0	0	0	0	0
																						ASV_1222	Bacteria	Firmicutes	Bacilli	Lactobacillales	NA	NA	0	0	0	0	0	0	0	0	0	0	0	0	0	0	0	0	0	0	0	0	0
																						ASV_1223	Bacteria	Firmicutes	Bacilli	Lactobacillales	Lactobacillaceae	HT002	83	0	0	0	0	0	0	0	0	0	0	0	0	0	0	0	0	0	0	0	0
																						ASV_1224	Bacteria	Firmicutes	Clostridia	Lachnospirales	Lachnospiraceae	Lachnoclostridium	83	0	0	0	0	0	0	0	0	0	0	0	0	0	0	0	0	0	0	0	0
																						ASV_1225	Bacteria	Firmicutes	Clostridia	Peptostreptococcales-Tissierellales	Peptostreptococcaceae	Romboutsia	0	27	0	0	0	0	0	0	0	0	0	0	0	0	0	0	0	0	0	0	0
																						ASV_1226	Bacteria	Firmicutes	Bacilli	Lactobacillales	Lactobacillaceae	Lactobacillus	0	0	0	0	0	0	0	0	0	0	0	83	0	0	0	0	0	0	0	0	0
																						ASV_1227	Bacteria	Firmicutes	Bacilli	Lactobacillales	Lactobacillaceae	Ligilactobacillus	0	0	0	0	0	0	0	0	0	0	0	19	0	0	0	0	0	0	0	64	0
																						ASV_1228	Bacteria	Firmicutes	Clostridia	Lachnospirales	Lachnospiraceae	NA	0	0	0	0	0	0	0	0	0	0	0	0	0	0	0	83	0	0	0	0	0
																						ASV_1229	Bacteria	Firmicutes	Clostridia	Lachnospirales	Lachnospiraceae	Lachnospiraceae_NK4A136_group	0	0	0	0	0	0	0	0	0	0	0	0	0	0	0	0	0	83	0	0	0
																						ASV_1230	Bacteria	Firmicutes	NA	NA	NA	NA	0	0	0	0	0	0	0	0	0	0	0	0	0	0	0	0	0	0	0	0	0
																						ASV_1231	Bacteria	Firmicutes	Bacilli	Erysipelotrichales	Erysipelotrichaceae	Turicibacter	0	0	0	0	0	0	0	0	0	0	0	0	0	0	0	0	0	0	0	0	0
																						ASV_1232	Bacteria	Bacteroidota	Bacteroidia	Bacteroidales	Muribaculaceae	NA	0	0	0	0	0	0	0	0	0	0	0	0	0	0	0	0	0	0	0	0	0
																						ASV_1233	Bacteria	NA	NA	NA	NA	NA	0	0	0	0	0	0	0	0	0	0	0	0	0	0	0	0	0	0	0	0	0
																						ASV_1234	Bacteria	Firmicutes	Negativicutes	Veillonellales-Selenomonadales	Veillonellaceae	Dialister	0	82	0	0	0	0	0	0	0	0	0	0	0	0	0	0	0	0	0	0	0
																						ASV_1235	Bacteria	Firmicutes	Bacilli	Lactobacillales	Lactobacillaceae	HT002	0	0	0	82	0	0	0	0	0	0	0	0	0	0	0	0	0	0	0	0	0
																						ASV_1236	Bacteria	Firmicutes	Bacilli	NA	NA	NA	0	0	0	82	0	0	0	0	0	0	0	0	0	0	0	0	0	0	0	0	0
																						ASV_1237	Bacteria	Firmicutes	Clostridia	Lachnospirales	Lachnospiraceae	Lachnospiraceae_NK4A136_group	0	0	0	0	0	0	0	0	0	0	0	34	0	0	0	0	0	0	0	0	0
																						ASV_1238	Bacteria	Firmicutes	Clostridia	Oscillospirales	Oscillospiraceae	Intestinimonas	0	0	0	0	0	0	0	0	0	0	0	0	0	0	0	82	0	0	0	0	0
																						ASV_1239	Bacteria	Bacteroidota	Bacteroidia	Bacteroidales	Rikenellaceae	Alistipes	0	0	0	0	0	0	0	0	0	0	0	0	0	0	0	0	0	0	0	0	0
																						ASV_1240	Bacteria	Firmicutes	Clostridia	Lachnospirales	Lachnospiraceae	[Eubacterium]_xylanophilum_group	0	0	0	0	0	0	0	0	0	0	0	0	0	0	0	0	0	0	0	0	0
																						ASV_1241	Bacteria	Proteobacteria	NA	NA	NA	NA	0	0	0	0	0	0	0	0	0	0	0	0	0	0	0	0	0	0	0	0	0
																						ASV_1242	Bacteria	Firmicutes	Clostridia	Lachnospirales	Lachnospiraceae	NA	0	0	0	0	0	0	0	0	0	0	0	0	0	0	0	0	0	0	0	0	0
																						ASV_1243	Bacteria	Proteobacteria	Alphaproteobacteria	Rhodospirillales	NA	NA	0	0	0	0	81	0	0	0	0	0	0	0	0	0	0	0	0	0	0	0	0
																						ASV_1244	Bacteria	Bacteroidota	Bacteroidia	Bacteroidales	Prevotellaceae	Prevotella_9	0	0	0	0	0	0	0	0	0	0	0	0	81	0	0	0	0	0	0	0	0
																						ASV_1245	Bacteria	Firmicutes	Clostridia	Lachnospirales	Lachnospiraceae	NA	0	0	0	0	0	0	0	0	0	0	0	0	81	0	0	0	0	0	0	0	0
																						ASV_1246	Bacteria	Verrucomicrobiota	Verrucomicrobiae	Verrucomicrobiales	Akkermansiaceae	Akkermansia	0	0	0	0	0	0	0	0	0	0	0	0	0	0	0	0	81	0	0	0	0
																						ASV_1247	Bacteria	Bacteroidota	Bacteroidia	Bacteroidales	Marinifilaceae	Odoribacter	0	0	0	0	0	0	0	0	0	0	0	0	0	0	0	0	0	81	0	0	0
																						ASV_1248	Bacteria	Bacteroidota	Bacteroidia	Bacteroidales	Marinifilaceae	Odoribacter	0	0	0	0	0	0	0	0	0	0	0	0	0	0	0	0	0	0	0	0	0
																						ASV_1249	Bacteria	Firmicutes	Bacilli	Lactobacillales	Lactobacillaceae	Lactobacillus	0	0	0	0	0	0	0	0	0	0	0	0	0	0	0	0	0	0	0	0	0
																						ASV_1250	Bacteria	Firmicutes	Clostridia	Oscillospirales	Oscillospiraceae	Colidextribacter	0	0	0	0	0	0	0	0	0	0	0	0	0	0	0	0	0	0	0	0	0
																						ASV_1251	Bacteria	Firmicutes	Bacilli	Lactobacillales	Lactobacillaceae	Ligilactobacillus	62	0	0	0	0	0	0	0	0	0	0	0	0	0	0	0	0	0	0	0	0
																						ASV_1252	Bacteria	Firmicutes	Bacilli	Erysipelotrichales	Erysipelotrichaceae	Dubosiella	0	32	0	0	0	0	1	17	0	0	0	0	0	0	0	0	0	0	0	0	0
																						ASV_1253	Bacteria	Bacteroidota	Bacteroidia	Bacteroidales	Bacteroidaceae	Bacteroides	0	0	0	80	0	0	0	0	0	0	0	0	0	0	0	0	0	0	0	0	0
																						ASV_1254	Bacteria	Firmicutes	Bacilli	Lactobacillales	Lactobacillaceae	Ligilactobacillus	0	0	0	80	0	0	0	0	0	0	0	0	0	0	0	0	0	0	0	0	0
																						ASV_1255	Bacteria	Firmicutes	Bacilli	Lactobacillales	NA	NA	0	0	0	80	0	0	0	0	0	0	0	0	0	0	0	0	0	0	0	0	0
																						ASV_1256	Bacteria	Firmicutes	Bacilli	Lactobacillales	Lactobacillaceae	Ligilactobacillus	0	0	0	80	0	0	0	0	0	0	0	0	0	0	0	0	0	0	0	0	0
																						ASV_1257	Bacteria	Firmicutes	Clostridia	Peptostreptococcales-Tissierellales	Peptostreptococcaceae	NA	0	0	0	0	80	0	0	0	0	0	0	0	0	0	0	0	0	0	0	0	0
																						ASV_1258	Bacteria	Bacteroidota	Bacteroidia	Bacteroidales	Bacteroidaceae	Bacteroides	0	0	0	0	0	2	0	6	0	0	0	0	0	0	0	0	0	0	14	0	0
																						ASV_1259	Bacteria	Firmicutes	Clostridia	Oscillospirales	Ruminococcaceae	Incertae_Sedis	0	0	0	0	0	0	0	35	0	0	0	0	0	0	0	0	0	0	0	0	0
																						ASV_1260	Bacteria	Firmicutes	Bacilli	Erysipelotrichales	Erysipelotrichaceae	Dubosiella	0	0	0	0	0	0	0	0	80	0	0	0	0	0	0	0	0	0	0	0	0
																						ASV_1261	Bacteria	Bacteroidota	Bacteroidia	Bacteroidales	Bacteroidaceae	Bacteroides	0	0	0	0	0	0	0	0	0	0	0	0	32	0	48	0	0	0	0	0	0
																						ASV_1262	Bacteria	Firmicutes	Clostridia	Clostridia_UCG-014	NA	NA	0	0	0	0	0	0	0	0	0	0	0	0	0	0	0	80	0	0	0	0	0
																						ASV_1263	Bacteria	Firmicutes	Bacilli	Lactobacillales	Lactobacillaceae	Ligilactobacillus	0	0	0	0	0	0	0	0	0	0	0	0	0	0	0	80	0	0	0	0	0
																						ASV_1264	Bacteria	Firmicutes	Clostridia	Oscillospirales	Oscillospiraceae	Colidextribacter	0	0	0	0	0	0	0	0	0	0	0	0	0	0	0	11	0	0	0	0	0
																						ASV_1265	Bacteria	Firmicutes	Clostridia	Lachnospirales	Lachnospiraceae	NA	0	0	0	0	0	0	0	0	0	0	0	0	0	0	0	0	80	0	0	0	0
																						ASV_1266	Bacteria	Firmicutes	Bacilli	Lactobacillales	Lactobacillaceae	Ligilactobacillus	0	0	0	0	0	0	0	0	0	0	0	0	0	0	0	0	0	0	0	0	0
																						ASV_1267	Bacteria	Firmicutes	Bacilli	Erysipelotrichales	Erysipelotrichaceae	Dubosiella	0	0	0	0	0	0	0	0	0	0	0	0	0	0	0	0	0	0	0	0	0
																						ASV_1268	Bacteria	Firmicutes	Clostridia	Lachnospirales	Lachnospiraceae	Lachnospiraceae_NK4A136_group	0	0	0	0	0	0	0	0	0	0	0	0	0	0	0	0	0	0	0	0	0
																						ASV_1269	Bacteria	Firmicutes	Bacilli	Erysipelotrichales	Erysipelotrichaceae	Dubosiella	0	0	0	0	0	0	0	0	0	0	0	0	0	0	0	0	0	0	0	0	0
																						ASV_1270	Bacteria	Firmicutes	Bacilli	RF39	NA	NA	0	0	0	0	0	0	0	0	0	0	0	0	0	0	0	0	0	0	0	0	0
																						ASV_1271	Bacteria	Firmicutes	Clostridia	Lachnospirales	Lachnospiraceae	Fusicatenibacter	79	0	0	0	0	0	0	0	0	0	0	0	0	0	0	0	0	0	0	0	0
																						ASV_1272	Bacteria	Firmicutes	Bacilli	Lactobacillales	Lactobacillaceae	Ligilactobacillus	0	0	32	0	42	0	0	0	0	0	0	5	0	0	0	0	0	0	0	0	0
																						ASV_1273	Bacteria	Firmicutes	Clostridia	Lachnospirales	Lachnospiraceae	GCA-900066575	0	0	0	0	0	0	0	0	0	0	0	4	0	0	0	0	0	0	0	5	0
																						ASV_1274	Bacteria	Firmicutes	Clostridia	Lachnospirales	Lachnospiraceae	NA	0	0	0	0	0	0	0	0	0	0	0	0	0	0	0	79	0	0	0	0	0
																						ASV_1275	Bacteria	Firmicutes	Clostridia	Lachnospirales	Lachnospiraceae	NA	0	0	0	0	0	0	0	0	0	0	0	0	0	0	0	79	0	0	0	0	0
																						ASV_1276	Bacteria	Verrucomicrobiota	Verrucomicrobiae	Verrucomicrobiales	Akkermansiaceae	Akkermansia	0	0	0	0	0	0	0	0	0	0	0	0	0	0	0	0	0	0	0	0	0
																						ASV_1277	Bacteria	Firmicutes	Bacilli	Lactobacillales	Lactobacillaceae	Ligilactobacillus	0	0	0	0	0	0	0	0	0	0	0	0	0	0	0	0	0	0	0	0	0
																						ASV_1278	Bacteria	Firmicutes	Clostridia	Lachnospirales	Lachnospiraceae	Lachnoclostridium	0	0	0	0	0	0	0	0	0	0	0	0	0	0	0	0	0	0	0	0	0
																						ASV_1279	Bacteria	Firmicutes	Clostridia	Lachnospirales	Lachnospiraceae	Lachnospiraceae_NK4A136_group	0	0	0	0	0	0	0	0	0	0	0	0	0	0	0	0	0	0	0	0	0
																						ASV_1280	Bacteria	Firmicutes	Bacilli	Lactobacillales	Lactobacillaceae	HT002	78	0	0	0	0	0	0	0	0	0	0	0	0	0	0	0	0	0	0	0	0
																						ASV_1281	Bacteria	Firmicutes	Bacilli	Erysipelotrichales	Erysipelotrichaceae	Turicibacter	0	0	0	78	0	0	0	0	0	0	0	0	0	0	0	0	0	0	0	0	0
																						ASV_1282	Bacteria	Firmicutes	Clostridia	Oscillospirales	Ruminococcaceae	Faecalibacterium	0	0	0	78	0	0	0	0	0	0	0	0	0	0	0	0	0	0	0	0	0
																						ASV_1283	Bacteria	Firmicutes	Clostridia	Lachnospirales	Lachnospiraceae	Lachnospiraceae_NK4A136_group	0	0	0	78	0	0	0	0	0	0	0	0	0	0	0	0	0	0	0	0	0
																						ASV_1284	Bacteria	Firmicutes	Clostridia	Lachnospirales	Lachnospiraceae	GCA-900066575	0	0	0	0	0	0	0	0	0	78	0	0	0	0	0	0	0	0	0	0	0
																						ASV_1285	Bacteria	Firmicutes	Bacilli	Erysipelotrichales	Erysipelotrichaceae	Turicibacter	0	0	0	0	0	0	0	0	0	0	0	0	78	0	0	0	0	0	0	0	0
																						ASV_1286	Bacteria	Firmicutes	Clostridia	Lachnospirales	Lachnospiraceae	Lachnoclostridium	0	0	0	0	0	0	0	0	0	0	0	0	78	0	0	0	0	0	0	0	0
																						ASV_1287	Bacteria	Firmicutes	Clostridia	Oscillospirales	Oscillospiraceae	NA	0	0	0	0	0	0	0	0	0	0	0	0	0	78	0	0	0	0	0	0	0
																						ASV_1288	Bacteria	Firmicutes	Bacilli	Lactobacillales	Lactobacillaceae	Ligilactobacillus	0	0	0	0	0	0	0	0	0	0	0	0	0	78	0	0	0	0	0	0	0
																						ASV_1289	Bacteria	Firmicutes	Bacilli	Lactobacillales	Lactobacillaceae	Ligilactobacillus	0	0	0	0	0	0	0	0	0	0	0	0	0	0	0	78	0	0	0	0	0
																						ASV_1290	Bacteria	Firmicutes	Clostridia	Lachnospirales	Lachnospiraceae	Lachnospiraceae_FCS020_group	0	0	0	0	0	0	0	0	0	0	0	0	0	0	0	0	0	0	0	78	0
																						ASV_1291	Bacteria	Firmicutes	Bacilli	Lactobacillales	Lactobacillaceae	Ligilactobacillus	0	0	0	0	0	0	0	0	0	0	0	0	0	0	0	0	0	0	0	0	0
																						ASV_1292	Bacteria	Firmicutes	Clostridia	Lachnospirales	Lachnospiraceae	Lachnospiraceae_NK4A136_group	0	0	0	0	0	0	0	0	0	0	0	0	0	0	0	0	0	0	0	0	0
																						ASV_1293	Bacteria	Bacteroidota	Bacteroidia	Bacteroidales	Bacteroidaceae	Bacteroides	0	0	0	0	0	0	0	0	0	0	0	0	0	0	0	0	0	0	0	0	0
																						ASV_1294	Bacteria	NA	NA	NA	NA	NA	0	0	0	0	0	0	0	0	0	0	0	0	0	0	0	0	0	0	0	0	0
																						ASV_1295	Bacteria	Firmicutes	Bacilli	Lactobacillales	Lactobacillaceae	Lactobacillus	0	0	0	0	0	0	0	0	0	0	0	0	0	0	0	0	0	0	0	0	0
																						ASV_1296	Bacteria	Firmicutes	Clostridia	Oscillospirales	Oscillospiraceae	NA	0	0	0	0	0	0	0	0	0	0	0	0	0	0	0	0	0	0	0	0	0
																						ASV_1297	Bacteria	Firmicutes	Clostridia	Lachnospirales	Lachnospiraceae	Roseburia	0	0	0	0	0	0	0	0	0	0	0	0	0	0	0	0	0	0	0	0	0
																						ASV_1298	Bacteria	Firmicutes	Clostridia	Oscillospirales	Oscillospiraceae	Oscillibacter	0	77	0	0	0	0	0	0	0	0	0	0	0	0	0	0	0	0	0	0	0
																						ASV_1299	Bacteria	Proteobacteria	Gammaproteobacteria	Burkholderiales	Comamonadaceae	Acidovorax	0	0	77	0	0	0	0	0	0	0	0	0	0	0	0	0	0	0	0	0	0
																						ASV_1300	Bacteria	Firmicutes	Bacilli	Lactobacillales	Lactobacillaceae	Ligilactobacillus	0	0	0	77	0	0	0	0	0	0	0	0	0	0	0	0	0	0	0	0	0
																						ASV_1301	Bacteria	Verrucomicrobiota	Verrucomicrobiae	Verrucomicrobiales	Akkermansiaceae	Akkermansia	0	0	0	77	0	0	0	0	0	0	0	0	0	0	0	0	0	0	0	0	0
																						ASV_1302	Bacteria	Firmicutes	Clostridia	Clostridiales	NA	NA	0	0	0	77	0	0	0	0	0	0	0	0	0	0	0	0	0	0	0	0	0
																						ASV_1303	Bacteria	Firmicutes	Clostridia	Oscillospirales	Ruminococcaceae	NA	0	0	0	77	0	0	0	0	0	0	0	0	0	0	0	0	0	0	0	0	0
																						ASV_1304	Bacteria	Firmicutes	Clostridia	Oscillospirales	Oscillospiraceae	Oscillibacter	0	0	0	0	0	38	0	0	0	0	0	0	0	0	0	0	0	0	0	0	0
																						ASV_1305	Bacteria	Bacteroidota	Bacteroidia	Bacteroidales	Rikenellaceae	Rikenella	0	0	0	0	0	0	0	0	0	0	0	0	0	0	77	0	0	0	0	0	0
																						ASV_1306	Bacteria	Firmicutes	Bacilli	Lactobacillales	Lactobacillaceae	Ligilactobacillus	0	0	0	0	0	0	0	0	0	0	0	0	0	0	0	77	0	0	0	0	0
																						ASV_1307	Bacteria	Firmicutes	Bacilli	Lactobacillales	Lactobacillaceae	NA	0	0	0	0	0	0	0	0	0	0	0	0	0	0	0	77	0	0	0	0	0
																						ASV_1308	Bacteria	Firmicutes	Bacilli	Lactobacillales	Lactobacillaceae	NA	0	0	0	0	0	0	0	0	0	0	0	0	0	0	0	0	77	0	0	0	0
																						ASV_1309	Bacteria	Firmicutes	Clostridia	Peptostreptococcales-Tissierellales	Peptostreptococcaceae	Romboutsia	0	0	0	0	0	0	0	0	0	0	0	0	0	0	0	0	0	77	0	0	0
																						ASV_1310	Bacteria	Firmicutes	Clostridia	Lachnospirales	Lachnospiraceae	Lachnoclostridium	0	0	0	0	0	0	0	0	0	0	0	0	0	0	0	0	0	0	0	0	0
																						ASV_1311	Bacteria	Firmicutes	Clostridia	Clostridiales	Clostridiaceae	Clostridium_sensu_stricto 1	0	0	0	0	0	0	0	0	0	0	0	0	0	0	0	0	0	0	0	0	0
																						ASV_1312	Bacteria	Firmicutes	Bacilli	Lactobacillales	Lactobacillaceae	Lactobacillus	0	0	0	0	0	0	0	0	0	0	0	0	0	0	0	0	0	0	0	0	0
																						ASV_1313	Bacteria	Firmicutes	Clostridia	Lachnospirales	Lachnospiraceae	Roseburia	0	0	0	0	0	0	0	0	0	0	0	0	0	0	0	0	0	0	0	0	0
																						ASV_1314	Bacteria	Firmicutes	Clostridia	Lachnospirales	Lachnospiraceae	NA	0	0	0	0	0	0	0	0	0	0	0	0	0	0	0	0	0	0	0	0	0
																						ASV_1315	Bacteria	Firmicutes	Bacilli	Lactobacillales	Lactobacillaceae	Ligilactobacillus	0	0	76	0	0	0	0	0	0	0	0	0	0	0	0	0	0	0	0	0	0
																						ASV_1316	Bacteria	Bacteroidota	Bacteroidia	Bacteroidales	Marinifilaceae	Odoribacter	0	0	0	76	0	0	0	0	0	0	0	0	0	0	0	0	0	0	0	0	0
																						ASV_1317	Bacteria	Firmicutes	Clostridia	Lachnospirales	Lachnospiraceae	NA	0	0	0	76	0	0	0	0	0	0	0	0	0	0	0	0	0	0	0	0	0
																						ASV_1318	Bacteria	Bacteroidota	Bacteroidia	Bacteroidales	Marinifilaceae	Odoribacter	0	0	0	0	0	40	0	0	0	0	0	0	0	36	0	0	0	0	0	0	0
																						ASV_1319	Bacteria	Firmicutes	Bacilli	Lactobacillales	Lactobacillaceae	Lactobacillus	0	0	0	0	0	0	76	0	0	0	0	0	0	0	0	0	0	0	0	0	0
																						ASV_1320	Bacteria	Firmicutes	Clostridia	Peptostreptococcales-Tissierellales	Peptostreptococcaceae	Romboutsia	0	0	0	0	0	0	0	0	53	0	0	0	0	0	0	0	0	0	0	0	0
																						ASV_1321	Bacteria	Firmicutes	Bacilli	NA	NA	NA	0	0	0	0	0	0	0	0	22	0	0	0	0	0	0	0	0	0	0	0	0
																						ASV_1322	Bacteria	Firmicutes	Bacilli	Lactobacillales	Lactobacillaceae	Lactobacillus	0	0	0	0	0	0	0	0	0	0	0	0	0	0	0	76	0	0	0	0	0
																						ASV_1323	Bacteria	Firmicutes	Clostridia	Lachnospirales	Lachnospiraceae	Roseburia	0	0	0	0	0	0	0	0	0	0	0	0	0	0	0	76	0	0	0	0	0
																						ASV_1324	Bacteria	Firmicutes	Clostridia	Oscillospirales	Oscillospiraceae	NA	0	0	0	0	0	0	0	0	0	0	0	0	0	0	0	0	76	0	0	0	0
																						ASV_1325	Bacteria	Firmicutes	Clostridia	Oscillospirales	Oscillospiraceae	NA	0	0	0	0	0	0	0	0	0	0	0	0	0	0	0	0	76	0	0	0	0
																						ASV_1326	Bacteria	Firmicutes	Clostridia	Peptostreptococcales-Tissierellales	Peptostreptococcaceae	Romboutsia	0	0	0	0	0	0	0	0	0	0	0	0	0	0	0	0	0	0	0	0	0
																						ASV_1327	Bacteria	Firmicutes	Clostridia	Lachnospirales	Lachnospiraceae	Shuttleworthia	0	0	0	0	0	0	0	0	0	0	0	0	0	0	0	0	0	0	0	0	0
																						ASV_1328	Bacteria	Spirochaetota	Spirochaetia	Spirochaetales	Spirochaetaceae	Treponema	0	0	0	0	0	0	0	0	0	0	0	0	0	0	0	0	0	0	0	0	0
																						ASV_1329	Bacteria	Firmicutes	Clostridia	Lachnospirales	Lachnospiraceae	[Eubacterium]_xylanophilum_group	0	0	0	0	0	0	0	0	0	0	0	0	0	0	0	0	0	0	0	0	0
																						ASV_1330	Bacteria	Desulfobacterota	Desulfovibrionia	Desulfovibrionales	Desulfovibrionaceae	Desulfovibrio	0	0	0	0	0	0	0	0	0	0	0	0	0	0	0	0	0	0	0	0	0
																						ASV_1331	Bacteria	Firmicutes	Bacilli	Lactobacillales	Lactobacillaceae	Ligilactobacillus	0	0	0	0	0	0	0	0	0	0	0	0	0	0	0	0	0	0	0	0	0
																						ASV_1332	Bacteria	Firmicutes	Clostridia	Clostridia_UCG-014	NA	NA	0	0	0	0	0	0	0	0	0	0	0	0	0	0	0	0	0	0	0	0	0
																						ASV_1333	Bacteria	Firmicutes	Clostridia	Lachnospirales	Lachnospiraceae	Lachnoclostridium	75	0	0	0	0	0	0	0	0	0	0	0	0	0	0	0	0	0	0	0	0
																						ASV_1334	Bacteria	Firmicutes	Clostridia	Peptostreptococcales-Tissierellales	Peptostreptococcaceae	Romboutsia	75	0	0	0	0	0	0	0	0	0	0	0	0	0	0	0	0	0	0	0	0
																						ASV_1335	Bacteria	Firmicutes	Clostridia	Lachnospirales	Lachnospiraceae	Lachnospiraceae_NK4A136_group	75	0	0	0	0	0	0	0	0	0	0	0	0	0	0	0	0	0	0	0	0
																						ASV_1336	Bacteria	Bacteroidota	Bacteroidia	Bacteroidales	Rikenellaceae	Alistipes	0	35	0	0	0	0	0	18	0	0	0	0	0	0	0	0	0	0	0	0	0
																						ASV_1337	Bacteria	Firmicutes	Clostridia	Lachnospirales	Lachnospiraceae	NA	0	0	75	0	0	0	0	0	0	0	0	0	0	0	0	0	0	0	0	0	0
																						ASV_1338	Bacteria	Firmicutes	Bacilli	Lactobacillales	NA	NA	0	0	0	75	0	0	0	0	0	0	0	0	0	0	0	0	0	0	0	0	0
																						ASV_1339	Bacteria	Firmicutes	Bacilli	Lactobacillales	Lactobacillaceae	Lactobacillus	0	0	0	0	0	0	0	0	75	0	0	0	0	0	0	0	0	0	0	0	0
																						ASV_1340	Bacteria	Firmicutes	Bacilli	Lactobacillales	Lactobacillaceae	Ligilactobacillus	0	0	0	0	0	0	0	0	0	0	0	28	0	0	0	0	0	47	0	0	0
																						ASV_1341	Bacteria	Firmicutes	Clostridia	Clostridia_UCG-014	NA	NA	0	0	0	0	0	0	0	0	0	0	0	0	0	0	0	0	75	0	0	0	0
																						ASV_1342	Bacteria	Firmicutes	Clostridia	Lachnospirales	Lachnospiraceae	Blautia	0	0	0	0	0	0	0	0	0	0	0	0	0	0	0	0	0	0	25	0	0
																						ASV_1343	Bacteria	Firmicutes	Clostridia	Lachnospirales	Lachnospiraceae	Lachnospiraceae_NK4A136_group	0	0	0	0	0	0	0	0	0	0	0	0	0	0	0	0	0	0	0	0	0
																						ASV_1344	Bacteria	Bacteroidota	Bacteroidia	Bacteroidales	Muribaculaceae	NA	0	0	0	0	0	0	0	0	0	0	0	0	0	0	0	0	0	0	0	0	0
																						ASV_1345	Bacteria	Firmicutes	Clostridia	Lachnospirales	Lachnospiraceae	NA	0	0	0	0	0	0	0	0	0	0	0	0	0	0	0	0	0	0	0	0	0
																						ASV_1346	Bacteria	Bacteroidota	Bacteroidia	Bacteroidales	Rikenellaceae	Rikenella	0	0	0	0	0	0	0	0	0	0	0	0	0	0	0	0	0	0	0	0	0
																						ASV_1347	Bacteria	Proteobacteria	Alphaproteobacteria	Rickettsiales	Mitochondria	NA	0	0	0	0	0	0	0	0	0	0	0	0	0	0	0	0	0	0	0	0	0
																						ASV_1348	Bacteria	NA	NA	NA	NA	NA	0	0	0	0	0	0	0	0	0	0	0	0	0	0	0	0	0	0	0	0	0
																						ASV_1349	Bacteria	Firmicutes	Clostridia	Lachnospirales	Lachnospiraceae	[Ruminococcus]_gnavus_group	0	0	0	74	0	0	0	0	0	0	0	0	0	0	0	0	0	0	0	0	0
																						ASV_1350	Bacteria	Firmicutes	Clostridia	Lachnospirales	Lachnospiraceae	Lachnospiraceae_NK4A136_group	0	0	0	74	0	0	0	0	0	0	0	0	0	0	0	0	0	0	0	0	0
																						ASV_1351	Bacteria	Firmicutes	Bacilli	Lactobacillales	Lactobacillaceae	Ligilactobacillus	0	0	0	0	0	34	0	0	0	0	0	0	40	0	0	0	0	0	0	0	0
																						ASV_1352	Bacteria	Firmicutes	Clostridia	Lachnospirales	Lachnospiraceae	NA	0	0	0	0	0	0	0	0	0	0	0	22	0	0	0	0	0	0	0	0	0
																						ASV_1353	Bacteria	Firmicutes	Clostridia	Lachnospirales	Lachnospiraceae	NA	0	0	0	0	0	0	0	0	0	0	0	0	74	0	0	0	0	0	0	0	0
																						ASV_1354	Bacteria	Firmicutes	Clostridia	Oscillospirales	Oscillospiraceae	Colidextribacter	0	0	0	0	0	0	0	0	0	0	0	0	0	0	52	0	0	0	0	0	0
																						ASV_1355	Bacteria	Firmicutes	Clostridia	Lachnospirales	Lachnospiraceae	Lachnospiraceae_UCG-006	0	0	0	0	0	0	0	0	0	0	0	0	0	0	50	0	0	0	0	0	0
																						ASV_1356	Bacteria	Firmicutes	Clostridia	Lachnospirales	Lachnospiraceae	Lachnospiraceae_NK4A136_group	0	0	0	0	0	0	0	0	0	0	0	0	0	0	48	0	0	0	0	0	0
																						ASV_1357	Bacteria	Firmicutes	Bacilli	Lactobacillales	Lactobacillaceae	Ligilactobacillus	0	0	0	0	0	0	0	0	0	0	0	0	0	0	0	74	0	0	0	0	0
																						ASV_1358	Bacteria	Bacteroidota	Bacteroidia	Bacteroidales	Rikenellaceae	Alistipes	0	0	0	0	0	0	0	0	0	0	0	0	0	0	0	0	0	74	0	0	0
																						ASV_1359	Bacteria	Bacteroidota	Bacteroidia	Bacteroidales	Rikenellaceae	Alistipes	0	0	0	0	0	0	0	0	0	0	0	0	0	0	0	0	0	0	0	74	0
																						ASV_1360	Bacteria	Firmicutes	Bacilli	Lactobacillales	Lactobacillaceae	NA	0	0	0	0	0	0	0	0	0	0	0	0	0	0	0	0	0	0	0	0	0
																						ASV_1361	Bacteria	Firmicutes	Bacilli	Lactobacillales	Lactobacillaceae	Ligilactobacillus	0	0	0	0	0	0	0	0	0	0	0	0	0	0	0	0	0	0	0	0	0
																						ASV_1362	Bacteria	Firmicutes	Clostridia	Oscillospirales	UCG-010	NA	0	0	0	0	0	0	0	0	0	0	0	0	0	0	0	0	0	0	0	0	0
																						ASV_1363	Bacteria	Firmicutes	Clostridia	Clostridia_UCG-014	NA	NA	0	0	0	0	0	0	0	0	0	0	0	0	0	0	0	0	0	0	0	0	0
																						ASV_1364	Bacteria	Firmicutes	Bacilli	Erysipelotrichales	Erysipelotrichaceae	Faecalibaculum	0	0	0	0	0	0	0	0	0	0	0	0	0	0	0	0	0	0	0	0	0
																						ASV_1365	Bacteria	Firmicutes	Clostridia	Oscillospirales	Oscillospiraceae	Pseudoflavonifractor	0	0	73	0	0	0	0	0	0	0	0	0	0	0	0	0	0	0	0	0	0
																						ASV_1366	Bacteria	Firmicutes	Bacilli	Lactobacillales	Lactobacillaceae	Ligilactobacillus	0	0	0	73	0	0	0	0	0	0	0	0	0	0	0	0	0	0	0	0	0
																						ASV_1367	Bacteria	Firmicutes	Clostridia	Lachnospirales	Lachnospiraceae	NA	0	0	0	73	0	0	0	0	0	0	0	0	0	0	0	0	0	0	0	0	0
																						ASV_1368	Bacteria	Firmicutes	Bacilli	Lactobacillales	Lactobacillaceae	Ligilactobacillus	0	0	0	73	0	0	0	0	0	0	0	0	0	0	0	0	0	0	0	0	0
																						ASV_1369	Bacteria	Firmicutes	Clostridia	Peptostreptococcales-Tissierellales	Anaerovoracaceae	Family_XIII_UCG-001	0	0	0	73	0	0	0	0	0	0	0	0	0	0	0	0	0	0	0	0	0
																						ASV_1370	Bacteria	Firmicutes	Clostridia	Oscillospirales	Oscillospiraceae	NA	0	0	0	0	0	0	0	0	0	0	73	0	0	0	0	0	0	0	0	0	0
																						ASV_1371	Bacteria	Firmicutes	Clostridia	Lachnospirales	Lachnospiraceae	Lachnospiraceae_NK4A136_group	0	0	0	0	0	0	0	0	0	0	0	0	0	73	0	0	0	0	0	0	0
																						ASV_1372	Bacteria	Firmicutes	Clostridia	Oscillospirales	Ruminococcaceae	NA	0	0	0	0	0	0	0	0	0	0	0	0	0	31	0	0	0	0	0	0	0
																						ASV_1373	Bacteria	Firmicutes	Clostridia	Lachnospirales	Lachnospiraceae	NA	0	0	0	0	0	0	0	0	0	0	0	0	0	0	73	0	0	0	0	0	0
																						ASV_1374	Bacteria	Firmicutes	Clostridia	Oscillospirales	Oscillospiraceae	NA	0	0	0	0	0	0	0	0	0	0	0	0	0	0	0	73	0	0	0	0	0
																						ASV_1375	Bacteria	Bacteroidota	Bacteroidia	Bacteroidales	Rikenellaceae	Alistipes	0	0	0	0	0	0	0	0	0	0	0	0	0	0	0	73	0	0	0	0	0
																						ASV_1376	Bacteria	Firmicutes	Clostridia	Lachnospirales	Lachnospiraceae	[Ruminococcus]_torques_group	0	0	0	0	0	0	0	0	0	0	0	0	0	0	0	0	73	0	0	0	0
																						ASV_1377	Bacteria	Desulfobacterota	Desulfovibrionia	Desulfovibrionales	Desulfovibrionaceae	Desulfovibrio	0	0	0	0	0	0	0	0	0	0	0	0	0	0	0	0	17	0	0	56	0
																						ASV_1378	Bacteria	Firmicutes	Bacilli	NA	NA	NA	0	0	0	0	0	0	0	0	0	0	0	0	0	0	0	0	0	0	0	73	0
																						ASV_1379	Bacteria	Firmicutes	Bacilli	Lactobacillales	Lactobacillaceae	Ligilactobacillus	0	0	0	0	0	0	0	0	0	0	0	0	0	0	0	0	0	0	0	0	0
																						ASV_1380	Bacteria	Firmicutes	Clostridia	Lachnospirales	Lachnospiraceae	Agathobacter	0	0	0	0	0	0	0	0	0	0	0	0	0	0	0	0	0	0	0	0	0
																						ASV_1381	Bacteria	Firmicutes	Clostridia	Lachnospirales	Lachnospiraceae	[Ruminococcus]_gauvreauii_group	0	0	0	0	0	0	0	0	0	0	0	0	0	0	0	0	0	0	0	0	0
																						ASV_1382	Bacteria	Firmicutes	Clostridia	Lachnospirales	Lachnospiraceae	A2	0	0	0	0	0	0	0	0	0	0	0	0	0	0	0	0	0	0	0	0	0
																						ASV_1383	Bacteria	Firmicutes	Clostridia	Oscillospirales	[Eubacterium]_coprostanoligenes_group	NA	0	0	0	0	0	0	0	0	0	0	0	0	0	0	0	0	0	0	0	0	0
																						ASV_1384	Bacteria	Firmicutes	Clostridia	Clostridia_UCG-014	NA	NA	0	0	0	0	0	0	0	0	0	0	0	0	0	0	0	0	0	0	0	0	0
																						ASV_1385	Bacteria	Proteobacteria	Gammaproteobacteria	Enterobacterales	Enterobacteriaceae	Escherichia-Shigella	72	0	0	0	0	0	0	0	0	0	0	0	0	0	0	0	0	0	0	0	0
																						ASV_1386	Bacteria	Bacteroidota	Bacteroidia	Bacteroidales	Muribaculaceae	NA	0	52	0	0	0	0	0	0	0	0	0	0	0	0	0	0	0	0	0	0	0
																						ASV_1387	Bacteria	Firmicutes	Bacilli	Lactobacillales	Lactobacillaceae	Ligilactobacillus	0	29	0	0	0	0	0	12	0	30	0	0	0	0	0	0	0	0	0	0	0
																						ASV_1388	Bacteria	Firmicutes	Bacilli	Erysipelotrichales	Erysipelotrichaceae	Turicibacter	0	0	72	0	0	0	0	0	0	0	0	0	0	0	0	0	0	0	0	0	0
																						ASV_1389	Bacteria	Deferribacterota	Deferribacteres	Deferribacterales	Deferribacteraceae	Mucispirillum	0	0	72	0	0	0	0	0	0	0	0	0	0	0	0	0	0	0	0	0	0
																						ASV_1390	Bacteria	Firmicutes	Clostridia	Peptostreptococcales-Tissierellales	Peptostreptococcaceae	Romboutsia	0	0	72	0	0	0	0	0	0	0	0	0	0	0	0	0	0	0	0	0	0
																						ASV_1391	Bacteria	Firmicutes	Clostridia	Oscillospirales	[Eubacterium]_coprostanoligenes_group	NA	0	0	0	0	72	0	0	0	0	0	0	0	0	0	0	0	0	0	0	0	0
																						ASV_1392	Bacteria	Firmicutes	Clostridia	Oscillospirales	Ruminococcaceae	Paludicola	0	0	0	0	0	0	34	0	0	0	0	0	0	0	38	0	0	0	0	0	0
																						ASV_1393	Bacteria	Firmicutes	Clostridia	Lachnospirales	Lachnospiraceae	NA	0	0	0	0	0	0	0	0	0	0	0	0	0	72	0	0	0	0	0	0	0
																						ASV_1394	Bacteria	Firmicutes	Clostridia	Lachnospirales	Lachnospiraceae	NA	0	0	0	0	0	0	0	0	0	0	0	0	0	72	0	0	0	0	0	0	0
																						ASV_1395	Bacteria	Bacteroidota	Bacteroidia	Bacteroidales	Marinifilaceae	Odoribacter	0	0	0	0	0	0	0	0	0	0	0	0	0	0	0	72	0	0	0	0	0
																						ASV_1396	Bacteria	Firmicutes	Bacilli	Erysipelotrichales	Erysipelotrichaceae	Dubosiella	0	0	0	0	0	0	0	0	0	0	0	0	0	0	0	0	0	36	0	0	0
																						ASV_1397	Bacteria	NA	NA	NA	NA	NA	0	0	0	0	0	0	0	0	0	0	0	0	0	0	0	0	0	0	0	0	0
																						ASV_1398	Bacteria	Firmicutes	Bacilli	Lactobacillales	Lactobacillaceae	Ligilactobacillus	0	0	0	0	0	0	0	0	0	0	0	0	0	0	0	0	0	0	0	0	0
																						ASV_1399	Bacteria	Firmicutes	Bacilli	Lactobacillales	NA	NA	0	0	0	0	0	0	0	0	0	0	0	0	0	0	0	0	0	0	0	0	0
																						ASV_1400	Bacteria	Firmicutes	Clostridia	Monoglobales	Monoglobaceae	Monoglobus	0	0	0	0	0	0	0	0	0	0	0	0	0	0	0	0	0	0	0	0	0
																						ASV_1401	Bacteria	Firmicutes	Bacilli	Lactobacillales	Lactobacillaceae	Ligilactobacillus	0	0	0	71	0	0	0	0	0	0	0	0	0	0	0	0	0	0	0	0	0
																						ASV_1402	Bacteria	Firmicutes	Clostridia	Clostridia_UCG-014	NA	NA	0	0	0	32	0	0	0	0	0	0	0	23	0	0	0	0	0	0	0	0	0
																						ASV_1403	Bacteria	Firmicutes	Clostridia	Lachnospirales	Lachnospiraceae	NA	0	0	0	0	0	0	0	6	12	0	0	0	0	0	0	0	0	0	0	0	0
																						ASV_1404	Bacteria	Firmicutes	Clostridia	Lachnospirales	Lachnospiraceae	NA	0	0	0	0	0	0	0	0	0	0	0	0	0	71	0	0	0	0	0	0	0
																						ASV_1405	Bacteria	Firmicutes	Clostridia	Lachnospirales	Lachnospiraceae	NA	0	0	0	0	0	0	0	0	0	0	0	0	0	0	0	0	0	0	0	71	0
																						ASV_1406	Bacteria	Firmicutes	Bacilli	Lactobacillales	Lactobacillaceae	Lactobacillus	0	0	0	0	0	0	0	0	0	0	0	0	0	0	0	0	0	0	0	0	0
																						ASV_1407	Bacteria	Firmicutes	Clostridia	Oscillospirales	Ruminococcaceae	Faecalibacterium	0	0	0	0	0	0	0	0	0	0	0	0	0	0	0	0	0	0	0	0	0
																						ASV_1408	Bacteria	Firmicutes	Clostridia	Lachnospirales	Lachnospiraceae	Lachnospiraceae_NK4A136_group	0	0	0	0	0	0	0	0	0	0	0	0	0	0	0	0	0	0	0	0	0
																						ASV_1409	Bacteria	Cyanobacteria	Cyanobacteriia	NA	NA	NA	0	0	0	0	0	0	0	0	0	0	0	0	0	0	0	0	0	0	0	0	0
																						ASV_1410	Bacteria	Firmicutes	Clostridia	Clostridia_UCG-014	NA	NA	0	0	0	0	0	0	0	0	0	0	0	0	0	0	0	0	0	0	0	0	0
																						ASV_1411	Bacteria	Bacteroidota	Bacteroidia	Bacteroidales	Rikenellaceae	Alistipes	0	0	70	0	0	0	0	0	0	0	0	0	0	0	0	0	0	0	0	0	0
																						ASV_1412	Bacteria	Firmicutes	Clostridia	Lachnospirales	Lachnospiraceae	NA	0	0	0	70	0	0	0	0	0	0	0	0	0	0	0	0	0	0	0	0	0
																						ASV_1413	Bacteria	Firmicutes	Clostridia	Lachnospirales	Lachnospiraceae	NA	0	0	0	70	0	0	0	0	0	0	0	0	0	0	0	0	0	0	0	0	0
																						ASV_1414	Bacteria	Firmicutes	Bacilli	Lactobacillales	Lactobacillaceae	Ligilactobacillus	0	0	0	0	70	0	0	0	0	0	0	0	0	0	0	0	0	0	0	0	0
																						ASV_1415	Bacteria	Firmicutes	Bacilli	Lactobacillales	Lactobacillaceae	Ligilactobacillus	0	0	0	0	0	0	0	0	70	0	0	0	0	0	0	0	0	0	0	0	0
																						ASV_1416	Bacteria	Firmicutes	Clostridia	Lachnospirales	Lachnospiraceae	Lachnoclostridium	0	0	0	0	0	0	0	0	0	0	0	0	22	0	0	0	0	0	0	0	0
																						ASV_1417	Bacteria	Deferribacterota	Deferribacteres	Deferribacterales	Deferribacteraceae	Mucispirillum	0	0	0	0	0	0	0	0	0	0	0	0	0	34	0	0	0	0	0	36	0
																						ASV_1418	Bacteria	Firmicutes	Bacilli	Lactobacillales	Lactobacillaceae	Ligilactobacillus	0	0	0	0	0	0	0	0	0	0	0	0	0	0	70	0	0	0	0	0	0
																						ASV_1419	Bacteria	Verrucomicrobiota	Verrucomicrobiae	Verrucomicrobiales	Akkermansiaceae	Akkermansia	0	0	0	0	0	0	0	0	0	0	0	0	0	0	70	0	0	0	0	0	0
																						ASV_1420	Bacteria	Bacteroidota	Bacteroidia	Bacteroidales	Rikenellaceae	Alistipes	0	0	0	0	0	0	0	0	0	0	0	0	0	0	0	0	70	0	0	0	0
																						ASV_1421	Bacteria	Firmicutes	Bacilli	Erysipelotrichales	Erysipelotrichaceae	Turicibacter	0	0	0	0	0	0	0	0	0	0	0	0	0	0	0	0	70	0	0	0	0
																						ASV_1422	Bacteria	Firmicutes	Bacilli	Lactobacillales	Lactobacillaceae	HT002	0	0	0	0	0	0	0	0	0	0	0	0	0	0	0	0	70	0	0	0	0
																						ASV_1423	Bacteria	Firmicutes	Bacilli	Lactobacillales	Lactobacillaceae	NA	0	0	0	0	0	0	0	0	0	0	0	0	0	0	0	0	0	0	0	0	0
																						ASV_1424	Bacteria	Firmicutes	Bacilli	Lactobacillales	Lactobacillaceae	Ligilactobacillus	0	0	0	0	0	0	0	0	0	0	0	0	0	0	0	0	0	0	0	0	0
																						ASV_1425	Bacteria	Firmicutes	Clostridia	Lachnospirales	Lachnospiraceae	NA	0	0	0	0	0	0	0	0	0	0	0	0	0	0	0	0	0	0	0	0	0
																						ASV_1426	Bacteria	Firmicutes	Clostridia	Lachnospirales	Lachnospiraceae	Roseburia	0	0	0	0	0	0	0	0	0	0	0	0	0	0	0	0	0	0	0	0	0
																						ASV_1427	Bacteria	Firmicutes	Clostridia	Oscillospirales	Oscillospiraceae	Colidextribacter	0	0	0	0	0	0	0	0	0	0	0	0	0	0	0	0	0	0	0	0	0
																						ASV_1428	Bacteria	Firmicutes	Clostridia	Lachnospirales	Lachnospiraceae	NA	0	0	0	0	0	0	0	0	0	0	0	0	0	0	0	0	0	0	0	0	0
																						ASV_1429	Bacteria	Proteobacteria	NA	NA	NA	NA	0	0	0	0	0	0	0	0	0	0	0	0	0	0	0	0	0	0	0	0	0
																						ASV_1430	Bacteria	Firmicutes	Bacilli	Lactobacillales	Lactobacillaceae	NA	69	0	0	0	0	0	0	0	0	0	0	0	0	0	0	0	0	0	0	0	0
																						ASV_1431	Bacteria	Firmicutes	Clostridia	Lachnospirales	Lachnospiraceae	Lachnospiraceae_NK4A136_group	0	13	0	0	0	0	0	0	0	0	0	0	0	0	0	0	0	0	17	0	0
																						ASV_1432	Bacteria	Firmicutes	Clostridia	Lachnospirales	Lachnospiraceae	Lachnospiraceae_UCG-006	0	0	69	0	0	0	0	0	0	0	0	0	0	0	0	0	0	0	0	0	0
																						ASV_1433	Bacteria	Bacteroidota	Bacteroidia	Bacteroidales	Rikenellaceae	Alistipes	0	0	0	69	0	0	0	0	0	0	0	0	0	0	0	0	0	0	0	0	0
																						ASV_1434	Bacteria	Bacteroidota	Bacteroidia	Bacteroidales	Rikenellaceae	Alistipes	0	0	0	69	0	0	0	0	0	0	0	0	0	0	0	0	0	0	0	0	0
																						ASV_1435	Bacteria	Firmicutes	Bacilli	Erysipelotrichales	Erysipelotrichaceae	Turicibacter	0	0	0	0	69	0	0	0	0	0	0	0	0	0	0	0	0	0	0	0	0
																						ASV_1436	Bacteria	Firmicutes	Clostridia	Peptostreptococcales-Tissierellales	Peptostreptococcaceae	Romboutsia	0	0	0	0	0	0	0	0	0	27	0	0	0	0	0	0	42	0	0	0	0
																						ASV_1437	Bacteria	Firmicutes	Bacilli	Lactobacillales	Lactobacillaceae	Lactobacillus	0	0	0	0	0	0	0	0	0	0	0	0	69	0	0	0	0	0	0	0	0
																						ASV_1438	Bacteria	Firmicutes	Bacilli	Lactobacillales	Lactobacillaceae	Ligilactobacillus	0	0	0	0	0	0	0	0	0	0	0	0	0	0	69	0	0	0	0	0	0
																						ASV_1439	Bacteria	Firmicutes	Bacilli	Lactobacillales	Lactobacillaceae	Ligilactobacillus	0	0	0	0	0	0	0	0	0	0	0	0	0	0	0	69	0	0	0	0	0
																						ASV_1440	Bacteria	Bacteroidota	Bacteroidia	Bacteroidales	Prevotellaceae	Prevotella_9	0	0	0	0	0	0	0	0	0	0	0	0	0	0	0	0	69	0	0	0	0
																						ASV_1441	Bacteria	Bacteroidota	Bacteroidia	Bacteroidales	Marinifilaceae	Odoribacter	0	0	0	0	0	0	0	0	0	0	0	0	0	0	0	0	0	69	0	0	0
																						ASV_1442	Bacteria	Firmicutes	Bacilli	Erysipelotrichales	Erysipelotrichaceae	Dubosiella	0	0	0	0	0	0	0	0	0	0	0	0	0	0	0	0	0	0	40	0	0
																						ASV_1443	Bacteria	Firmicutes	Clostridia	Christensenellales	Christensenellaceae	NA	0	0	0	0	0	0	0	0	0	0	0	0	0	0	0	0	0	0	0	14	0
																						ASV_1444	Bacteria	Bacteroidota	Bacteroidia	Bacteroidales	Bacteroidaceae	Bacteroides	0	0	0	0	0	0	0	0	0	0	0	0	0	0	0	0	0	0	0	0	0
																						ASV_1445	Bacteria	Desulfobacterota	Desulfovibrionia	Desulfovibrionales	Desulfovibrionaceae	Desulfovibrio	0	0	0	0	0	0	0	0	0	0	0	0	0	0	0	0	0	0	0	0	0
																						ASV_1446	Bacteria	Verrucomicrobiota	Verrucomicrobiae	Verrucomicrobiales	Akkermansiaceae	Akkermansia	0	0	0	0	0	0	0	0	0	0	0	0	0	0	0	0	0	0	0	0	0
																						ASV_1447	Bacteria	Firmicutes	Bacilli	Lactobacillales	Lactobacillaceae	Ligilactobacillus	0	0	0	0	0	0	0	0	0	0	0	0	0	0	0	0	0	0	0	0	0
																						ASV_1448	Bacteria	Proteobacteria	Alphaproteobacteria	Rickettsiales	Mitochondria	NA	0	0	0	0	0	0	0	0	0	0	0	0	0	0	0	0	0	0	0	0	0
																						ASV_1449	Bacteria	Firmicutes	Clostridia	Lachnospirales	Lachnospiraceae	NA	0	0	0	0	0	0	0	0	0	0	0	0	0	0	0	0	0	0	0	0	0
																						ASV_1450	Bacteria	Firmicutes	Clostridia	Lachnospirales	Lachnospiraceae	NA	0	0	0	0	0	0	0	0	0	0	0	0	0	0	0	0	0	0	0	0	0
																						ASV_1451	Bacteria	Firmicutes	Bacilli	Erysipelotrichales	Erysipelatoclostridiaceae	Candidatus_Stoquefichus	0	0	0	0	0	0	0	0	0	0	0	0	0	0	0	0	0	0	0	0	0
																						ASV_1452	Bacteria	Firmicutes	Clostridia	Lachnospirales	Lachnospiraceae	NA	0	0	0	0	0	0	0	0	0	0	0	0	0	0	0	0	0	0	0	0	0
																						ASV_1453	Bacteria	NA	NA	NA	NA	NA	68	0	0	0	0	0	0	0	0	0	0	0	0	0	0	0	0	0	0	0	0
																						ASV_1454	Bacteria	Firmicutes	Clostridia	Oscillospirales	Butyricicoccaceae	UCG-009	50	0	0	0	0	0	0	0	0	0	0	0	0	0	0	0	0	0	0	0	0
																						ASV_1455	Bacteria	Firmicutes	Clostridia	Oscillospirales	Oscillospiraceae	Intestinimonas	0	68	0	0	0	0	0	0	0	0	0	0	0	0	0	0	0	0	0	0	0
																						ASV_1456	Bacteria	Firmicutes	Clostridia	Lachnospirales	Lachnospiraceae	Lachnoclostridium	0	0	68	0	0	0	0	0	0	0	0	0	0	0	0	0	0	0	0	0	0
																						ASV_1457	Bacteria	Verrucomicrobiota	Verrucomicrobiae	Verrucomicrobiales	Akkermansiaceae	Akkermansia	0	0	68	0	0	0	0	0	0	0	0	0	0	0	0	0	0	0	0	0	0
																						ASV_1458	Bacteria	Firmicutes	Clostridia	Oscillospirales	Oscillospiraceae	Colidextribacter	0	0	68	0	0	0	0	0	0	0	0	0	0	0	0	0	0	0	0	0	0
																						ASV_1459	Bacteria	Firmicutes	Clostridia	Lachnospirales	Lachnospiraceae	NA	0	0	0	68	0	0	0	0	0	0	0	0	0	0	0	0	0	0	0	0	0
																						ASV_1460	Bacteria	Firmicutes	Clostridia	Lachnospirales	Lachnospiraceae	Anaerostipes	0	0	0	0	0	0	0	0	0	0	0	0	68	0	0	0	0	0	0	0	0
																						ASV_1461	Bacteria	Bacteroidota	Bacteroidia	Bacteroidales	Rikenellaceae	Alistipes	0	0	0	0	0	0	0	0	0	0	0	0	0	30	0	0	0	38	0	0	0
																						ASV_1462	Bacteria	Firmicutes	Bacilli	Lactobacillales	Lactobacillaceae	Ligilactobacillus	0	0	0	0	0	0	0	0	0	0	0	0	0	0	68	0	0	0	0	0	0
																						ASV_1463	Bacteria	Firmicutes	Bacilli	Lactobacillales	Lactobacillaceae	Ligilactobacillus	0	0	0	0	0	0	0	0	0	0	0	0	0	0	68	0	0	0	0	0	0
																						ASV_1464	Bacteria	Firmicutes	Clostridia	Oscillospirales	Ruminococcaceae	Incertae_Sedis	0	0	0	0	0	0	0	0	0	0	0	0	0	0	68	0	0	0	0	0	0
																						ASV_1465	Bacteria	Firmicutes	Clostridia	Lachnospirales	Lachnospiraceae	NA	0	0	0	0	0	0	0	0	0	0	0	0	0	0	0	68	0	0	0	0	0
																						ASV_1466	Bacteria	Firmicutes	Bacilli	Lactobacillales	Lactobacillaceae	Lactobacillus	0	0	0	0	0	0	0	0	0	0	0	0	0	0	0	0	0	68	0	0	0
																						ASV_1467	Bacteria	Firmicutes	Bacilli	Lactobacillales	Lactobacillaceae	Ligilactobacillus	0	0	0	0	0	0	0	0	0	0	0	0	0	0	0	0	0	68	0	0	0
																						ASV_1468	Bacteria	Firmicutes	Clostridia	Lachnospirales	Lachnospiraceae	NA	0	0	0	0	0	0	0	0	0	0	0	0	0	0	0	0	0	0	0	0	0
																						ASV_1469	Bacteria	Firmicutes	Clostridia	Lachnospirales	Lachnospiraceae	NA	0	0	0	0	0	0	0	0	0	0	0	0	0	0	0	0	0	0	0	0	0
																						ASV_1470	Bacteria	Firmicutes	Bacilli	Lactobacillales	Lactobacillaceae	Lactobacillus	0	0	0	0	0	0	0	0	0	0	0	0	0	0	0	0	0	0	0	0	0
																						ASV_1471	Bacteria	Bacteroidota	Bacteroidia	Bacteroidales	Rikenellaceae	Alistipes	0	0	0	0	0	0	0	0	0	0	0	0	0	0	0	0	0	0	0	0	0
																						ASV_1472	Bacteria	Firmicutes	Bacilli	Lactobacillales	Lactobacillaceae	Ligilactobacillus	0	0	0	0	0	0	0	0	0	0	0	0	0	0	0	0	0	0	0	0	0
																						ASV_1473	Bacteria	Firmicutes	Clostridia	Lachnospirales	Lachnospiraceae	Lachnospiraceae_UCG-001	0	0	0	0	0	0	0	0	0	0	0	0	0	0	0	0	0	0	0	0	0
																						ASV_1474	Bacteria	Firmicutes	Clostridia	Lachnospirales	Lachnospiraceae	NA	0	0	0	0	0	0	0	0	0	0	0	0	0	0	0	0	0	0	0	0	0
																						ASV_1475	Bacteria	Deferribacterota	Deferribacteres	Deferribacterales	Deferribacteraceae	Mucispirillum	67	0	0	0	0	0	0	0	0	0	0	0	0	0	0	0	0	0	0	0	0
																						ASV_1476	Bacteria	Actinobacteriota	Actinobacteria	Bifidobacteriales	Bifidobacteriaceae	NA	67	0	0	0	0	0	0	0	0	0	0	0	0	0	0	0	0	0	0	0	0
																						ASV_1477	Bacteria	Proteobacteria	Gammaproteobacteria	Burkholderiales	Sutterellaceae	Parasutterella	0	0	67	0	0	0	0	0	0	0	0	0	0	0	0	0	0	0	0	0	0
																						ASV_1478	Bacteria	Firmicutes	Clostridia	Oscillospirales	Oscillospiraceae	Oscillibacter	0	0	67	0	0	0	0	0	0	0	0	0	0	0	0	0	0	0	0	0	0
																						ASV_1479	Bacteria	Bacteroidota	Bacteroidia	Bacteroidales	Rikenellaceae	Rikenella	0	0	0	67	0	0	0	0	0	0	0	0	0	0	0	0	0	0	0	0	0
																						ASV_1480	Bacteria	Proteobacteria	Gammaproteobacteria	Enterobacterales	Succinivibrionaceae	Succinivibrio	0	0	0	67	0	0	0	0	0	0	0	0	0	0	0	0	0	0	0	0	0
																						ASV_1481	Bacteria	Bacteroidota	Bacteroidia	Bacteroidales	Rikenellaceae	Alistipes	0	0	0	67	0	0	0	0	0	0	0	0	0	0	0	0	0	0	0	0	0
																						ASV_1482	Bacteria	Firmicutes	Clostridia	Lachnospirales	Lachnospiraceae	Lachnospiraceae_NK4A136_group	0	0	0	0	0	0	22	0	0	0	0	31	0	0	0	0	0	0	14	0	0
																						ASV_1483	Bacteria	Firmicutes	Clostridia	Oscillospirales	Ruminococcaceae	Paludicola	0	0	0	0	0	0	0	12	0	4	0	0	0	0	0	0	0	0	0	15	0
																						ASV_1484	Bacteria	Firmicutes	Bacilli	Lactobacillales	Lactobacillaceae	NA	0	0	0	0	0	0	0	5	0	0	0	0	0	0	0	0	0	0	0	0	0
																						ASV_1485	Bacteria	Firmicutes	Clostridia	Lachnospirales	Lachnospiraceae	Lachnospiraceae_UCG-004	0	0	0	0	0	0	0	0	67	0	0	0	0	0	0	0	0	0	0	0	0
																						ASV_1486	Bacteria	Firmicutes	Bacilli	Lactobacillales	Lactobacillaceae	Ligilactobacillus	0	0	0	0	0	0	0	0	0	0	0	67	0	0	0	0	0	0	0	0	0
																						ASV_1487	Bacteria	Firmicutes	Clostridia	Oscillospirales	Oscillospiraceae	Colidextribacter	0	0	0	0	0	0	0	0	0	0	0	67	0	0	0	0	0	0	0	0	0
																						ASV_1488	Bacteria	Firmicutes	Clostridia	Lachnospirales	Lachnospiraceae	Lachnospiraceae_NK4A136_group	0	0	0	0	0	0	0	0	0	0	0	0	0	0	0	67	0	0	0	0	0
																						ASV_1489	Bacteria	Firmicutes	Clostridia	Oscillospirales	Butyricicoccaceae	UCG-009	0	0	0	0	0	0	0	0	0	0	0	0	0	0	0	67	0	0	0	0	0
																						ASV_1490	Bacteria	Firmicutes	Clostridia	Clostridia_UCG-014	NA	NA	0	0	0	0	0	0	0	0	0	0	0	0	0	0	0	67	0	0	0	0	0
																						ASV_1491	Bacteria	Firmicutes	Bacilli	Lactobacillales	Lactobacillaceae	Ligilactobacillus	0	0	0	0	0	0	0	0	0	0	0	0	0	0	0	67	0	0	0	0	0
																						ASV_1492	Bacteria	Firmicutes	Bacilli	Lactobacillales	Lactobacillaceae	Ligilactobacillus	0	0	0	0	0	0	0	0	0	0	0	0	0	0	0	0	67	0	0	0	0
																						ASV_1493	Bacteria	Firmicutes	Clostridia	Lachnospirales	Lachnospiraceae	GCA-900066575	0	0	0	0	0	0	0	0	0	0	0	0	0	0	0	0	0	0	67	0	0
																						ASV_1494	Bacteria	Firmicutes	NA	NA	NA	NA	0	0	0	0	0	0	0	0	0	0	0	0	0	0	0	0	0	0	0	67	0
																						ASV_1495	Bacteria	Bacteroidota	Bacteroidia	Bacteroidales	Muribaculaceae	NA	0	0	0	0	0	0	0	0	0	0	0	0	0	0	0	0	0	0	0	67	0
																						ASV_1496	Bacteria	Desulfobacterota	Desulfovibrionia	Desulfovibrionales	Desulfovibrionaceae	Desulfovibrio	0	0	0	0	0	0	0	0	0	0	0	0	0	0	0	0	0	0	0	0	0
																						ASV_1497	Bacteria	Firmicutes	Bacilli	NA	NA	NA	0	0	0	0	0	0	0	0	0	0	0	0	0	0	0	0	0	0	0	0	0
																						ASV_1498	Bacteria	Firmicutes	Clostridia	Oscillospirales	Oscillospiraceae	Intestinimonas	0	0	0	0	0	0	0	0	0	0	0	0	0	0	0	0	0	0	0	0	0
																						ASV_1499	Bacteria	Firmicutes	Clostridia	Clostridiales	Clostridiaceae	Clostridium_sensu_stricto 1	0	0	0	0	0	0	0	0	0	0	0	0	0	0	0	0	0	0	0	0	0
																						ASV_1500	Bacteria	Firmicutes	Clostridia	Lachnospirales	Lachnospiraceae	Lachnospiraceae_NK4A136_group	0	0	0	0	0	0	0	0	0	0	0	0	0	0	0	0	0	0	0	0	0
																						ASV_1501	Bacteria	Firmicutes	Bacilli	Lactobacillales	Streptococcaceae	Streptococcus	0	0	0	0	0	0	0	0	0	0	0	0	0	0	0	0	0	0	0	0	0
																						ASV_1502	Bacteria	NA	NA	NA	NA	NA	0	0	0	0	0	0	0	0	0	0	0	0	0	0	0	0	0	0	0	0	0
																						ASV_1503	Bacteria	Firmicutes	Clostridia	Lachnospirales	Lachnospiraceae	Lachnospiraceae_FCS020_group	0	0	0	0	0	0	0	0	0	0	0	0	0	0	0	0	0	0	0	0	0
																						ASV_1504	Bacteria	Firmicutes	Clostridia	Lachnospirales	Lachnospiraceae	Dorea	66	0	0	0	0	0	0	0	0	0	0	0	0	0	0	0	0	0	0	0	0
																						ASV_1505	Bacteria	Bacteroidota	Bacteroidia	Bacteroidales	Rikenellaceae	Alistipes	0	0	66	0	0	0	0	0	0	0	0	0	0	0	0	0	0	0	0	0	0
																						ASV_1506	Bacteria	Firmicutes	Bacilli	Lactobacillales	Lactobacillaceae	Ligilactobacillus	0	0	66	0	0	0	0	0	0	0	0	0	0	0	0	0	0	0	0	0	0
																						ASV_1507	Bacteria	Firmicutes	Bacilli	Lactobacillales	Lactobacillaceae	Ligilactobacillus	0	0	0	66	0	0	0	0	0	0	0	0	0	0	0	0	0	0	0	0	0
																						ASV_1508	Bacteria	Proteobacteria	Gammaproteobacteria	Enterobacterales	Enterobacteriaceae	Escherichia-Shigella	0	0	0	66	0	0	0	0	0	0	0	0	0	0	0	0	0	0	0	0	0
																						ASV_1509	Bacteria	Firmicutes	Bacilli	Lactobacillales	Lactobacillaceae	NA	0	0	0	66	0	0	0	0	0	0	0	0	0	0	0	0	0	0	0	0	0
																						ASV_1510	Bacteria	Firmicutes	Clostridia	Lachnospirales	Lachnospiraceae	NA	0	0	0	0	66	0	0	0	0	0	0	0	0	0	0	0	0	0	0	0	0
																						ASV_1511	Bacteria	Firmicutes	Clostridia	Lachnospirales	Lachnospiraceae	NA	0	0	0	0	66	0	0	0	0	0	0	0	0	0	0	0	0	0	0	0	0
																						ASV_1512	Bacteria	Firmicutes	Clostridia	Lachnospirales	Lachnospiraceae	NA	0	0	0	0	0	0	66	0	0	0	0	0	0	0	0	0	0	0	0	0	0
																						ASV_1513	Bacteria	Firmicutes	Clostridia	Lachnospirales	Lachnospiraceae	NA	0	0	0	0	0	0	0	55	11	0	0	0	0	0	0	0	0	0	0	0	0
																						ASV_1514	Bacteria	Firmicutes	Clostridia	Oscillospirales	Oscillospiraceae	Colidextribacter	0	0	0	0	0	0	0	0	0	0	0	0	66	0	0	0	0	0	0	0	0
																						ASV_1515	Bacteria	Firmicutes	Clostridia	Lachnospirales	Lachnospiraceae	NA	0	0	0	0	0	0	0	0	0	0	0	0	66	0	0	0	0	0	0	0	0
																						ASV_1516	Bacteria	Firmicutes	Clostridia	Oscillospirales	Ruminococcaceae	NA	0	0	0	0	0	0	0	0	0	0	0	0	0	66	0	0	0	0	0	0	0
																						ASV_1517	Bacteria	Bacteroidota	Bacteroidia	Bacteroidales	Muribaculaceae	NA	0	0	0	0	0	0	0	0	0	0	0	0	0	66	0	0	0	0	0	0	0
																						ASV_1518	Bacteria	Bacteroidota	Bacteroidia	Bacteroidales	Bacteroidaceae	Bacteroides	0	0	0	0	0	0	0	0	0	0	0	0	0	0	0	66	0	0	0	0	0
																						ASV_1519	Bacteria	Firmicutes	Clostridia	Clostridia_UCG-014	NA	NA	0	0	0	0	0	0	0	0	0	0	0	0	0	0	0	66	0	0	0	0	0
																						ASV_1520	Bacteria	Firmicutes	Bacilli	Lactobacillales	Lactobacillaceae	Lactobacillus	0	0	0	0	0	0	0	0	0	0	0	0	0	0	0	66	0	0	0	0	0
																						ASV_1521	Bacteria	Firmicutes	Clostridia	Lachnospirales	Lachnospiraceae	[Ruminococcus]_gnavus_group	0	0	0	0	0	0	0	0	0	0	0	0	0	0	0	0	0	66	0	0	0
																						ASV_1522	Bacteria	Firmicutes	Bacilli	Lactobacillales	Lactobacillaceae	Ligilactobacillus	0	0	0	0	0	0	0	0	0	0	0	0	0	0	0	0	0	0	0	66	0
																						ASV_1523	Bacteria	Firmicutes	Clostridia	Lachnospirales	Lachnospiraceae	NA	0	0	0	0	0	0	0	0	0	0	0	0	0	0	0	0	0	0	0	0	0
																						ASV_1524	Bacteria	Firmicutes	Clostridia	Lachnospirales	Lachnospiraceae	Lachnospiraceae_UCG-006	0	0	0	0	0	0	0	0	0	0	0	0	0	0	0	0	0	0	0	0	0
																						ASV_1525	Bacteria	Firmicutes	Bacilli	Lactobacillales	Lactobacillaceae	Ligilactobacillus	0	0	0	0	0	0	0	0	0	0	0	0	0	0	0	0	0	0	0	0	0
																						ASV_1526	Bacteria	Firmicutes	Bacilli	Lactobacillales	Lactobacillaceae	Ligilactobacillus	0	0	0	0	0	0	0	0	0	0	0	0	0	0	0	0	0	0	0	0	0
																						ASV_1527	Bacteria	Firmicutes	Clostridia	Peptostreptococcales-Tissierellales	Peptostreptococcaceae	Asaccharospora	0	0	0	0	0	0	0	0	0	0	0	0	0	0	0	0	0	0	0	0	0
																						ASV_1528	Bacteria	Firmicutes	Bacilli	Lactobacillales	Lactobacillaceae	HT002	0	0	0	0	0	0	0	0	0	0	0	0	0	0	0	0	0	0	0	0	0
																						ASV_1529	Bacteria	Firmicutes	Bacilli	Lactobacillales	Lactobacillaceae	Lactobacillus	0	0	0	0	0	0	0	0	0	0	0	0	0	0	0	0	0	0	0	0	0
																						ASV_1530	Bacteria	Firmicutes	Clostridia	Lachnospirales	Lachnospiraceae	NA	0	0	0	0	0	0	0	0	0	0	0	0	0	0	0	0	0	0	0	0	0
																						ASV_1531	Bacteria	Firmicutes	Bacilli	Lactobacillales	Streptococcaceae	Streptococcus	0	0	0	0	0	0	0	0	0	0	0	0	0	0	0	0	0	0	0	0	0
																						ASV_1532	Bacteria	Firmicutes	Bacilli	Erysipelotrichales	Erysipelotrichaceae	Dubosiella	0	0	0	0	0	0	0	0	0	0	0	0	0	0	0	0	0	0	0	0	0
																						ASV_1533	Bacteria	Firmicutes	Clostridia	Lachnospirales	Lachnospiraceae	Lachnoclostridium	0	0	0	0	0	0	0	0	0	0	0	0	0	0	0	0	0	0	0	0	0
																						ASV_1534	Bacteria	Actinobacteriota	Actinobacteria	Bifidobacteriales	Bifidobacteriaceae	Bifidobacterium	0	0	0	0	0	0	0	0	0	0	0	0	0	0	0	0	0	0	0	0	0
																						ASV_1535	Bacteria	Firmicutes	Clostridia	Lachnospirales	Lachnospiraceae	NA	0	0	0	0	0	0	0	0	0	0	0	0	0	0	0	0	0	0	0	0	0
																						ASV_1536	Bacteria	Firmicutes	Negativicutes	Veillonellales-Selenomonadales	Veillonellaceae	Veillonella	65	0	0	0	0	0	0	0	0	0	0	0	0	0	0	0	0	0	0	0	0
																						ASV_1537	Bacteria	Firmicutes	Clostridia	Lachnospirales	Lachnospiraceae	NA	0	65	0	0	0	0	0	0	0	0	0	0	0	0	0	0	0	0	0	0	0
																						ASV_1538	Bacteria	Firmicutes	Bacilli	Lactobacillales	Lactobacillaceae	Ligilactobacillus	0	65	0	0	0	0	0	0	0	0	0	0	0	0	0	0	0	0	0	0	0
																						ASV_1539	Bacteria	Firmicutes	Clostridia	Lachnospirales	Lachnospiraceae	NA	0	0	65	0	0	0	0	0	0	0	0	0	0	0	0	0	0	0	0	0	0
																						ASV_1540	Bacteria	Firmicutes	Clostridia	Lachnospirales	Lachnospiraceae	Agathobacter	0	0	0	65	0	0	0	0	0	0	0	0	0	0	0	0	0	0	0	0	0
																						ASV_1541	Bacteria	Firmicutes	Clostridia	Oscillospirales	Ruminococcaceae	Incertae_Sedis	0	0	0	0	65	0	0	0	0	0	0	0	0	0	0	0	0	0	0	0	0
																						ASV_1542	Bacteria	Firmicutes	Clostridia	Lachnospirales	Lachnospiraceae	NA	0	0	0	0	65	0	0	0	0	0	0	0	0	0	0	0	0	0	0	0	0
																						ASV_1543	Bacteria	Firmicutes	Clostridia	Lachnospirales	Lachnospiraceae	NA	0	0	0	0	0	0	0	0	0	11	0	0	0	0	0	0	0	0	0	0	0
																						ASV_1544	Bacteria	Firmicutes	Clostridia	Peptostreptococcales-Tissierellales	Peptostreptococcaceae	Romboutsia	0	0	0	0	0	0	0	0	0	0	0	0	0	0	65	0	0	0	0	0	0
																						ASV_1545	Bacteria	Bacteroidota	Bacteroidia	Bacteroidales	Bacteroidaceae	Bacteroides	0	0	0	0	0	0	0	0	0	0	0	0	0	0	65	0	0	0	0	0	0
																						ASV_1546	Bacteria	Bacteroidota	Bacteroidia	Bacteroidales	Bacteroidaceae	Bacteroides	0	0	0	0	0	0	0	0	0	0	0	0	0	0	0	65	0	0	0	0	0
																						ASV_1547	Bacteria	Firmicutes	Bacilli	NA	NA	NA	0	0	0	0	0	0	0	0	0	0	0	0	0	0	0	10	0	0	0	0	0
																						ASV_1548	Bacteria	Firmicutes	Clostridia	Oscillospirales	Oscillospiraceae	NA	0	0	0	0	0	0	0	0	0	0	0	0	0	0	0	0	65	0	0	0	0
																						ASV_1549	Bacteria	Bacteroidota	Bacteroidia	Bacteroidales	Prevotellaceae	Prevotella_7	0	0	0	0	0	0	0	0	0	0	0	0	0	0	0	0	65	0	0	0	0
																						ASV_1550	Bacteria	Firmicutes	Clostridia	Lachnospirales	Lachnospiraceae	Lachnoclostridium	0	0	0	0	0	0	0	0	0	0	0	0	0	0	0	0	0	65	0	0	0
																						ASV_1551	Bacteria	Firmicutes	Clostridia	Peptostreptococcales-Tissierellales	Peptostreptococcaceae	NA	0	0	0	0	0	0	0	0	0	0	0	0	0	0	0	0	0	0	65	0	0
																						ASV_1552	Bacteria	Firmicutes	Bacilli	Lactobacillales	Streptococcaceae	Streptococcus	0	0	0	0	0	0	0	0	0	0	0	0	0	0	0	0	0	0	0	0	0
																						ASV_1553	Bacteria	Firmicutes	Bacilli	Lactobacillales	Lactobacillaceae	Ligilactobacillus	0	0	0	0	0	0	0	0	0	0	0	0	0	0	0	0	0	0	0	0	0
																						ASV_1554	Bacteria	Firmicutes	Bacilli	Lactobacillales	Lactobacillaceae	Ligilactobacillus	0	0	0	0	0	0	0	0	0	0	0	0	0	0	0	0	0	0	0	0	0
																						ASV_1555	Bacteria	Firmicutes	Clostridia	Lachnospirales	Lachnospiraceae	NA	0	0	0	0	0	0	0	0	0	0	0	0	0	0	0	0	0	0	0	0	0
																						ASV_1556	Bacteria	Bacteroidota	Bacteroidia	Bacteroidales	Muribaculaceae	NA	0	0	0	0	0	0	0	0	0	0	0	0	0	0	0	0	0	0	0	0	0
																						ASV_1557	Bacteria	Firmicutes	Bacilli	NA	NA	NA	0	0	0	0	0	0	0	0	0	0	0	0	0	0	0	0	0	0	0	0	0
																						ASV_1558	Bacteria	Bacteroidota	Bacteroidia	Bacteroidales	Muribaculaceae	NA	0	0	0	0	0	0	0	0	0	0	0	0	0	0	0	0	0	0	0	0	0
																						ASV_1559	Bacteria	Firmicutes	Bacilli	Lactobacillales	Lactobacillaceae	Ligilactobacillus	0	0	0	0	0	0	0	0	0	0	0	0	0	0	0	0	0	0	0	0	0
																						ASV_1560	Bacteria	Firmicutes	Bacilli	Erysipelotrichales	Erysipelotrichaceae	Turicibacter	0	0	0	0	0	0	0	0	0	0	0	0	0	0	0	0	0	0	0	0	0
																						ASV_1561	Bacteria	Firmicutes	Bacilli	Lactobacillales	Lactobacillaceae	Ligilactobacillus	0	0	0	0	0	0	0	0	0	0	0	0	0	0	0	0	0	0	0	0	0
																						ASV_1562	Bacteria	Firmicutes	Bacilli	Lactobacillales	Lactobacillaceae	Lactobacillus	0	0	0	0	0	0	0	0	0	0	0	0	0	0	0	0	0	0	0	0	0
																						ASV_1563	Bacteria	Firmicutes	Clostridia	Lachnospirales	Lachnospiraceae	Lachnospiraceae_NK4A136_group	0	0	0	0	0	0	0	0	0	0	0	0	0	0	0	0	0	0	0	0	0
																						ASV_1564	Bacteria	Firmicutes	Clostridia	Clostridia_vadinBB60_group	NA	NA	0	0	0	0	0	0	0	0	0	0	0	0	0	0	0	0	0	0	0	0	0
																						ASV_1565	Bacteria	Firmicutes	Bacilli	Lactobacillales	Lactobacillaceae	Ligilactobacillus	0	0	0	0	0	0	0	0	0	0	0	0	0	0	0	0	0	0	0	0	0
																						ASV_1566	Bacteria	Firmicutes	Clostridia	Oscillospirales	Ruminococcaceae	NA	64	0	0	0	0	0	0	0	0	0	0	0	0	0	0	0	0	0	0	0	0
																						ASV_1567	Bacteria	Firmicutes	Bacilli	Erysipelotrichales	Erysipelotrichaceae	Dubosiella	64	0	0	0	0	0	0	0	0	0	0	0	0	0	0	0	0	0	0	0	0
																						ASV_1568	Bacteria	Firmicutes	Clostridia	Lachnospirales	Lachnospiraceae	Lachnospiraceae_NK4A136_group	0	0	64	0	0	0	0	0	0	0	0	0	0	0	0	0	0	0	0	0	0
																						ASV_1569	Bacteria	Bacteroidota	Bacteroidia	Bacteroidales	Bacteroidaceae	Bacteroides	0	0	0	64	0	0	0	0	0	0	0	0	0	0	0	0	0	0	0	0	0
																						ASV_1570	Bacteria	Desulfobacterota	Desulfovibrionia	Desulfovibrionales	Desulfovibrionaceae	Desulfovibrio	0	0	0	4	0	0	0	0	0	0	0	0	0	0	0	0	0	0	0	0	0
																						ASV_1571	Bacteria	Firmicutes	Clostridia	Lachnospirales	Lachnospiraceae	Lachnospiraceae_NK4A136_group	0	0	0	0	0	64	0	0	0	0	0	0	0	0	0	0	0	0	0	0	0
																						ASV_1572	Bacteria	Firmicutes	Bacilli	Erysipelotrichales	Erysipelotrichaceae	Dubosiella	0	0	0	0	0	0	0	64	0	0	0	0	0	0	0	0	0	0	0	0	0
																						ASV_1573	Bacteria	Firmicutes	Clostridia	Oscillospirales	Oscillospiraceae	Colidextribacter	0	0	0	0	0	0	0	0	14	0	0	0	0	0	0	0	0	0	0	0	0
																						ASV_1574	Bacteria	Firmicutes	Clostridia	Peptostreptococcales-Tissierellales	Peptostreptococcaceae	NA	0	0	0	0	0	0	0	0	0	0	64	0	0	0	0	0	0	0	0	0	0
																						ASV_1575	Bacteria	Firmicutes	Clostridia	Oscillospirales	Ruminococcaceae	[Eubacterium]_siraeum_group	0	0	0	0	0	0	0	0	0	0	0	0	0	0	64	0	0	0	0	0	0
																						ASV_1576	Bacteria	Firmicutes	Clostridia	Lachnospirales	Lachnospiraceae	NA	0	0	0	0	0	0	0	0	0	0	0	0	0	0	64	0	0	0	0	0	0
																						ASV_1577	Bacteria	Firmicutes	Bacilli	Erysipelotrichales	Erysipelotrichaceae	Dubosiella	0	0	0	0	0	0	0	0	0	0	0	0	0	0	64	0	0	0	0	0	0
																						ASV_1578	Bacteria	Bacteroidota	Bacteroidia	Bacteroidales	Marinifilaceae	Odoribacter	0	0	0	0	0	0	0	0	0	0	0	0	0	0	0	64	0	0	0	0	0
																						ASV_1579	Bacteria	Firmicutes	Clostridia	Lachnospirales	Lachnospiraceae	NA	0	0	0	0	0	0	0	0	0	0	0	0	0	0	0	0	64	0	0	0	0
																						ASV_1580	Bacteria	Firmicutes	Clostridia	Lachnospirales	Lachnospiraceae	GCA-900066575	0	0	0	0	0	0	0	0	0	0	0	0	0	0	0	0	0	64	0	0	0
																						ASV_1581	Bacteria	Firmicutes	Clostridia	Lachnospirales	Lachnospiraceae	Lachnospiraceae_UCG-008	0	0	0	0	0	0	0	0	0	0	0	0	0	0	0	0	0	0	0	64	0
																						ASV_1582	Bacteria	Firmicutes	Bacilli	Lactobacillales	Lactobacillaceae	Ligilactobacillus	0	0	0	0	0	0	0	0	0	0	0	0	0	0	0	0	0	0	0	64	0
																						ASV_1583	Bacteria	Firmicutes	Bacilli	Erysipelotrichales	Erysipelotrichaceae	Faecalibaculum	0	0	0	0	0	0	0	0	0	0	0	0	0	0	0	0	0	0	0	0	0
																						ASV_1584	Bacteria	Firmicutes	Clostridia	Oscillospirales	Ruminococcaceae	Subdoligranulum	0	0	0	0	0	0	0	0	0	0	0	0	0	0	0	0	0	0	0	0	0
																						ASV_1585	Bacteria	Firmicutes	Bacilli	Lactobacillales	Lactobacillaceae	Ligilactobacillus	0	0	0	0	0	0	0	0	0	0	0	0	0	0	0	0	0	0	0	0	0
																						ASV_1586	Bacteria	Firmicutes	Clostridia	Peptostreptococcales-Tissierellales	Peptostreptococcaceae	NA	0	0	0	0	0	0	0	0	0	0	0	0	0	0	0	0	0	0	0	0	0
																						ASV_1587	Bacteria	Firmicutes	Clostridia	Lachnospirales	Lachnospiraceae	NA	0	0	0	0	0	0	0	0	0	0	0	0	0	0	0	0	0	0	0	0	0
																						ASV_1588	Bacteria	Bacteroidota	Bacteroidia	Bacteroidales	Bacteroidaceae	Bacteroides	0	0	0	0	0	0	0	0	0	0	0	0	0	0	0	0	0	0	0	0	0
																						ASV_1589	Bacteria	Bacteroidota	Bacteroidia	Bacteroidales	Bacteroidaceae	Bacteroides	0	0	0	0	0	0	0	0	0	0	0	0	0	0	0	0	0	0	0	0	0
																						ASV_1590	Bacteria	Firmicutes	Bacilli	Lactobacillales	Lactobacillaceae	Ligilactobacillus	0	0	0	0	0	0	0	0	0	0	0	0	0	0	0	0	0	0	0	0	0
																						ASV_1591	Bacteria	Firmicutes	Clostridia	Oscillospirales	Ruminococcaceae	Faecalibacterium	0	0	0	0	0	0	0	0	0	0	0	0	0	0	0	0	0	0	0	0	0
																						ASV_1592	Bacteria	Firmicutes	Bacilli	Lactobacillales	Lactobacillaceae	Lactobacillus	0	0	0	0	0	0	0	0	0	0	0	0	0	0	0	0	0	0	0	0	0
																						ASV_1593	Bacteria	Firmicutes	Clostridia	Lachnospirales	Lachnospiraceae	NA	0	0	0	0	0	0	0	0	0	0	0	0	0	0	0	0	0	0	0	0	0
																						ASV_1594	Bacteria	Firmicutes	Clostridia	Lachnospirales	Lachnospiraceae	NA	0	0	0	0	0	0	0	0	0	0	0	0	0	0	0	0	0	0	0	0	0
																						ASV_1595	Bacteria	NA	NA	NA	NA	NA	0	0	0	0	0	0	0	0	0	0	0	0	0	0	0	0	0	0	0	0	0
																						ASV_1596	Bacteria	Firmicutes	Clostridia	Oscillospirales	Oscillospiraceae	Colidextribacter	0	0	0	0	0	0	0	0	0	0	0	0	0	0	0	0	0	0	0	0	0
																						ASV_1597	Bacteria	Firmicutes	Clostridia	Oscillospirales	Oscillospiraceae	Colidextribacter	0	0	0	0	0	0	0	0	0	0	0	0	0	0	0	0	0	0	0	0	0
																						ASV_1598	Bacteria	Firmicutes	Bacilli	Erysipelotrichales	Erysipelotrichaceae	Faecalibaculum	0	0	0	0	0	0	0	0	0	0	0	0	0	0	0	0	0	0	0	0	0
																						ASV_1599	Bacteria	Firmicutes	Clostridia	Peptostreptococcales-Tissierellales	Peptostreptococcaceae	Romboutsia	63	0	0	0	0	0	0	0	0	0	0	0	0	0	0	0	0	0	0	0	0
																						ASV_1600	Bacteria	Firmicutes	Bacilli	NA	NA	NA	0	1	0	0	0	0	0	0	0	0	0	0	0	19	0	0	0	0	0	2	0
																						ASV_1601	Bacteria	Firmicutes	Bacilli	Lactobacillales	Lactobacillaceae	HT002	0	0	63	0	0	0	0	0	0	0	0	0	0	0	0	0	0	0	0	0	0
																						ASV_1602	Bacteria	Firmicutes	Bacilli	Lactobacillales	Lactobacillaceae	Lactobacillus	0	0	0	63	0	0	0	0	0	0	0	0	0	0	0	0	0	0	0	0	0
																						ASV_1603	Bacteria	Firmicutes	Bacilli	Lactobacillales	Lactobacillaceae	Ligilactobacillus	0	0	0	63	0	0	0	0	0	0	0	0	0	0	0	0	0	0	0	0	0
																						ASV_1604	Bacteria	Firmicutes	Clostridia	Lachnospirales	Lachnospiraceae	[Ruminococcus]_gnavus_group	0	0	0	63	0	0	0	0	0	0	0	0	0	0	0	0	0	0	0	0	0
																						ASV_1605	Bacteria	Firmicutes	Bacilli	Lactobacillales	Lactobacillaceae	Ligilactobacillus	0	0	0	0	63	0	0	0	0	0	0	0	0	0	0	0	0	0	0	0	0
																						ASV_1606	Bacteria	Bacteroidota	Bacteroidia	Bacteroidales	Muribaculaceae	NA	0	0	0	0	40	0	0	0	0	0	0	0	0	0	0	0	0	0	0	0	0
																						ASV_1607	Bacteria	Bacteroidota	Bacteroidia	Bacteroidales	Bacteroidaceae	Bacteroides	0	0	0	0	0	18	0	0	0	0	0	0	0	0	0	0	0	0	0	0	0
																						ASV_1608	Bacteria	Firmicutes	Bacilli	Lactobacillales	Lactobacillaceae	Ligilactobacillus	0	0	0	0	0	0	63	0	0	0	0	0	0	0	0	0	0	0	0	0	0
																						ASV_1609	Bacteria	Firmicutes	Clostridia	Oscillospirales	Oscillospiraceae	Colidextribacter	0	0	0	0	0	0	0	0	0	0	63	0	0	0	0	0	0	0	0	0	0
																						ASV_1610	Bacteria	Firmicutes	Bacilli	Lactobacillales	Lactobacillaceae	Ligilactobacillus	0	0	0	0	0	0	0	0	0	0	0	0	63	0	0	0	0	0	0	0	0
																						ASV_1611	Bacteria	Firmicutes	Clostridia	Lachnospirales	Lachnospiraceae	NA	0	0	0	0	0	0	0	0	0	0	0	0	0	0	63	0	0	0	0	0	0
																						ASV_1612	Bacteria	Firmicutes	Bacilli	Lactobacillales	Lactobacillaceae	Ligilactobacillus	0	0	0	0	0	0	0	0	0	0	0	0	0	0	0	63	0	0	0	0	0
																						ASV_1613	Bacteria	Firmicutes	Clostridia	Clostridia_UCG-014	NA	NA	0	0	0	0	0	0	0	0	0	0	0	0	0	0	0	0	63	0	0	0	0
																						ASV_1614	Bacteria	Firmicutes	Clostridia	Lachnospirales	Lachnospiraceae	NA	0	0	0	0	0	0	0	0	0	0	0	0	0	0	0	0	63	0	0	0	0
																						ASV_1615	Bacteria	Firmicutes	Bacilli	NA	NA	NA	0	0	0	0	0	0	0	0	0	0	0	0	0	0	0	0	63	0	0	0	0
																						ASV_1616	Bacteria	Firmicutes	Bacilli	Staphylococcales	Gemellaceae	Gemella	0	0	0	0	0	0	0	0	0	0	0	0	0	0	0	0	0	0	0	63	0
																						ASV_1617	Bacteria	Firmicutes	Bacilli	Lactobacillales	Lactobacillaceae	Lactobacillus	0	0	0	0	0	0	0	0	0	0	0	0	0	0	0	0	0	0	0	0	0
																						ASV_1618	Bacteria	Firmicutes	Clostridia	Oscillospirales	Ruminococcaceae	NA	0	0	0	0	0	0	0	0	0	0	0	0	0	0	0	0	0	0	0	0	0
																						ASV_1619	Bacteria	Firmicutes	Clostridia	Lachnospirales	Lachnospiraceae	Lachnospiraceae_NK4A136_group	0	0	0	0	0	0	0	0	0	0	0	0	0	0	0	0	0	0	0	0	0
																						ASV_1620	Bacteria	Firmicutes	Clostridia	Lachnospirales	Lachnospiraceae	NA	0	0	0	0	0	0	0	0	0	0	0	0	0	0	0	0	0	0	0	0	0
																						ASV_1621	Bacteria	Firmicutes	Bacilli	Lactobacillales	Lactobacillaceae	Lactobacillus	0	0	0	0	0	0	0	0	0	0	0	0	0	0	0	0	0	0	0	0	0
																						ASV_1622	Bacteria	Firmicutes	Bacilli	Lactobacillales	Lactobacillaceae	Ligilactobacillus	0	0	0	0	0	0	0	0	0	0	0	0	0	0	0	0	0	0	0	0	0
																						ASV_1623	Bacteria	Firmicutes	Clostridia	Clostridia_UCG-014	NA	NA	0	0	0	0	0	0	0	0	0	0	0	0	0	0	0	0	0	0	0	0	0
																						ASV_1624	Bacteria	Firmicutes	Clostridia	Lachnospirales	Lachnospiraceae	Lachnospiraceae_NK4A136_group	0	0	0	0	0	0	0	0	0	0	0	0	0	0	0	0	0	0	0	0	0
																						ASV_1625	Bacteria	Firmicutes	Clostridia	Oscillospirales	Oscillospiraceae	Colidextribacter	0	0	0	0	0	0	0	0	0	0	0	0	0	0	0	0	0	0	0	0	0
																						ASV_1626	Bacteria	Bacteroidota	Bacteroidia	Bacteroidales	Muribaculaceae	NA	0	0	0	0	0	0	0	0	0	0	0	0	0	0	0	0	0	0	0	0	0
																						ASV_1627	Bacteria	Firmicutes	Clostridia	Lachnospirales	Lachnospiraceae	GCA-900066575	0	0	0	0	0	0	0	0	0	0	0	0	0	0	0	0	0	0	0	0	0
																						ASV_1628	Bacteria	Proteobacteria	Alphaproteobacteria	NA	NA	NA	0	0	0	0	0	0	0	0	0	0	0	0	0	0	0	0	0	0	0	0	0
																						ASV_1629	Bacteria	Firmicutes	Clostridia	Lachnospirales	Lachnospiraceae	Lachnospiraceae_NK4A136_group	0	0	0	0	0	0	0	0	0	0	0	0	0	0	0	0	0	0	0	0	0
																						ASV_1630	Bacteria	Firmicutes	Clostridia	Clostridia_UCG-014	NA	NA	0	0	0	0	0	0	0	0	0	0	0	0	0	0	0	0	0	0	0	0	0
																						ASV_1631	Bacteria	Firmicutes	Clostridia	Lachnospirales	Lachnospiraceae	NA	62	0	0	0	0	0	0	0	0	0	0	0	0	0	0	0	0	0	0	0	0
																						ASV_1632	Bacteria	Firmicutes	Bacilli	Lactobacillales	Lactobacillaceae	Ligilactobacillus	62	0	0	0	0	0	0	0	0	0	0	0	0	0	0	0	0	0	0	0	0
																						ASV_1633	Bacteria	Firmicutes	Clostridia	Lachnospirales	Lachnospiraceae	Lachnospiraceae_NK4A136_group	0	62	0	0	0	0	0	0	0	0	0	0	0	0	0	0	0	0	0	0	0
																						ASV_1634	Bacteria	Firmicutes	Clostridia	Oscillospirales	NA	NA	0	0	57	0	0	0	0	0	0	0	0	0	0	0	0	0	0	0	0	0	0
																						ASV_1635	Bacteria	Bacteroidota	Bacteroidia	Bacteroidales	Prevotellaceae	Prevotellaceae_Ga6A1_group	0	0	0	62	0	0	0	0	0	0	0	0	0	0	0	0	0	0	0	0	0
																						ASV_1636	Bacteria	Firmicutes	Clostridia	Lachnospirales	Lachnospiraceae	Lachnospiraceae_NK4A136_group	0	0	0	0	0	18	0	0	0	0	0	0	0	0	0	0	0	0	0	0	0
																						ASV_1637	Bacteria	Firmicutes	Bacilli	Lactobacillales	Lactobacillaceae	Ligilactobacillus	0	0	0	0	0	13	0	0	0	0	0	0	11	0	0	0	0	0	0	0	0
																						ASV_1638	Bacteria	Firmicutes	Clostridia	Lachnospirales	Lachnospiraceae	Lachnospiraceae_UCG-006	0	0	0	0	0	0	62	0	0	0	0	0	0	0	0	0	0	0	0	0	0
																						ASV_1639	Bacteria	Bacteroidota	Bacteroidia	Bacteroidales	Bacteroidaceae	Bacteroides	0	0	0	0	0	0	31	0	0	0	0	0	0	0	0	0	31	0	0	0	0
																						ASV_1640	Bacteria	Firmicutes	Bacilli	Lactobacillales	Lactobacillaceae	Ligilactobacillus	0	0	0	0	0	0	0	0	0	62	0	0	0	0	0	0	0	0	0	0	0
																						ASV_1641	Bacteria	Bacteroidota	Bacteroidia	Bacteroidales	Muribaculaceae	NA	0	0	0	0	0	0	0	0	0	0	62	0	0	0	0	0	0	0	0	0	0
																						ASV_1642	Bacteria	Firmicutes	Clostridia	Oscillospirales	Ruminococcaceae	Faecalibacterium	0	0	0	0	0	0	0	0	0	0	0	62	0	0	0	0	0	0	0	0	0
																						ASV_1643	Bacteria	Firmicutes	Clostridia	Lachnospirales	Lachnospiraceae	Lachnospiraceae_UCG-006	0	0	0	0	0	0	0	0	0	0	0	0	0	62	0	0	0	0	0	0	0
																						ASV_1644	Bacteria	Firmicutes	Bacilli	Lactobacillales	Lactobacillaceae	Lactobacillus	0	0	0	0	0	0	0	0	0	0	0	0	0	0	62	0	0	0	0	0	0
																						ASV_1645	Bacteria	Firmicutes	Bacilli	Lactobacillales	Lactobacillaceae	Ligilactobacillus	0	0	0	0	0	0	0	0	0	0	0	0	0	0	0	62	0	0	0	0	0
																						ASV_1646	Bacteria	Firmicutes	Clostridia	Lachnospirales	Lachnospiraceae	NA	0	0	0	0	0	0	0	0	0	0	0	0	0	0	0	0	0	0	62	0	0
																						ASV_1647	Bacteria	Firmicutes	Clostridia	Lachnospirales	Lachnospiraceae	Lachnospiraceae_UCG-008	0	0	0	0	0	0	0	0	0	0	0	0	0	0	0	0	0	0	0	0	0
																						ASV_1648	Bacteria	Firmicutes	Bacilli	Lactobacillales	Lactobacillaceae	Ligilactobacillus	0	0	0	0	0	0	0	0	0	0	0	0	0	0	0	0	0	0	0	0	0
																						ASV_1649	Bacteria	Firmicutes	Bacilli	Lactobacillales	Lactobacillaceae	Ligilactobacillus	0	0	0	0	0	0	0	0	0	0	0	0	0	0	0	0	0	0	0	0	0
																						ASV_1650	Bacteria	Firmicutes	Clostridia	Oscillospirales	Oscillospiraceae	NA	0	0	0	0	0	0	0	0	0	0	0	0	0	0	0	0	0	0	0	0	0
																						ASV_1651	Bacteria	Firmicutes	Clostridia	Oscillospirales	Oscillospiraceae	Intestinimonas	0	0	0	0	0	0	0	0	0	0	0	0	0	0	0	0	0	0	0	0	0
																						ASV_1652	Bacteria	Bacteroidota	Bacteroidia	Bacteroidales	Marinifilaceae	Odoribacter	0	0	0	0	0	0	0	0	0	0	0	0	0	0	0	0	0	0	0	0	0
																						ASV_1653	Bacteria	Bacteroidota	Bacteroidia	Bacteroidales	Bacteroidaceae	Bacteroides	0	0	0	0	0	0	0	0	0	0	0	0	0	0	0	0	0	0	0	0	0
																						ASV_1654	Bacteria	Bacteroidota	Bacteroidia	Bacteroidales	Marinifilaceae	Odoribacter	0	0	0	0	0	0	0	0	0	0	0	0	0	0	0	0	0	0	0	0	0
																						ASV_1655	Bacteria	Bacteroidota	Bacteroidia	Bacteroidales	Bacteroidaceae	Bacteroides	0	0	0	0	0	0	0	0	0	0	0	0	0	0	0	0	0	0	0	0	0
																						ASV_1656	Bacteria	Firmicutes	Clostridia	Oscillospirales	Ruminococcaceae	[Eubacterium]_siraeum_group	0	0	0	0	0	0	0	0	0	0	0	0	0	0	0	0	0	0	0	0	0
																						ASV_1657	Bacteria	NA	NA	NA	NA	NA	0	0	0	0	0	0	0	0	0	0	0	0	0	0	0	0	0	0	0	0	0
																						ASV_1658	Bacteria	NA	NA	NA	NA	NA	0	0	0	0	0	0	0	0	0	0	0	0	0	0	0	0	0	0	0	0	0
																						ASV_1659	Bacteria	Firmicutes	Clostridia	Lachnospirales	Lachnospiraceae	NA	0	0	0	0	0	0	0	0	0	0	0	0	0	0	0	0	0	0	0	0	0
																						ASV_1660	Bacteria	Firmicutes	Clostridia	Lachnospirales	Lachnospiraceae	Lachnospiraceae_NK4A136_group	0	0	0	0	0	0	0	0	0	0	0	0	0	0	0	0	0	0	0	0	0
																						ASV_1661	Bacteria	Firmicutes	Clostridia	Lachnospirales	Lachnospiraceae	NA	0	0	0	0	0	0	0	0	0	0	0	0	0	0	0	0	0	0	0	0	0
																						ASV_1662	Bacteria	Firmicutes	Clostridia	Oscillospirales	Ruminococcaceae	Ruminococcus	0	0	61	0	0	0	0	0	0	0	0	0	0	0	0	0	0	0	0	0	0
																						ASV_1663	Bacteria	Firmicutes	Bacilli	Lactobacillales	Lactobacillaceae	HT002	0	0	61	0	0	0	0	0	0	0	0	0	0	0	0	0	0	0	0	0	0
																						ASV_1664	Bacteria	Firmicutes	Bacilli	Lactobacillales	Lactobacillaceae	Ligilactobacillus	0	0	0	61	0	0	0	0	0	0	0	0	0	0	0	0	0	0	0	0	0
																						ASV_1665	Bacteria	Firmicutes	Clostridia	Clostridiales	Clostridiaceae	Clostridium_sensu_stricto 1	0	0	0	61	0	0	0	0	0	0	0	0	0	0	0	0	0	0	0	0	0
																						ASV_1666	Bacteria	Firmicutes	Clostridia	Lachnospirales	Lachnospiraceae	Lachnospiraceae_NK4A136_group	0	0	0	0	61	0	0	0	0	0	0	0	0	0	0	0	0	0	0	0	0
																						ASV_1667	Bacteria	Firmicutes	Bacilli	Lactobacillales	Lactobacillaceae	NA	0	0	0	0	0	0	0	0	0	29	0	0	0	0	0	0	0	0	0	0	0
																						ASV_1668	Bacteria	Firmicutes	Bacilli	Lactobacillales	Lactobacillaceae	NA	0	0	0	0	0	0	0	0	0	0	0	0	0	27	0	0	0	0	0	0	0
																						ASV_1669	Bacteria	Firmicutes	Clostridia	Peptostreptococcales-Tissierellales	Peptostreptococcaceae	Romboutsia	0	0	0	0	0	0	0	0	0	0	0	0	0	0	61	0	0	0	0	0	0
																						ASV_1670	Bacteria	Firmicutes	Clostridia	Oscillospirales	Oscillospiraceae	NA	0	0	0	0	0	0	0	0	0	0	0	0	0	0	61	0	0	0	0	0	0
																						ASV_1671	Bacteria	Firmicutes	Clostridia	Peptostreptococcales-Tissierellales	Peptostreptococcaceae	Romboutsia	0	0	0	0	0	0	0	0	0	0	0	0	0	0	61	0	0	0	0	0	0
																						ASV_1672	Bacteria	Firmicutes	Clostridia	Oscillospirales	Ruminococcaceae	Faecalibacterium	0	0	0	0	0	0	0	0	0	0	0	0	0	0	0	0	61	0	0	0	0
																						ASV_1673	Bacteria	Firmicutes	Clostridia	Lachnospirales	Lachnospiraceae	NA	0	0	0	0	0	0	0	0	0	0	0	0	0	0	0	0	61	0	0	0	0
																						ASV_1674	Bacteria	Firmicutes	Clostridia	Lachnospirales	Lachnospiraceae	Lachnospiraceae_NK4A136_group	0	0	0	0	0	0	0	0	0	0	0	0	0	0	0	0	0	61	0	0	0
																						ASV_1675	Bacteria	Firmicutes	Clostridia	Lachnospirales	Lachnospiraceae	[Ruminococcus]_torques_group	0	0	0	0	0	0	0	0	0	0	0	0	0	0	0	0	0	61	0	0	0
																						ASV_1676	Bacteria	NA	NA	NA	NA	NA	0	0	0	0	0	0	0	0	0	0	0	0	0	0	0	0	0	0	0	0	0
																						ASV_1677	Bacteria	Firmicutes	Clostridia	Lachnospirales	Lachnospiraceae	Lachnospiraceae_NK4A136_group	0	0	0	0	0	0	0	0	0	0	0	0	0	0	0	0	0	0	0	0	0
																						ASV_1678	Bacteria	Firmicutes	Clostridia	Lachnospirales	Lachnospiraceae	Lachnoclostridium	0	0	0	0	0	0	0	0	0	0	0	0	0	0	0	0	0	0	0	0	0
																						ASV_1679	Bacteria	Firmicutes	Clostridia	Lachnospirales	Lachnospiraceae	Lachnospiraceae_NK4A136_group	0	0	0	0	0	0	0	0	0	0	0	0	0	0	0	0	0	0	0	0	0
																						ASV_1680	Bacteria	Firmicutes	Clostridia	Oscillospirales	Oscillospiraceae	Colidextribacter	0	0	0	0	0	0	0	0	0	0	0	0	0	0	0	0	0	0	0	0	0
																						ASV_1681	Bacteria	Bacteroidota	Bacteroidia	Bacteroidales	Bacteroidaceae	Bacteroides	0	0	0	0	0	0	0	0	0	0	0	0	0	0	0	0	0	0	0	0	0
																						ASV_1682	Bacteria	Firmicutes	Bacilli	Lactobacillales	Lactobacillaceae	Ligilactobacillus	0	0	0	0	0	0	0	0	0	0	0	0	0	0	0	0	0	0	0	0	0
																						ASV_1683	Bacteria	Firmicutes	Clostridia	Lachnospirales	Lachnospiraceae	NA	0	0	0	0	0	0	0	0	0	0	0	0	0	0	0	0	0	0	0	0	0
																						ASV_1684	Bacteria	Firmicutes	Clostridia	Lachnospirales	Lachnospiraceae	Lachnoclostridium	0	0	0	0	0	0	0	0	0	0	0	0	0	0	0	0	0	0	0	0	0
																						ASV_1685	Bacteria	Firmicutes	Clostridia	Lachnospirales	Lachnospiraceae	Roseburia	0	0	0	0	0	0	0	0	0	0	0	0	0	0	0	0	0	0	0	0	0
																						ASV_1686	Bacteria	Firmicutes	Clostridia	Oscillospirales	Ruminococcaceae	Incertae_Sedis	0	0	0	0	0	0	0	0	0	0	0	0	0	0	0	0	0	0	0	0	0
																						ASV_1687	Bacteria	Actinobacteriota	Actinobacteria	Bifidobacteriales	Bifidobacteriaceae	Bifidobacterium	0	0	0	0	0	0	0	0	0	0	0	0	0	0	0	0	0	0	0	0	0
																						ASV_1688	Bacteria	Firmicutes	Clostridia	Clostridia_vadinBB60_group	NA	NA	0	0	0	0	0	0	0	0	0	0	0	0	0	0	0	0	0	0	0	0	0
																						ASV_1689	Bacteria	Firmicutes	Clostridia	Oscillospirales	Oscillospiraceae	NA	0	0	0	0	0	0	0	0	0	0	0	0	0	0	0	0	0	0	0	0	0
																						ASV_1690	Bacteria	Proteobacteria	Gammaproteobacteria	Enterobacterales	Pasteurellaceae	Conservatibacter	60	0	0	0	0	0	0	0	0	0	0	0	0	0	0	0	0	0	0	0	0
																						ASV_1691	Bacteria	Firmicutes	Clostridia	Clostridia_UCG-014	NA	NA	0	60	0	0	0	0	0	0	0	0	0	0	0	0	0	0	0	0	0	0	0
																						ASV_1692	Bacteria	Bacteroidota	Bacteroidia	Bacteroidales	Marinifilaceae	Odoribacter	0	0	60	0	0	0	0	0	0	0	0	0	0	0	0	0	0	0	0	0	0
																						ASV_1693	Bacteria	Firmicutes	Bacilli	Lactobacillales	Lactobacillaceae	Lacticaseibacillus	0	0	0	60	0	0	0	0	0	0	0	0	0	0	0	0	0	0	0	0	0
																						ASV_1694	Bacteria	Firmicutes	Bacilli	Lactobacillales	Lactobacillaceae	Ligilactobacillus	0	0	0	0	60	0	0	0	0	0	0	0	0	0	0	0	0	0	0	0	0
																						ASV_1695	Bacteria	Firmicutes	Clostridia	Peptostreptococcales-Tissierellales	Peptostreptococcaceae	NA	0	0	0	0	0	0	60	0	0	0	0	0	0	0	0	0	0	0	0	0	0
																						ASV_1696	Bacteria	Firmicutes	Clostridia	Lachnospirales	Lachnospiraceae	NA	0	0	0	0	0	0	0	0	60	0	0	0	0	0	0	0	0	0	0	0	0
																						ASV_1697	Bacteria	Firmicutes	Clostridia	Lachnospirales	Lachnospiraceae	[Eubacterium]_xylanophilum_group	0	0	0	0	0	0	0	0	0	0	0	0	0	0	60	0	0	0	0	0	0
																						ASV_1698	Bacteria	Firmicutes	Bacilli	Lactobacillales	Lactobacillaceae	HT002	0	0	0	0	0	0	0	0	0	0	0	0	0	0	60	0	0	0	0	0	0
																						ASV_1699	Bacteria	Firmicutes	Bacilli	Lactobacillales	Lactobacillaceae	Ligilactobacillus	0	0	0	0	0	0	0	0	0	0	0	0	0	0	60	0	0	0	0	0	0
																						ASV_1700	Bacteria	Firmicutes	Clostridia	Peptostreptococcales-Tissierellales	Peptostreptococcaceae	Romboutsia	0	0	0	0	0	0	0	0	0	0	0	0	0	0	60	0	0	0	0	0	0
																						ASV_1701	Bacteria	Deferribacterota	Deferribacteres	Deferribacterales	Deferribacteraceae	Mucispirillum	0	0	0	0	0	0	0	0	0	0	0	0	0	0	60	0	0	0	0	0	0
																						ASV_1702	Bacteria	Firmicutes	Clostridia	Lachnospirales	Lachnospiraceae	[Eubacterium]_xylanophilum_group	0	0	0	0	0	0	0	0	0	0	0	0	0	0	0	60	0	0	0	0	0
																						ASV_1703	Bacteria	Firmicutes	Clostridia	Lachnospirales	Lachnospiraceae	NA	0	0	0	0	0	0	0	0	0	0	0	0	0	0	0	0	0	60	0	0	0
																						ASV_1704	Bacteria	Desulfobacterota	Desulfovibrionia	Desulfovibrionales	Desulfovibrionaceae	Desulfovibrio	0	0	0	0	0	0	0	0	0	0	0	0	0	0	0	0	0	0	0	60	0
																						ASV_1705	Bacteria	Firmicutes	Clostridia	Lachnospirales	Lachnospiraceae	Lachnospiraceae_NK4A136_group	0	0	0	0	0	0	0	0	0	0	0	0	0	0	0	0	0	0	0	0	0
																						ASV_1706	Bacteria	Firmicutes	Bacilli	Lactobacillales	Lactobacillaceae	Ligilactobacillus	0	0	0	0	0	0	0	0	0	0	0	0	0	0	0	0	0	0	0	0	0
																						ASV_1707	Bacteria	Bacteroidota	Bacteroidia	Bacteroidales	Muribaculaceae	NA	0	0	0	0	0	0	0	0	0	0	0	0	0	0	0	0	0	0	0	0	0
																						ASV_1708	Bacteria	Firmicutes	Clostridia	Oscillospirales	Oscillospiraceae	NA	0	0	0	0	0	0	0	0	0	0	0	0	0	0	0	0	0	0	0	0	0
																						ASV_1709	Bacteria	Firmicutes	Clostridia	Oscillospirales	Oscillospiraceae	NA	0	0	0	0	0	0	0	0	0	0	0	0	0	0	0	0	0	0	0	0	0
																						ASV_1710	Bacteria	Firmicutes	Clostridia	Peptostreptococcales-Tissierellales	Peptostreptococcaceae	Asaccharospora	0	0	0	0	0	0	0	0	0	0	0	0	0	0	0	0	0	0	0	0	0
																						ASV_1711	Bacteria	Firmicutes	Bacilli	Lactobacillales	Lactobacillaceae	NA	0	0	0	0	0	0	0	0	0	0	0	0	0	0	0	0	0	0	0	0	0
																						ASV_1712	Bacteria	Firmicutes	Clostridia	Clostridia_UCG-014	NA	NA	0	0	0	0	0	0	0	0	0	0	0	0	0	0	0	0	0	0	0	0	0
																						ASV_1713	Bacteria	Firmicutes	Bacilli	Lactobacillales	Streptococcaceae	Streptococcus	0	0	0	0	0	0	0	0	0	0	0	0	0	0	0	0	0	0	0	0	0
																						ASV_1714	Bacteria	Firmicutes	Clostridia	Lachnospirales	Lachnospiraceae	GCA-900066575	0	0	0	0	0	0	0	0	0	0	0	0	0	0	0	0	0	0	0	0	0
																						ASV_1715	Bacteria	Firmicutes	Clostridia	Oscillospirales	Ruminococcaceae	Faecalibacterium	0	0	0	0	0	0	0	0	0	0	0	0	0	0	0	0	0	0	0	0	0
																						ASV_1716	Bacteria	Firmicutes	Clostridia	Lachnospirales	Lachnospiraceae	Agathobacter	0	0	0	0	0	0	0	0	0	0	0	0	0	0	0	0	0	0	0	0	0
																						ASV_1717	Bacteria	Bacteroidota	Bacteroidia	Bacteroidales	Bacteroidaceae	Bacteroides	0	0	0	0	0	0	0	0	0	0	0	0	0	0	0	0	0	0	0	0	0
																						ASV_1718	Bacteria	Bacteroidota	Bacteroidia	Bacteroidales	Rikenellaceae	Alistipes	0	0	0	0	0	0	0	0	0	0	0	0	0	0	0	0	0	0	0	0	0
																						ASV_1719	Bacteria	Bacteroidota	Bacteroidia	Bacteroidales	Muribaculaceae	NA	0	0	0	0	0	0	0	0	0	0	0	0	0	0	0	0	0	0	0	0	0
																						ASV_1720	Bacteria	Firmicutes	Bacilli	Lactobacillales	Lactobacillaceae	Ligilactobacillus	0	0	0	0	0	0	0	0	0	0	0	0	0	0	0	0	0	0	0	0	0
																						ASV_1721	Bacteria	Firmicutes	Clostridia	Oscillospirales	Ruminococcaceae	UBA1819	0	0	0	0	0	0	0	0	0	0	0	0	0	0	0	0	0	0	0	0	0
																						ASV_1722	Bacteria	Firmicutes	Clostridia	Lachnospirales	Lachnospiraceae	Lachnospiraceae_NK4A136_group	0	0	0	0	0	0	0	0	0	0	0	0	0	0	0	0	0	0	0	0	0
																						ASV_1723	Bacteria	Firmicutes	Clostridia	Oscillospirales	Oscillospiraceae	NA	59	0	0	0	0	0	0	0	0	0	0	0	0	0	0	0	0	0	0	0	0
																						ASV_1724	Bacteria	Firmicutes	Clostridia	Lachnospirales	Lachnospiraceae	NA	59	0	0	0	0	0	0	0	0	0	0	0	0	0	0	0	0	0	0	0	0
																						ASV_1725	Bacteria	Firmicutes	Bacilli	Lactobacillales	NA	NA	59	0	0	0	0	0	0	0	0	0	0	0	0	0	0	0	0	0	0	0	0
																						ASV_1726	Bacteria	Firmicutes	Bacilli	Lactobacillales	Lactobacillaceae	NA	0	59	0	0	0	0	0	0	0	0	0	0	0	0	0	0	0	0	0	0	0
																						ASV_1727	Bacteria	Firmicutes	Bacilli	Lactobacillales	Lactobacillaceae	Ligilactobacillus	0	0	59	0	0	0	0	0	0	0	0	0	0	0	0	0	0	0	0	0	0
																						ASV_1728	Bacteria	Bacteroidota	Bacteroidia	Bacteroidales	Muribaculaceae	NA	0	0	0	59	0	0	0	0	0	0	0	0	0	0	0	0	0	0	0	0	0
																						ASV_1729	Bacteria	Bacteroidota	Bacteroidia	Bacteroidales	Marinifilaceae	Odoribacter	0	0	0	0	59	0	0	0	0	0	0	0	0	0	0	0	0	0	0	0	0
																						ASV_1730	Bacteria	Firmicutes	Clostridia	Lachnospirales	Lachnospiraceae	Coprococcus	0	0	0	0	59	0	0	0	0	0	0	0	0	0	0	0	0	0	0	0	0
																						ASV_1731	Bacteria	Firmicutes	Clostridia	Lachnospirales	Lachnospiraceae	Lachnospiraceae_NK4A136_group	0	0	0	0	0	0	0	0	59	0	0	0	0	0	0	0	0	0	0	0	0
																						ASV_1732	Bacteria	Firmicutes	Bacilli	NA	NA	NA	0	0	0	0	0	0	0	0	0	0	0	59	0	0	0	0	0	0	0	0	0
																						ASV_1733	Bacteria	Firmicutes	Clostridia	Oscillospirales	Oscillospiraceae	Intestinimonas	0	0	0	0	0	0	0	0	0	0	0	0	59	0	0	0	0	0	0	0	0
																						ASV_1734	Bacteria	Firmicutes	Clostridia	Lachnospirales	Lachnospiraceae	NA	0	0	0	0	0	0	0	0	0	0	0	0	59	0	0	0	0	0	0	0	0
																						ASV_1735	Bacteria	Firmicutes	Bacilli	Lactobacillales	Lactobacillaceae	Lactobacillus	0	0	0	0	0	0	0	0	0	0	0	0	0	0	59	0	0	0	0	0	0
																						ASV_1736	Bacteria	Firmicutes	Clostridia	Lachnospirales	Lachnospiraceae	Cuneatibacter	0	0	0	0	0	0	0	0	0	0	0	0	0	0	59	0	0	0	0	0	0
																						ASV_1737	Bacteria	Firmicutes	Bacilli	Lactobacillales	Lactobacillaceae	Lactobacillus	0	0	0	0	0	0	0	0	0	0	0	0	0	0	0	0	59	0	0	0	0
																						ASV_1738	Bacteria	Deferribacterota	Deferribacteres	Deferribacterales	Deferribacteraceae	Mucispirillum	0	0	0	0	0	0	0	0	0	0	0	0	0	0	0	0	59	0	0	0	0
																						ASV_1739	Bacteria	Firmicutes	Clostridia	Lachnospirales	Lachnospiraceae	[Ruminococcus]_torques_group	0	0	0	0	0	0	0	0	0	0	0	0	0	0	0	0	0	59	0	0	0
																						ASV_1740	Bacteria	Firmicutes	Clostridia	Peptostreptococcales-Tissierellales	Anaerovoracaceae	Family_XIII_UCG-001	0	0	0	0	0	0	0	0	0	0	0	0	0	0	0	0	0	0	6	0	0
																						ASV_1741	Bacteria	Firmicutes	Bacilli	Lactobacillales	Lactobacillaceae	Limosilactobacillus	0	0	0	0	0	0	0	0	0	0	0	0	0	0	0	0	0	0	0	0	0
																						ASV_1742	Bacteria	Firmicutes	Clostridia	Christensenellales	Christensenellaceae	NA	0	0	0	0	0	0	0	0	0	0	0	0	0	0	0	0	0	0	0	0	0
																						ASV_1743	Bacteria	Firmicutes	Clostridia	Oscillospirales	Ruminococcaceae	Incertae_Sedis	0	0	0	0	0	0	0	0	0	0	0	0	0	0	0	0	0	0	0	0	0
																						ASV_1744	Bacteria	Firmicutes	Bacilli	Lactobacillales	Lactobacillaceae	Ligilactobacillus	0	0	0	0	0	0	0	0	0	0	0	0	0	0	0	0	0	0	0	0	0
																						ASV_1745	Bacteria	Firmicutes	Bacilli	Lactobacillales	Lactobacillaceae	Ligilactobacillus	0	0	0	0	0	0	0	0	0	0	0	0	0	0	0	0	0	0	0	0	0
																						ASV_1746	Bacteria	Firmicutes	Bacilli	RF39	NA	NA	0	0	0	0	0	0	0	0	0	0	0	0	0	0	0	0	0	0	0	0	0
																						ASV_1747	Bacteria	Bacteroidota	Bacteroidia	Bacteroidales	Muribaculaceae	NA	0	0	0	0	0	0	0	0	0	0	0	0	0	0	0	0	0	0	0	0	0
																						ASV_1748	Bacteria	Firmicutes	Bacilli	Erysipelotrichales	Erysipelotrichaceae	Turicibacter	0	0	0	0	0	0	0	0	0	0	0	0	0	0	0	0	0	0	0	0	0
																						ASV_1749	Bacteria	Firmicutes	Clostridia	Lachnospirales	Lachnospiraceae	Lachnospiraceae_NK4A136_group	0	0	0	0	0	0	0	0	0	0	0	0	0	0	0	0	0	0	0	0	0
																						ASV_1750	Bacteria	Firmicutes	Clostridia	Oscillospirales	Ruminococcaceae	Incertae_Sedis	0	0	0	0	0	0	0	0	0	0	0	0	0	0	0	0	0	0	0	0	0
																						ASV_1751	Bacteria	Firmicutes	Clostridia	Lachnospirales	Lachnospiraceae	Lachnoclostridium	0	0	0	0	0	0	0	0	0	0	0	0	0	0	0	0	0	0	0	0	0
																						ASV_1752	Bacteria	Proteobacteria	NA	NA	NA	NA	0	0	0	0	0	0	0	0	0	0	0	0	0	0	0	0	0	0	0	0	0
																						ASV_1753	Bacteria	Firmicutes	Clostridia	Clostridia_UCG-014	NA	NA	0	0	0	0	0	0	0	0	0	0	0	0	0	0	0	0	0	0	0	0	0
																						ASV_1754	Bacteria	NA	NA	NA	NA	NA	0	0	0	0	0	0	0	0	0	0	0	0	0	0	0	0	0	0	0	0	0
																						ASV_1755	Bacteria	Firmicutes	Clostridia	Oscillospirales	Ruminococcaceae	[Eubacterium]_siraeum_group	0	0	0	0	0	0	0	0	0	0	0	0	0	0	0	0	0	0	0	0	0
																						ASV_1756	Bacteria	Firmicutes	Bacilli	Erysipelotrichales	Erysipelotrichaceae	Faecalibaculum	0	0	0	0	0	0	0	0	0	0	0	0	0	0	0	0	0	0	0	0	0
																						ASV_1757	Bacteria	Firmicutes	Bacilli	Lactobacillales	Streptococcaceae	NA	58	0	0	0	0	0	0	0	0	0	0	0	0	0	0	0	0	0	0	0	0
																						ASV_1758	Bacteria	Firmicutes	Clostridia	Lachnospirales	Lachnospiraceae	NA	58	0	0	0	0	0	0	0	0	0	0	0	0	0	0	0	0	0	0	0	0
																						ASV_1759	Bacteria	Firmicutes	Clostridia	Lachnospirales	Lachnospiraceae	NA	0	0	58	0	0	0	0	0	0	0	0	0	0	0	0	0	0	0	0	0	0
																						ASV_1760	Bacteria	Firmicutes	Bacilli	Lactobacillales	Lactobacillaceae	Ligilactobacillus	0	0	58	0	0	0	0	0	0	0	0	0	0	0	0	0	0	0	0	0	0
																						ASV_1761	Bacteria	Bacteroidota	Bacteroidia	Bacteroidales	Muribaculaceae	NA	0	0	58	0	0	0	0	0	0	0	0	0	0	0	0	0	0	0	0	0	0
																						ASV_1762	Bacteria	Firmicutes	Clostridia	NA	NA	NA	0	0	0	0	58	0	0	0	0	0	0	0	0	0	0	0	0	0	0	0	0
																						ASV_1763	Bacteria	Bacteroidota	Bacteroidia	Bacteroidales	Prevotellaceae	Alloprevotella	0	0	0	0	0	0	58	0	0	0	0	0	0	0	0	0	0	0	0	0	0
																						ASV_1764	Bacteria	Firmicutes	Clostridia	Lachnospirales	Lachnospiraceae	Fusicatenibacter	0	0	0	0	0	0	58	0	0	0	0	0	0	0	0	0	0	0	0	0	0
																						ASV_1765	Bacteria	Firmicutes	Bacilli	Lactobacillales	Lactobacillaceae	Ligilactobacillus	0	0	0	0	0	0	0	0	0	0	58	0	0	0	0	0	0	0	0	0	0
																						ASV_1766	Bacteria	Firmicutes	Clostridia	Lachnospirales	Lachnospiraceae	Lachnospiraceae_NK4A136_group	0	0	0	0	0	0	0	0	0	0	26	0	0	0	0	0	0	0	0	0	0
																						ASV_1767	Bacteria	Bacteroidota	Bacteroidia	Bacteroidales	Prevotellaceae	Prevotella_7	0	0	0	0	0	0	0	0	0	0	0	0	0	58	0	0	0	0	0	0	0
																						ASV_1768	Bacteria	Firmicutes	Bacilli	Lactobacillales	Lactobacillaceae	NA	0	0	0	0	0	0	0	0	0	0	0	0	0	58	0	0	0	0	0	0	0
																						ASV_1769	Bacteria	Firmicutes	Bacilli	Lactobacillales	Lactobacillaceae	Ligilactobacillus	0	0	0	0	0	0	0	0	0	0	0	0	0	0	58	0	0	0	0	0	0
																						ASV_1770	Bacteria	Firmicutes	NA	NA	NA	NA	0	0	0	0	0	0	0	0	0	0	0	0	0	0	58	0	0	0	0	0	0
																						ASV_1771	Bacteria	Bacteroidota	Bacteroidia	Bacteroidales	Bacteroidaceae	Bacteroides	0	0	0	0	0	0	0	0	0	0	0	0	0	0	58	0	0	0	0	0	0
																						ASV_1772	Bacteria	Firmicutes	Clostridia	Lachnospirales	Lachnospiraceae	Roseburia	0	0	0	0	0	0	0	0	0	0	0	0	0	0	58	0	0	0	0	0	0
																						ASV_1773	Bacteria	Firmicutes	Clostridia	Oscillospirales	Ruminococcaceae	NA	0	0	0	0	0	0	0	0	0	0	0	0	0	0	58	0	0	0	0	0	0
																						ASV_1774	Bacteria	Bacteroidota	Bacteroidia	Bacteroidales	Muribaculaceae	NA	0	0	0	0	0	0	0	0	0	0	0	0	0	0	0	0	0	58	0	0	0
																						ASV_1775	Bacteria	Firmicutes	Clostridia	Oscillospirales	Oscillospiraceae	Intestinimonas	0	0	0	0	0	0	0	0	0	0	0	0	0	0	0	0	0	0	58	0	0
																						ASV_1776	Bacteria	Firmicutes	Clostridia	Oscillospirales	Oscillospiraceae	Oscillibacter	0	0	0	0	0	0	0	0	0	0	0	0	0	0	0	0	0	0	0	58	0
																						ASV_1777	Bacteria	Firmicutes	Bacilli	Lactobacillales	Lactobacillaceae	Ligilactobacillus	0	0	0	0	0	0	0	0	0	0	0	0	0	0	0	0	0	0	0	0	0
																						ASV_1778	Bacteria	Firmicutes	Clostridia	Oscillospirales	NA	NA	0	0	0	0	0	0	0	0	0	0	0	0	0	0	0	0	0	0	0	0	0
																						ASV_1779	Bacteria	Firmicutes	Clostridia	Oscillospirales	Oscillospiraceae	Pseudoflavonifractor	0	0	0	0	0	0	0	0	0	0	0	0	0	0	0	0	0	0	0	0	0
																						ASV_1780	Bacteria	Firmicutes	Bacilli	Lactobacillales	Lactobacillaceae	Ligilactobacillus	0	0	0	0	0	0	0	0	0	0	0	0	0	0	0	0	0	0	0	0	0
																						ASV_1781	Bacteria	Firmicutes	Clostridia	Oscillospirales	Ruminococcaceae	Faecalibacterium	0	0	0	0	0	0	0	0	0	0	0	0	0	0	0	0	0	0	0	0	0
																						ASV_1782	Bacteria	Firmicutes	Clostridia	Oscillospirales	Oscillospiraceae	NA	0	0	0	0	0	0	0	0	0	0	0	0	0	0	0	0	0	0	0	0	0
																						ASV_1783	Bacteria	Firmicutes	Clostridia	Lachnospirales	Lachnospiraceae	Lachnospiraceae_NK4A136_group	0	0	0	0	0	0	0	0	0	0	0	0	0	0	0	0	0	0	0	0	0
																						ASV_1784	Bacteria	Bacteroidota	Bacteroidia	Bacteroidales	Rikenellaceae	Alistipes	0	0	0	0	0	0	0	0	0	0	0	0	0	0	0	0	0	0	0	0	0
																						ASV_1785	Bacteria	Bacteroidota	Bacteroidia	Bacteroidales	Marinifilaceae	Odoribacter	0	0	0	0	0	0	0	0	0	0	0	0	0	0	0	0	0	0	0	0	0
																						ASV_1786	Bacteria	Firmicutes	Clostridia	Lachnospirales	Lachnospiraceae	Shuttleworthia	0	0	0	0	0	0	0	0	0	0	0	0	0	0	0	0	0	0	0	0	0
																						ASV_1787	Bacteria	Proteobacteria	Alphaproteobacteria	Rickettsiales	Mitochondria	NA	0	0	0	0	0	0	0	0	0	0	0	0	0	0	0	0	0	0	0	0	0
																						ASV_1788	Bacteria	Proteobacteria	Alphaproteobacteria	Rickettsiales	Mitochondria	NA	0	0	0	0	0	0	0	0	0	0	0	0	0	0	0	0	0	0	0	0	0
																						ASV_1789	Bacteria	Firmicutes	Clostridia	Peptostreptococcales-Tissierellales	Family XI	Peptoniphilus	0	0	0	0	0	0	0	0	0	0	0	0	0	0	0	0	0	0	0	0	0
																						ASV_1790	Bacteria	Firmicutes	Clostridia	Oscillospirales	Oscillospiraceae	UCG-005	0	0	0	0	0	0	0	0	0	0	0	0	0	0	0	0	0	0	0	0	0
																						ASV_1791	Bacteria	Firmicutes	Clostridia	Peptostreptococcales-Tissierellales	Peptostreptococcaceae	Romboutsia	57	0	0	0	0	0	0	0	0	0	0	0	0	0	0	0	0	0	0	0	0
																						ASV_1792	Bacteria	Proteobacteria	Gammaproteobacteria	Enterobacterales	Pasteurellaceae	Conservatibacter	57	0	0	0	0	0	0	0	0	0	0	0	0	0	0	0	0	0	0	0	0
																						ASV_1793	Bacteria	Firmicutes	Clostridia	Lachnospirales	Lachnospiraceae	NA	57	0	0	0	0	0	0	0	0	0	0	0	0	0	0	0	0	0	0	0	0
																						ASV_1794	Bacteria	Firmicutes	Clostridia	Oscillospirales	Oscillospiraceae	NA	57	0	0	0	0	0	0	0	0	0	0	0	0	0	0	0	0	0	0	0	0
																						ASV_1795	Bacteria	Firmicutes	Bacilli	Erysipelotrichales	Erysipelotrichaceae	Turicibacter	57	0	0	0	0	0	0	0	0	0	0	0	0	0	0	0	0	0	0	0	0
																						ASV_1796	Bacteria	Firmicutes	Clostridia	Oscillospirales	Oscillospiraceae	NA	0	57	0	0	0	0	0	0	0	0	0	0	0	0	0	0	0	0	0	0	0
																						ASV_1797	Bacteria	Firmicutes	Clostridia	Lachnospirales	Lachnospiraceae	Lachnospiraceae_NK4A136_group	0	0	57	0	0	0	0	0	0	0	0	0	0	0	0	0	0	0	0	0	0
																						ASV_1798	Bacteria	Verrucomicrobiota	Verrucomicrobiae	Verrucomicrobiales	Akkermansiaceae	Akkermansia	0	0	57	0	0	0	0	0	0	0	0	0	0	0	0	0	0	0	0	0	0
																						ASV_1799	Bacteria	Firmicutes	Bacilli	Erysipelotrichales	Erysipelotrichaceae	Dubosiella	0	0	48	0	0	0	0	0	0	0	0	0	0	0	0	0	0	0	0	0	0
																						ASV_1800	Bacteria	Firmicutes	Bacilli	Erysipelotrichales	Erysipelotrichaceae	Turicibacter	0	0	0	57	0	0	0	0	0	0	0	0	0	0	0	0	0	0	0	0	0
																						ASV_1801	Bacteria	Firmicutes	Clostridia	Oscillospirales	Oscillospiraceae	Colidextribacter	0	0	0	0	0	0	0	0	0	0	57	0	0	0	0	0	0	0	0	0	0
																						ASV_1802	Bacteria	Firmicutes	Clostridia	Oscillospirales	Ruminococcaceae	NA	0	0	0	0	0	0	0	0	0	0	0	32	0	0	0	0	0	0	0	0	0
																						ASV_1803	Bacteria	Firmicutes	Clostridia	Peptostreptococcales-Tissierellales	Peptostreptococcaceae	Romboutsia	0	0	0	0	0	0	0	0	0	0	0	0	57	0	0	0	0	0	0	0	0
																						ASV_1804	Bacteria	Firmicutes	Clostridia	Oscillospirales	[Clostridium] methylpentosum group	NA	0	0	0	0	0	0	0	0	0	0	0	0	0	37	0	0	0	0	0	0	0
																						ASV_1805	Bacteria	Firmicutes	Clostridia	Lachnospirales	Lachnospiraceae	Blautia	0	0	0	0	0	0	0	0	0	0	0	0	0	0	57	0	0	0	0	0	0
																						ASV_1806	Bacteria	Firmicutes	Clostridia	Lachnospirales	Lachnospiraceae	NA	0	0	0	0	0	0	0	0	0	0	0	0	0	0	57	0	0	0	0	0	0
																						ASV_1807	Bacteria	Firmicutes	Bacilli	Lactobacillales	Lactobacillaceae	Lactobacillus	0	0	0	0	0	0	0	0	0	0	0	0	0	0	57	0	0	0	0	0	0
																						ASV_1808	Bacteria	Firmicutes	Bacilli	Lactobacillales	Lactobacillaceae	NA	0	0	0	0	0	0	0	0	0	0	0	0	0	0	57	0	0	0	0	0	0
																						ASV_1809	Bacteria	Firmicutes	Clostridia	Oscillospirales	Ruminococcaceae	Incertae_Sedis	0	0	0	0	0	0	0	0	0	0	0	0	0	0	0	57	0	0	0	0	0
																						ASV_1810	Bacteria	Firmicutes	Clostridia	Peptostreptococcales-Tissierellales	Peptostreptococcaceae	NA	0	0	0	0	0	0	0	0	0	0	0	0	0	0	0	0	57	0	0	0	0
																						ASV_1811	Bacteria	Firmicutes	Bacilli	Erysipelotrichales	Erysipelotrichaceae	Faecalibaculum	0	0	0	0	0	0	0	0	0	0	0	0	0	0	0	0	0	57	0	0	0
																						ASV_1812	Bacteria	Firmicutes	Clostridia	Lachnospirales	Lachnospiraceae	NA	0	0	0	0	0	0	0	0	0	0	0	0	0	0	0	0	0	57	0	0	0
																						ASV_1813	Bacteria	Firmicutes	Clostridia	Peptostreptococcales-Tissierellales	Peptostreptococcaceae	Romboutsia	0	0	0	0	0	0	0	0	0	0	0	0	0	0	0	0	0	57	0	0	0
																						ASV_1814	Bacteria	Firmicutes	Clostridia	Peptostreptococcales-Tissierellales	Peptostreptococcaceae	Asaccharospora	0	0	0	0	0	0	0	0	0	0	0	0	0	0	0	0	0	57	0	0	0
																						ASV_1815	Bacteria	Firmicutes	Bacilli	Erysipelotrichales	Erysipelotrichaceae	Dubosiella	0	0	0	0	0	0	0	0	0	0	0	0	0	0	0	0	0	0	0	57	0
																						ASV_1816	Bacteria	Firmicutes	Clostridia	Lachnospirales	Lachnospiraceae	Roseburia	0	0	0	0	0	0	0	0	0	0	0	0	0	0	0	0	0	0	0	57	0
																						ASV_1817	Bacteria	Firmicutes	Clostridia	Oscillospirales	Oscillospiraceae	NA	0	0	0	0	0	0	0	0	0	0	0	0	0	0	0	0	0	0	0	57	0
																						ASV_1818	Bacteria	Firmicutes	Clostridia	Lachnospirales	Lachnospiraceae	Agathobacter	0	0	0	0	0	0	0	0	0	0	0	0	0	0	0	0	0	0	0	57	0
																						ASV_1819	Bacteria	Bacteroidota	Bacteroidia	Bacteroidales	Rikenellaceae	Alistipes	0	0	0	0	0	0	0	0	0	0	0	0	0	0	0	0	0	0	0	0	0
																						ASV_1820	Bacteria	Firmicutes	Bacilli	Lactobacillales	Lactobacillaceae	Ligilactobacillus	0	0	0	0	0	0	0	0	0	0	0	0	0	0	0	0	0	0	0	0	0
																						ASV_1821	Bacteria	Bacteroidota	Bacteroidia	Bacteroidales	Prevotellaceae	Prevotella_9	0	0	0	0	0	0	0	0	0	0	0	0	0	0	0	0	0	0	0	0	0
																						ASV_1822	Bacteria	Firmicutes	Clostridia	Oscillospirales	Oscillospiraceae	Intestinimonas	0	0	0	0	0	0	0	0	0	0	0	0	0	0	0	0	0	0	0	0	0
																						ASV_1823	Bacteria	Firmicutes	Bacilli	Lactobacillales	Lactobacillaceae	NA	0	0	0	0	0	0	0	0	0	0	0	0	0	0	0	0	0	0	0	0	0
																						ASV_1824	Bacteria	Firmicutes	Bacilli	Lactobacillales	Lactobacillaceae	Ligilactobacillus	0	0	0	0	0	0	0	0	0	0	0	0	0	0	0	0	0	0	0	0	0
																						ASV_1825	Bacteria	Firmicutes	Bacilli	Erysipelotrichales	Erysipelotrichaceae	NA	0	0	0	0	0	0	0	0	0	0	0	0	0	0	0	0	0	0	0	0	0
																						ASV_1826	Bacteria	Proteobacteria	Alphaproteobacteria	Rickettsiales	Mitochondria	NA	0	0	0	0	0	0	0	0	0	0	0	0	0	0	0	0	0	0	0	0	0
																						ASV_1827	Bacteria	Proteobacteria	Alphaproteobacteria	NA	NA	NA	0	0	0	0	0	0	0	0	0	0	0	0	0	0	0	0	0	0	0	0	0
																						ASV_1828	Bacteria	Firmicutes	Clostridia	Clostridia_UCG-014	NA	NA	0	0	0	0	0	0	0	0	0	0	0	0	0	0	0	0	0	0	0	0	0
																						ASV_1829	Bacteria	Firmicutes	Clostridia	Lachnospirales	Lachnospiraceae	NA	56	0	0	0	0	0	0	0	0	0	0	0	0	0	0	0	0	0	0	0	0
																						ASV_1830	Bacteria	Bacteroidota	Bacteroidia	Bacteroidales	Prevotellaceae	Prevotella_9	56	0	0	0	0	0	0	0	0	0	0	0	0	0	0	0	0	0	0	0	0
																						ASV_1831	Bacteria	Firmicutes	Clostridia	Lachnospirales	Lachnospiraceae	Coprococcus	0	0	56	0	0	0	0	0	0	0	0	0	0	0	0	0	0	0	0	0	0
																						ASV_1832	Bacteria	Firmicutes	Clostridia	Peptostreptococcales-Tissierellales	Peptostreptococcaceae	NA	0	0	0	56	0	0	0	0	0	0	0	0	0	0	0	0	0	0	0	0	0
																						ASV_1833	Bacteria	Firmicutes	Clostridia	Lachnospirales	Lachnospiraceae	NA	0	0	0	56	0	0	0	0	0	0	0	0	0	0	0	0	0	0	0	0	0
																						ASV_1834	Bacteria	Firmicutes	Bacilli	Lactobacillales	Lactobacillaceae	Ligilactobacillus	0	0	0	56	0	0	0	0	0	0	0	0	0	0	0	0	0	0	0	0	0
																						ASV_1835	Bacteria	Deferribacterota	Deferribacteres	Deferribacterales	Deferribacteraceae	Mucispirillum	0	0	0	0	0	34	0	0	0	0	22	0	0	0	0	0	0	0	0	0	0
																						ASV_1836	Bacteria	Firmicutes	Bacilli	Erysipelotrichales	Erysipelotrichaceae	Turicibacter	0	0	0	0	0	0	0	0	0	0	0	0	56	0	0	0	0	0	0	0	0
																						ASV_1837	Bacteria	Firmicutes	Bacilli	Lactobacillales	Lactobacillaceae	NA	0	0	0	0	0	0	0	0	0	0	0	0	0	0	56	0	0	0	0	0	0
																						ASV_1838	Bacteria	Bacteroidota	Bacteroidia	Bacteroidales	Muribaculaceae	NA	0	0	0	0	0	0	0	0	0	0	0	0	0	0	56	0	0	0	0	0	0
																						ASV_1839	Bacteria	Firmicutes	Bacilli	Lactobacillales	Lactobacillaceae	NA	0	0	0	0	0	0	0	0	0	0	0	0	0	0	56	0	0	0	0	0	0
																						ASV_1840	Bacteria	Firmicutes	Clostridia	Oscillospirales	Ruminococcaceae	NA	0	0	0	0	0	0	0	0	0	0	0	0	0	0	56	0	0	0	0	0	0
																						ASV_1841	Bacteria	Firmicutes	Bacilli	Lactobacillales	Lactobacillaceae	Ligilactobacillus	0	0	0	0	0	0	0	0	0	0	0	0	0	0	0	56	0	0	0	0	0
																						ASV_1842	Bacteria	Firmicutes	Clostridia	Oscillospirales	Oscillospiraceae	NA	0	0	0	0	0	0	0	0	0	0	0	0	0	0	0	0	56	0	0	0	0
																						ASV_1843	Bacteria	Firmicutes	Bacilli	Lactobacillales	Lactobacillaceae	Ligilactobacillus	0	0	0	0	0	0	0	0	0	0	0	0	0	0	0	0	56	0	0	0	0
																						ASV_1844	Bacteria	Bacteroidota	Bacteroidia	Bacteroidales	Prevotellaceae	Alloprevotella	0	0	0	0	0	0	0	0	0	0	0	0	0	0	0	0	56	0	0	0	0
																						ASV_1845	Bacteria	Bacteroidota	Bacteroidia	Bacteroidales	Rikenellaceae	Alistipes	0	0	0	0	0	0	0	0	0	0	0	0	0	0	0	0	56	0	0	0	0
																						ASV_1846	Bacteria	Bacteroidota	Bacteroidia	Bacteroidales	Rikenellaceae	Rikenella	0	0	0	0	0	0	0	0	0	0	0	0	0	0	0	0	56	0	0	0	0
																						ASV_1847	Bacteria	Firmicutes	Clostridia	Lachnospirales	Lachnospiraceae	NA	0	0	0	0	0	0	0	0	0	0	0	0	0	0	0	0	0	56	0	0	0
																						ASV_1848	Bacteria	Bacteroidota	Bacteroidia	Bacteroidales	Muribaculaceae	NA	0	0	0	0	0	0	0	0	0	0	0	0	0	0	0	0	0	0	0	56	0
																						ASV_1849	Bacteria	Firmicutes	Clostridia	Christensenellales	Christensenellaceae	NA	0	0	0	0	0	0	0	0	0	0	0	0	0	0	0	0	0	0	0	56	0
																						ASV_1850	Bacteria	Bacteroidota	Bacteroidia	Bacteroidales	Rikenellaceae	Alistipes	0	0	0	0	0	0	0	0	0	0	0	0	0	0	0	0	0	0	0	56	0
																						ASV_1851	Bacteria	Firmicutes	Bacilli	Lactobacillales	Lactobacillaceae	Ligilactobacillus	0	0	0	0	0	0	0	0	0	0	0	0	0	0	0	0	0	0	0	56	0
																						ASV_1852	Bacteria	Bacteroidota	Bacteroidia	Bacteroidales	Rikenellaceae	Alistipes	0	0	0	0	0	0	0	0	0	0	0	0	0	0	0	0	0	0	0	0	0
																						ASV_1853	Bacteria	Bacteroidota	Bacteroidia	Bacteroidales	Bacteroidaceae	Bacteroides	0	0	0	0	0	0	0	0	0	0	0	0	0	0	0	0	0	0	0	0	0
																						ASV_1854	Bacteria	Firmicutes	Bacilli	Erysipelotrichales	Erysipelotrichaceae	Turicibacter	0	0	0	0	0	0	0	0	0	0	0	0	0	0	0	0	0	0	0	0	0
																						ASV_1855	Bacteria	Bacteroidota	Bacteroidia	Bacteroidales	Marinifilaceae	Odoribacter	0	0	0	0	0	0	0	0	0	0	0	0	0	0	0	0	0	0	0	0	0
																						ASV_1856	Bacteria	Deferribacterota	Deferribacteres	Deferribacterales	Deferribacteraceae	Mucispirillum	0	0	0	0	0	0	0	0	0	0	0	0	0	0	0	0	0	0	0	0	0
																						ASV_1857	Bacteria	Firmicutes	Clostridia	Peptostreptococcales-Tissierellales	Peptostreptococcaceae	Romboutsia	0	0	0	0	0	0	0	0	0	0	0	0	0	0	0	0	0	0	0	0	0
																						ASV_1858	Bacteria	Bacteroidota	Bacteroidia	Bacteroidales	Rikenellaceae	Alistipes	0	0	0	0	0	0	0	0	0	0	0	0	0	0	0	0	0	0	0	0	0
																						ASV_1859	Bacteria	Firmicutes	Clostridia	Oscillospirales	Oscillospiraceae	Intestinimonas	0	0	0	0	0	0	0	0	0	0	0	0	0	0	0	0	0	0	0	0	0
																						ASV_1860	Bacteria	Firmicutes	Clostridia	Lachnospirales	Lachnospiraceae	NA	0	0	0	0	0	0	0	0	0	0	0	0	0	0	0	0	0	0	0	0	0
																						ASV_1861	Bacteria	Firmicutes	Clostridia	Lachnospirales	Lachnospiraceae	Lachnospiraceae_NK4A136_group	0	0	0	0	0	0	0	0	0	0	0	0	0	0	0	0	0	0	0	0	0
																						ASV_1862	Bacteria	Firmicutes	Clostridia	Oscillospirales	Oscillospiraceae	Oscillibacter	0	0	0	0	0	0	0	0	0	0	0	0	0	0	0	0	0	0	0	0	0
																						ASV_1863	Bacteria	Proteobacteria	Alphaproteobacteria	Rickettsiales	Mitochondria	NA	0	0	0	0	0	0	0	0	0	0	0	0	0	0	0	0	0	0	0	0	0
																						ASV_1864	Bacteria	Firmicutes	Clostridia	Lachnospirales	Lachnospiraceae	NA	0	0	0	0	0	0	0	0	0	0	0	0	0	0	0	0	0	0	0	0	0
																						ASV_1865	Bacteria	Firmicutes	Clostridia	Clostridia_vadinBB60_group	NA	NA	0	0	0	0	0	0	0	0	0	0	0	0	0	0	0	0	0	0	0	0	0
																						ASV_1866	Bacteria	Firmicutes	Clostridia	Lachnospirales	Lachnospiraceae	Anaerostipes	55	0	0	0	0	0	0	0	0	0	0	0	0	0	0	0	0	0	0	0	0
																						ASV_1867	Bacteria	Firmicutes	Bacilli	Lactobacillales	Lactobacillaceae	Lactobacillus	55	0	0	0	0	0	0	0	0	0	0	0	0	0	0	0	0	0	0	0	0
																						ASV_1868	Bacteria	Firmicutes	Bacilli	Lactobacillales	Lactobacillaceae	NA	55	0	0	0	0	0	0	0	0	0	0	0	0	0	0	0	0	0	0	0	0
																						ASV_1869	Bacteria	Firmicutes	Clostridia	Lachnospirales	Lachnospiraceae	Lachnospiraceae_NK4A136_group	55	0	0	0	0	0	0	0	0	0	0	0	0	0	0	0	0	0	0	0	0
																						ASV_1870	Bacteria	Bacteroidota	Bacteroidia	Bacteroidales	Muribaculaceae	NA	33	0	0	0	0	0	0	0	0	0	0	0	0	0	0	0	0	0	0	0	0
																						ASV_1871	Bacteria	Firmicutes	Clostridia	Peptostreptococcales-Tissierellales	Peptostreptococcaceae	Romboutsia	0	0	55	0	0	0	0	0	0	0	0	0	0	0	0	0	0	0	0	0	0
																						ASV_1872	Bacteria	Firmicutes	Clostridia	Oscillospirales	Oscillospiraceae	NA	0	0	55	0	0	0	0	0	0	0	0	0	0	0	0	0	0	0	0	0	0
																						ASV_1873	Bacteria	Bacteroidota	Bacteroidia	Bacteroidales	Rikenellaceae	Alistipes	0	0	55	0	0	0	0	0	0	0	0	0	0	0	0	0	0	0	0	0	0
																						ASV_1874	Bacteria	Firmicutes	Bacilli	Lactobacillales	Lactobacillaceae	Ligilactobacillus	0	0	0	55	0	0	0	0	0	0	0	0	0	0	0	0	0	0	0	0	0
																						ASV_1875	Bacteria	Bacteroidota	Bacteroidia	Bacteroidales	Bacteroidaceae	Bacteroides	0	0	0	55	0	0	0	0	0	0	0	0	0	0	0	0	0	0	0	0	0
																						ASV_1876	Bacteria	Firmicutes	Clostridia	Lachnospirales	Lachnospiraceae	Lachnoclostridium	0	0	0	0	55	0	0	0	0	0	0	0	0	0	0	0	0	0	0	0	0
																						ASV_1877	Bacteria	Firmicutes	Bacilli	Lactobacillales	Lactobacillaceae	Ligilactobacillus	0	0	0	0	0	0	0	0	24	0	0	0	0	0	0	0	0	0	0	0	0
																						ASV_1878	Bacteria	Firmicutes	Bacilli	Lactobacillales	Lactobacillaceae	Ligilactobacillus	0	0	0	0	0	0	0	0	0	0	33	22	0	0	0	0	0	0	0	0	0
																						ASV_1879	Bacteria	Bacteroidota	Bacteroidia	Bacteroidales	Tannerellaceae	Parabacteroides	0	0	0	0	0	0	0	0	0	0	0	0	55	0	0	0	0	0	0	0	0
																						ASV_1880	Bacteria	Firmicutes	Clostridia	Oscillospirales	Ruminococcaceae	NA	0	0	0	0	0	0	0	0	0	0	0	0	0	55	0	0	0	0	0	0	0
																						ASV_1881	Bacteria	Bacteroidota	Bacteroidia	Bacteroidales	Bacteroidaceae	Bacteroides	0	0	0	0	0	0	0	0	0	0	0	0	0	0	55	0	0	0	0	0	0
																						ASV_1882	Bacteria	Deferribacterota	Deferribacteres	Deferribacterales	Deferribacteraceae	Mucispirillum	0	0	0	0	0	0	0	0	0	0	0	0	0	0	55	0	0	0	0	0	0
																						ASV_1883	Bacteria	Firmicutes	Clostridia	Peptostreptococcales-Tissierellales	Peptostreptococcaceae	Romboutsia	0	0	0	0	0	0	0	0	0	0	0	0	0	0	0	55	0	0	0	0	0
																						ASV_1884	Bacteria	Firmicutes	Clostridia	Peptostreptococcales-Tissierellales	Peptostreptococcaceae	Romboutsia	0	0	0	0	0	0	0	0	0	0	0	0	0	0	0	0	55	0	0	0	0
																						ASV_1885	Bacteria	Firmicutes	Clostridia	Peptostreptococcales-Tissierellales	Peptostreptococcaceae	NA	0	0	0	0	0	0	0	0	0	0	0	0	0	0	0	0	0	55	0	0	0
																						ASV_1886	Bacteria	Firmicutes	Bacilli	Lactobacillales	Lactobacillaceae	NA	0	0	0	0	0	0	0	0	0	0	0	0	0	0	0	0	0	0	55	0	0
																						ASV_1887	Bacteria	Bacteroidota	Bacteroidia	Bacteroidales	Rikenellaceae	Alistipes	0	0	0	0	0	0	0	0	0	0	0	0	0	0	0	0	0	0	0	55	0
																						ASV_1888	Bacteria	Firmicutes	Clostridia	NA	NA	NA	0	0	0	0	0	0	0	0	0	0	0	0	0	0	0	0	0	0	0	55	0
																						ASV_1889	Bacteria	Firmicutes	Clostridia	Oscillospirales	Ruminococcaceae	Faecalibacterium	0	0	0	0	0	0	0	0	0	0	0	0	0	0	0	0	0	0	0	55	0
																						ASV_1890	Bacteria	Firmicutes	Bacilli	Erysipelotrichales	Erysipelotrichaceae	Dubosiella	0	0	0	0	0	0	0	0	0	0	0	0	0	0	0	0	0	0	0	0	0
																						ASV_1891	Bacteria	Firmicutes	Bacilli	Lactobacillales	Lactobacillaceae	NA	0	0	0	0	0	0	0	0	0	0	0	0	0	0	0	0	0	0	0	0	0
																						ASV_1892	Bacteria	Firmicutes	Clostridia	Oscillospirales	Oscillospiraceae	Colidextribacter	0	0	0	0	0	0	0	0	0	0	0	0	0	0	0	0	0	0	0	0	0
																						ASV_1893	Bacteria	Bacteroidota	Bacteroidia	Bacteroidales	Rikenellaceae	Alistipes	0	0	0	0	0	0	0	0	0	0	0	0	0	0	0	0	0	0	0	0	0
																						ASV_1894	Bacteria	Firmicutes	Clostridia	Oscillospirales	Ruminococcaceae	Incertae_Sedis	0	0	0	0	0	0	0	0	0	0	0	0	0	0	0	0	0	0	0	0	0
																						ASV_1895	Bacteria	Firmicutes	Bacilli	Lactobacillales	Streptococcaceae	Streptococcus	0	0	0	0	0	0	0	0	0	0	0	0	0	0	0	0	0	0	0	0	0
																						ASV_1896	Bacteria	Bacteroidota	Bacteroidia	Bacteroidales	Rikenellaceae	Alistipes	0	0	0	0	0	0	0	0	0	0	0	0	0	0	0	0	0	0	0	0	0
																						ASV_1897	Bacteria	Firmicutes	Clostridia	Lachnospirales	Lachnospiraceae	NA	0	0	0	0	0	0	0	0	0	0	0	0	0	0	0	0	0	0	0	0	0
																						ASV_1898	Bacteria	Firmicutes	Clostridia	Peptostreptococcales-Tissierellales	Peptostreptococcaceae	NA	0	0	0	0	0	0	0	0	0	0	0	0	0	0	0	0	0	0	0	0	0
																						ASV_1899	Bacteria	Firmicutes	Bacilli	Lactobacillales	Lactobacillaceae	Ligilactobacillus	0	0	0	0	0	0	0	0	0	0	0	0	0	0	0	0	0	0	0	0	0
																						ASV_1900	Bacteria	Firmicutes	Bacilli	Erysipelotrichales	Erysipelotrichaceae	Dubosiella	0	0	0	0	0	0	0	0	0	0	0	0	0	0	0	0	0	0	0	0	0
																						ASV_1901	Bacteria	Firmicutes	Clostridia	Oscillospirales	Ruminococcaceae	Ruminococcus	0	0	0	0	0	0	0	0	0	0	0	0	0	0	0	0	0	0	0	0	0
																						ASV_1902	Bacteria	Firmicutes	Clostridia	Lachnospirales	Lachnospiraceae	Coprococcus	0	0	0	0	0	0	0	0	0	0	0	0	0	0	0	0	0	0	0	0	0
																						ASV_1903	Bacteria	Firmicutes	Clostridia	Oscillospirales	Ruminococcaceae	Faecalibacterium	0	0	0	0	0	0	0	0	0	0	0	0	0	0	0	0	0	0	0	0	0
																						ASV_1904	Bacteria	Firmicutes	Bacilli	Lactobacillales	Lactobacillaceae	HT002	0	0	0	0	0	0	0	0	0	0	0	0	0	0	0	0	0	0	0	0	0
																						ASV_1905	Bacteria	Bacteroidota	Bacteroidia	Bacteroidales	Muribaculaceae	NA	54	0	0	0	0	0	0	0	0	0	0	0	0	0	0	0	0	0	0	0	0
																						ASV_1906	Bacteria	Firmicutes	Clostridia	Lachnospirales	Lachnospiraceae	Lachnospiraceae_NK4A136_group	0	0	0	54	0	0	0	0	0	0	0	0	0	0	0	0	0	0	0	0	0
																						ASV_1907	Bacteria	Bacteroidota	Bacteroidia	Bacteroidales	Bacteroidaceae	Bacteroides	0	0	0	0	0	54	0	0	0	0	0	0	0	0	0	0	0	0	0	0	0
																						ASV_1908	Bacteria	Firmicutes	Clostridia	Clostridia_UCG-014	NA	NA	0	0	0	0	0	54	0	0	0	0	0	0	0	0	0	0	0	0	0	0	0
																						ASV_1909	Bacteria	Firmicutes	Bacilli	Lactobacillales	Lactobacillaceae	HT002	0	0	0	0	0	0	0	20	0	0	0	0	0	0	0	0	0	0	0	0	0
																						ASV_1910	Bacteria	Firmicutes	Bacilli	Lactobacillales	Lactobacillaceae	NA	0	0	0	0	0	0	0	0	0	0	54	0	0	0	0	0	0	0	0	0	0
																						ASV_1911	Bacteria	Firmicutes	Bacilli	Erysipelotrichales	Erysipelotrichaceae	Erysipelotrichaceae_UCG-007	0	0	0	0	0	0	0	0	0	0	54	0	0	0	0	0	0	0	0	0	0
																						ASV_1912	Bacteria	Firmicutes	Clostridia	Oscillospirales	Oscillospiraceae	Intestinimonas	0	0	0	0	0	0	0	0	0	0	0	54	0	0	0	0	0	0	0	0	0
																						ASV_1913	Bacteria	Firmicutes	Bacilli	Lactobacillales	Lactobacillaceae	Ligilactobacillus	0	0	0	0	0	0	0	0	0	0	0	0	0	0	54	0	0	0	0	0	0
																						ASV_1914	Bacteria	Firmicutes	Clostridia	Lachnospirales	Lachnospiraceae	Dorea	0	0	0	0	0	0	0	0	0	0	0	0	0	0	0	0	54	0	0	0	0
																						ASV_1915	Bacteria	Firmicutes	Clostridia	Lachnospirales	Lachnospiraceae	Lachnospiraceae_NK4A136_group	0	0	0	0	0	0	0	0	0	0	0	0	0	0	0	0	54	0	0	0	0
																						ASV_1916	Bacteria	Bacteroidota	Bacteroidia	Bacteroidales	Rikenellaceae	Alistipes	0	0	0	0	0	0	0	0	0	0	0	0	0	0	0	0	54	0	0	0	0
																						ASV_1917	Bacteria	Firmicutes	Bacilli	Lactobacillales	Lactobacillaceae	Ligilactobacillus	0	0	0	0	0	0	0	0	0	0	0	0	0	0	0	0	54	0	0	0	0
																						ASV_1918	Bacteria	Firmicutes	Negativicutes	Veillonellales-Selenomonadales	Veillonellaceae	Veillonella	0	0	0	0	0	0	0	0	0	0	0	0	0	0	0	0	54	0	0	0	0
																						ASV_1919	Bacteria	Firmicutes	Clostridia	Lachnospirales	Lachnospiraceae	Lachnospiraceae_NK4A136_group	0	0	0	0	0	0	0	0	0	0	0	0	0	0	0	0	0	54	0	0	0
																						ASV_1920	Bacteria	Firmicutes	Clostridia	Oscillospirales	Oscillospiraceae	NA	0	0	0	0	0	0	0	0	0	0	0	0	0	0	0	0	0	54	0	0	0
																						ASV_1921	Bacteria	Firmicutes	Clostridia	Oscillospirales	Oscillospiraceae	NK4A214_group	0	0	0	0	0	0	0	0	0	0	0	0	0	0	0	0	0	54	0	0	0
																						ASV_1922	Bacteria	Firmicutes	Clostridia	Lachnospirales	Lachnospiraceae	Lachnospiraceae_UCG-006	0	0	0	0	0	0	0	0	0	0	0	0	0	0	0	0	0	0	54	0	0
																						ASV_1923	Bacteria	NA	NA	NA	NA	NA	0	0	0	0	0	0	0	0	0	0	0	0	0	0	0	0	0	0	0	54	0
																						ASV_1924	Bacteria	Firmicutes	Bacilli	Lactobacillales	Lactobacillaceae	Ligilactobacillus	0	0	0	0	0	0	0	0	0	0	0	0	0	0	0	0	0	0	0	54	0
																						ASV_1925	Bacteria	Bacteroidota	Bacteroidia	Bacteroidales	Rikenellaceae	Alistipes	0	0	0	0	0	0	0	0	0	0	0	0	0	0	0	0	0	0	0	54	0
																						ASV_1926	Bacteria	Firmicutes	Clostridia	Oscillospirales	Oscillospiraceae	Intestinimonas	0	0	0	0	0	0	0	0	0	0	0	0	0	0	0	0	0	0	0	54	0
																						ASV_1927	Bacteria	Bacteroidota	Bacteroidia	Bacteroidales	Rikenellaceae	Alistipes	0	0	0	0	0	0	0	0	0	0	0	0	0	0	0	0	0	0	0	0	0
																						ASV_1928	Bacteria	Bacteroidota	Bacteroidia	Bacteroidales	Rikenellaceae	Alistipes	0	0	0	0	0	0	0	0	0	0	0	0	0	0	0	0	0	0	0	0	0
																						ASV_1929	Bacteria	Bacteroidota	Bacteroidia	Bacteroidales	Prevotellaceae	Prevotella_7	0	0	0	0	0	0	0	0	0	0	0	0	0	0	0	0	0	0	0	0	0
																						ASV_1930	Bacteria	Firmicutes	Bacilli	Lactobacillales	Lactobacillaceae	Ligilactobacillus	0	0	0	0	0	0	0	0	0	0	0	0	0	0	0	0	0	0	0	0	0
																						ASV_1931	Bacteria	Firmicutes	Clostridia	Lachnospirales	Lachnospiraceae	NA	0	0	0	0	0	0	0	0	0	0	0	0	0	0	0	0	0	0	0	0	0
																						ASV_1932	Bacteria	Firmicutes	Clostridia	Lachnospirales	Lachnospiraceae	Lachnospiraceae_NK4A136_group	0	0	0	0	0	0	0	0	0	0	0	0	0	0	0	0	0	0	0	0	0
																						ASV_1933	Bacteria	Firmicutes	Clostridia	Lachnospirales	Lachnospiraceae	NA	0	0	0	0	0	0	0	0	0	0	0	0	0	0	0	0	0	0	0	0	0
																						ASV_1934	Bacteria	Firmicutes	Clostridia	Lachnospirales	Lachnospiraceae	Lachnospiraceae_NK4A136_group	0	0	0	0	0	0	0	0	0	0	0	0	0	0	0	0	0	0	0	0	0
																						ASV_1935	Bacteria	Firmicutes	Clostridia	Lachnospirales	Lachnospiraceae	NA	0	0	0	0	0	0	0	0	0	0	0	0	0	0	0	0	0	0	0	0	0
																						ASV_1936	Bacteria	Bacteroidota	Bacteroidia	Bacteroidales	Bacteroidaceae	Bacteroides	0	0	0	0	0	0	0	0	0	0	0	0	0	0	0	0	0	0	0	0	0
																						ASV_1937	Bacteria	Bacteroidota	Bacteroidia	Bacteroidales	Rikenellaceae	Rikenellaceae_RC9_gut_group	0	0	0	0	0	0	0	0	0	0	0	0	0	0	0	0	0	0	0	0	0
																						ASV_1938	Bacteria	Firmicutes	Bacilli	Lactobacillales	Lactobacillaceae	NA	0	0	0	0	0	0	0	0	0	0	0	0	0	0	0	0	0	0	0	0	0
																						ASV_1939	Bacteria	Firmicutes	Clostridia	Lachnospirales	Lachnospiraceae	Acetatifactor	0	0	0	0	0	0	0	0	0	0	0	0	0	0	0	0	0	0	0	0	0
																						ASV_1940	Bacteria	NA	NA	NA	NA	NA	0	0	0	0	0	0	0	0	0	0	0	0	0	0	0	0	0	0	0	0	0
																						ASV_1941	Bacteria	Bacteroidota	Bacteroidia	Bacteroidales	Muribaculaceae	NA	0	0	0	0	0	0	0	0	0	0	0	0	0	0	0	0	0	0	0	0	0
																						ASV_1942	Bacteria	Bacteroidota	Bacteroidia	Bacteroidales	Marinifilaceae	Odoribacter	0	0	0	0	0	0	0	0	0	0	0	0	0	0	0	0	0	0	0	0	0
																						ASV_1943	Bacteria	Firmicutes	Bacilli	Lactobacillales	Lactobacillaceae	Ligilactobacillus	0	0	0	0	0	0	0	0	0	0	0	0	0	0	0	0	0	0	0	0	0
																						ASV_1944	Bacteria	Firmicutes	Clostridia	Lachnospirales	Lachnospiraceae	Lachnospiraceae_NK4A136_group	0	0	0	0	0	0	0	0	0	0	0	0	0	0	0	0	0	0	0	0	0
																						ASV_1945	Bacteria	Firmicutes	Bacilli	Lactobacillales	Lactobacillaceae	Lactobacillus	53	0	0	0	0	0	0	0	0	0	0	0	0	0	0	0	0	0	0	0	0
																						ASV_1946	Bacteria	Firmicutes	Bacilli	Lactobacillales	Lactobacillaceae	Lactobacillus	53	0	0	0	0	0	0	0	0	0	0	0	0	0	0	0	0	0	0	0	0
																						ASV_1947	Bacteria	Proteobacteria	Gammaproteobacteria	Enterobacterales	Enterobacteriaceae	Aquamonas	53	0	0	0	0	0	0	0	0	0	0	0	0	0	0	0	0	0	0	0	0
																						ASV_1948	Bacteria	Firmicutes	Bacilli	Lactobacillales	Lactobacillaceae	NA	53	0	0	0	0	0	0	0	0	0	0	0	0	0	0	0	0	0	0	0	0
																						ASV_1949	Bacteria	Firmicutes	Clostridia	Clostridia_vadinBB60_group	NA	NA	53	0	0	0	0	0	0	0	0	0	0	0	0	0	0	0	0	0	0	0	0
																						ASV_1950	Bacteria	Firmicutes	Bacilli	Lactobacillales	Lactobacillaceae	Ligilactobacillus	27	26	0	0	0	0	0	0	0	0	0	0	0	0	0	0	0	0	0	0	0
																						ASV_1951	Bacteria	Firmicutes	Bacilli	Lactobacillales	Lactobacillaceae	Ligilactobacillus	0	53	0	0	0	0	0	0	0	0	0	0	0	0	0	0	0	0	0	0	0
																						ASV_1952	Bacteria	Firmicutes	Clostridia	Peptostreptococcales-Tissierellales	Peptostreptococcaceae	Romboutsia	0	0	0	53	0	0	0	0	0	0	0	0	0	0	0	0	0	0	0	0	0
																						ASV_1953	Bacteria	Bacteroidota	Bacteroidia	Bacteroidales	Bacteroidaceae	Bacteroides	0	0	0	53	0	0	0	0	0	0	0	0	0	0	0	0	0	0	0	0	0
																						ASV_1954	Bacteria	Firmicutes	Clostridia	Clostridia_UCG-014	NA	NA	0	0	0	53	0	0	0	0	0	0	0	0	0	0	0	0	0	0	0	0	0
																						ASV_1955	Bacteria	Firmicutes	Clostridia	Lachnospirales	Lachnospiraceae	NA	0	0	0	0	53	0	0	0	0	0	0	0	0	0	0	0	0	0	0	0	0
																						ASV_1956	Bacteria	Firmicutes	Bacilli	Lactobacillales	Lactobacillaceae	NA	0	0	0	0	53	0	0	0	0	0	0	0	0	0	0	0	0	0	0	0	0
																						ASV_1957	Bacteria	Firmicutes	Clostridia	Oscillospirales	Oscillospiraceae	Colidextribacter	0	0	0	0	0	0	0	0	0	0	0	0	53	0	0	0	0	0	0	0	0
																						ASV_1958	Bacteria	Firmicutes	Bacilli	Lactobacillales	Lactobacillaceae	Ligilactobacillus	0	0	0	0	0	0	0	0	0	0	0	0	53	0	0	0	0	0	0	0	0
																						ASV_1959	Bacteria	Firmicutes	Clostridia	Lachnospirales	Lachnospiraceae	Lachnospiraceae_NC2004_group	0	0	0	0	0	0	0	0	0	0	0	0	0	53	0	0	0	0	0	0	0
																						ASV_1960	Bacteria	Firmicutes	Bacilli	Lactobacillales	Lactobacillaceae	Lactobacillus	0	0	0	0	0	0	0	0	0	0	0	0	0	53	0	0	0	0	0	0	0
																						ASV_1961	Bacteria	Bacteroidota	Bacteroidia	Bacteroidales	Bacteroidaceae	Bacteroides	0	0	0	0	0	0	0	0	0	0	0	0	0	0	53	0	0	0	0	0	0
																						ASV_1962	Bacteria	Firmicutes	Clostridia	Peptostreptococcales-Tissierellales	Peptostreptococcaceae	Romboutsia	0	0	0	0	0	0	0	0	0	0	0	0	0	0	53	0	0	0	0	0	0
																						ASV_1963	Bacteria	Firmicutes	Bacilli	Lactobacillales	Lactobacillaceae	Ligilactobacillus	0	0	0	0	0	0	0	0	0	0	0	0	0	0	53	0	0	0	0	0	0
																						ASV_1964	Bacteria	Firmicutes	Bacilli	Erysipelotrichales	Erysipelotrichaceae	Turicibacter	0	0	0	0	0	0	0	0	0	0	0	0	0	0	0	0	53	0	0	0	0
																						ASV_1965	Bacteria	Firmicutes	Clostridia	Oscillospirales	Ruminococcaceae	NA	0	0	0	0	0	0	0	0	0	0	0	0	0	0	0	0	53	0	0	0	0
																						ASV_1966	Bacteria	Firmicutes	Clostridia	Clostridia_UCG-014	NA	NA	0	0	0	0	0	0	0	0	0	0	0	0	0	0	0	0	0	53	0	0	0
																						ASV_1967	Bacteria	Firmicutes	Bacilli	Lactobacillales	Lactobacillaceae	Ligilactobacillus	0	0	0	0	0	0	0	0	0	0	0	0	0	0	0	0	0	53	0	0	0
																						ASV_1968	Bacteria	Firmicutes	Clostridia	Lachnospirales	Lachnospiraceae	NA	0	0	0	0	0	0	0	0	0	0	0	0	0	0	0	0	0	53	0	0	0
																						ASV_1969	Bacteria	Firmicutes	Bacilli	Lactobacillales	Lactobacillaceae	Ligilactobacillus	0	0	0	0	0	0	0	0	0	0	0	0	0	0	0	0	0	53	0	0	0
																						ASV_1970	Bacteria	Firmicutes	Bacilli	Lactobacillales	Lactobacillaceae	NA	0	0	0	0	0	0	0	0	0	0	0	0	0	0	0	0	0	53	0	0	0
																						ASV_1971	Bacteria	Bacteroidota	Bacteroidia	Bacteroidales	Rikenellaceae	Alistipes	0	0	0	0	0	0	0	0	0	0	0	0	0	0	0	0	0	0	53	0	0
																						ASV_1972	Bacteria	Firmicutes	Bacilli	Lactobacillales	Lactobacillaceae	NA	0	0	0	0	0	0	0	0	0	0	0	0	0	0	0	0	0	0	0	53	0
																						ASV_1973	Bacteria	Firmicutes	Clostridia	Lachnospirales	Lachnospiraceae	Shuttleworthia	0	0	0	0	0	0	0	0	0	0	0	0	0	0	0	0	0	0	0	0	0
																						ASV_1974	Bacteria	Bacteroidota	Bacteroidia	Bacteroidales	Rikenellaceae	Alistipes	0	0	0	0	0	0	0	0	0	0	0	0	0	0	0	0	0	0	0	0	0
																						ASV_1975	Bacteria	Firmicutes	Clostridia	Lachnospirales	Lachnospiraceae	Lachnospiraceae_NK4A136_group	0	0	0	0	0	0	0	0	0	0	0	0	0	0	0	0	0	0	0	0	0
																						ASV_1976	Bacteria	Firmicutes	Clostridia	Lachnospirales	Lachnospiraceae	Lachnospiraceae_NK4A136_group	0	0	0	0	0	0	0	0	0	0	0	0	0	0	0	0	0	0	0	0	0
																						ASV_1977	Bacteria	Firmicutes	Clostridia	Peptostreptococcales-Tissierellales	Peptostreptococcaceae	Romboutsia	0	0	0	0	0	0	0	0	0	0	0	0	0	0	0	0	0	0	0	0	0
																						ASV_1978	Bacteria	Firmicutes	Bacilli	Erysipelotrichales	Erysipelotrichaceae	Holdemanella	0	0	0	0	0	0	0	0	0	0	0	0	0	0	0	0	0	0	0	0	0
																						ASV_1979	Bacteria	Bacteroidota	Bacteroidia	Bacteroidales	Bacteroidaceae	Bacteroides	0	0	0	0	0	0	0	0	0	0	0	0	0	0	0	0	0	0	0	0	0
																						ASV_1980	Bacteria	Firmicutes	Clostridia	Oscillospirales	Oscillospiraceae	Intestinimonas	0	0	0	0	0	0	0	0	0	0	0	0	0	0	0	0	0	0	0	0	0
																						ASV_1981	Bacteria	Proteobacteria	Gammaproteobacteria	Enterobacterales	Pasteurellaceae	Haemophilus	0	0	0	0	0	0	0	0	0	0	0	0	0	0	0	0	0	0	0	0	0
																						ASV_1982	Bacteria	Firmicutes	Clostridia	Lachnospirales	Lachnospiraceae	Lachnoclostridium	0	0	0	0	0	0	0	0	0	0	0	0	0	0	0	0	0	0	0	0	0
																						ASV_1983	Bacteria	Bacteroidota	Bacteroidia	Bacteroidales	Prevotellaceae	Prevotella_9	0	0	0	0	0	0	0	0	0	0	0	0	0	0	0	0	0	0	0	0	0
																						ASV_1984	Bacteria	Bacteroidota	Bacteroidia	Bacteroidales	Marinifilaceae	Odoribacter	0	0	0	0	0	0	0	0	0	0	0	0	0	0	0	0	0	0	0	0	0
																						ASV_1985	Bacteria	Firmicutes	Bacilli	Staphylococcales	Staphylococcaceae	Staphylococcus	0	0	0	0	0	0	0	0	0	0	0	0	0	0	0	0	0	0	0	0	0
																						ASV_1986	Bacteria	Firmicutes	Bacilli	Erysipelotrichales	Erysipelotrichaceae	Dubosiella	0	0	0	0	0	0	0	0	0	0	0	0	0	0	0	0	0	0	0	0	0
																						ASV_1987	Bacteria	Firmicutes	Bacilli	Lactobacillales	Lactobacillaceae	Ligilactobacillus	0	0	0	0	0	0	0	0	0	0	0	0	0	0	0	0	0	0	0	0	0
																						ASV_1988	Bacteria	Firmicutes	Clostridia	Oscillospirales	Ruminococcaceae	Incertae_Sedis	0	0	0	0	0	0	0	0	0	0	0	0	0	0	0	0	0	0	0	0	0
																						ASV_1989	Bacteria	Proteobacteria	Alphaproteobacteria	Rickettsiales	Mitochondria	NA	0	0	0	0	0	0	0	0	0	0	0	0	0	0	0	0	0	0	0	0	0
																						ASV_1990	Bacteria	Firmicutes	Bacilli	Erysipelotrichales	Erysipelotrichaceae	Dubosiella	0	0	0	0	0	0	0	0	0	0	0	0	0	0	0	0	0	0	0	0	0
																						ASV_1991	Bacteria	Proteobacteria	Gammaproteobacteria	Burkholderiales	Comamonadaceae	Tepidimonas	0	0	0	0	0	0	0	0	0	0	0	0	0	0	0	0	0	0	0	0	0
																						ASV_1992	Bacteria	Firmicutes	Bacilli	Erysipelotrichales	Erysipelotrichaceae	Faecalibaculum	0	0	0	0	0	0	0	0	0	0	0	0	0	0	0	0	0	0	0	0	0
																						ASV_1993	Bacteria	Firmicutes	Clostridia	Lachnospirales	Lachnospiraceae	NA	52	0	0	0	0	0	0	0	0	0	0	0	0	0	0	0	0	0	0	0	0
																						ASV_1994	Bacteria	Firmicutes	Bacilli	Lactobacillales	Lactobacillaceae	Ligilactobacillus	52	0	0	0	0	0	0	0	0	0	0	0	0	0	0	0	0	0	0	0	0
																						ASV_1995	Bacteria	Firmicutes	Clostridia	Lachnospirales	Lachnospiraceae	NA	52	0	0	0	0	0	0	0	0	0	0	0	0	0	0	0	0	0	0	0	0
																						ASV_1996	Bacteria	Bacteroidota	Bacteroidia	Bacteroidales	Marinifilaceae	Odoribacter	52	0	0	0	0	0	0	0	0	0	0	0	0	0	0	0	0	0	0	0	0
																						ASV_1997	Bacteria	Bacteroidota	Bacteroidia	Bacteroidales	Muribaculaceae	Muribaculum	0	52	0	0	0	0	0	0	0	0	0	0	0	0	0	0	0	0	0	0	0
																						ASV_1998	Bacteria	Firmicutes	Bacilli	Lactobacillales	Lactobacillaceae	Ligilactobacillus	0	0	52	0	0	0	0	0	0	0	0	0	0	0	0	0	0	0	0	0	0
[truncated: 4,090 more rows]
[truncated: 56 more columns]

## Sheet: Fig 6
Deseq-Rescaled data counts
Diet	sa.X	sa.Mouse	sa.Region	sa.Diet	Treatment	sa.NumberBis	sa.Diet_Treatment	sa.Condition	sa.DietBis	sa.DietType	Tuzzerella	Turicibacter	Streptococcus	Shuttleworthia	Ruminococcus	Romboutsia	Rikenellaceae_RC9_gut_group	Rikenella	Prevotellaceae_UCG-001	Peptococcus	Parvibacter	Parasutterella	Parabacteroides	Paludicola	Oscillospira	Muribaculum	Mucispirillum	Monoglobus	Marvinbryantia	Ligilactobacillus	Lawsonella	Lactobacillus	Lachnospiraceae_UCG-001	Lachnospiraceae_UCG-006	Lachnospiraceae_NK4A136_group	Lachnospiraceae_AC2044_group	Jeotgalicoccus	Intestinimonas	Faecalibaculum	Erysipelatoclostridium	Enterorhabdus	Enterococcus	Dubosiella	Desulfovibrio	Defluviitaleaceae_UCG-011	Cutibacterium	Coriobacteriaceae_UCG-002	Clostridium_sensu_stricto_1	Christensenellaceae_R-7_group
Chow	S063	68_2	small_intestine	Chow	Vehicle	50	Chow_Veh	Vehicle	Chow	chow	0	0.000714765	0.400033	0.00218511	0.00517245	0.000122554	0	0.000981698	0.0567612	0.00354524	0.0273678	0.509229	0.0104307	0.00439688	0.0145181	0.57116	0.007541	0.0166685	0.0231144	0.0139758	0.0334964	0.715076	0.0926007	1	0.341189	0.00386548	0.0205363	0.0100613	0.0678618	0.241953	0.132847	0.224194	0.00193559	0.00144018	0.0159048	0.00673802	0.479262	0.00193969	0.0544022
Chow	S065	69_2	small_intestine	Chow	Vehicle	51	Chow_Veh	Vehicle	Chow	chow	0.000471639	0.000966321	0.00441864	0.00295415	0.00108051	0.01962	0.140751	0.0013272	0.0145772	0.00661203	0.563592	0.0212613	0.0141017	0.233473	0.0196276	0.0360463	0.0322995	0.0226422	0.00168862	0.018339	0.743508	0.296295	0.0029892	0.0726848	0.0376339	0.0052259	0.0277638	0.000392477	0.0264689	0.0544632	0.0474141	0.020526	0.0269917	0.00194704	0.0215023	0.516899	0.00208112	0.0461648	0.0197802
Chow	S066	67_4	large_intestine	Chow	Vehicle	52	Chow_Veh	Vehicle	Chow	chow	0.0384582	0.0010095	0.0046161	0.00308616	0.0230771	0.00017309	0.0498773	0.00138651	0.00485289	0.00713848	0.0386531	0.0323546	0.0147319	0.00885329	0.0205047	0.0730678	0.014083	0.0236676	0.00178511	0.00184546	0.0473088	0.0409128	0.00747729	0	0.130242	0.00545943	0.0290045	0.0331811	0.0129979	0.056897	0.000851673	0.0214433	0.00932107	0.00203405	0.0224632	0.24495	0.00730003	0.00273953	0.0207526
Chow	S067	68_4	large_intestine	Chow	Vehicle	53	Chow_Veh	Vehicle	Chow	chow	0.00158883	0.00156219	0.174415	0.00477578	0.00181347	0.0160977	0.00167267	0.0021456	0.00159364	0.0138764	0.0598151	0.000332929	0.0227974	0.0172098	0.0317307	0.00122776	0.000918287	0.0367921	0.00302014	0.108538	0.0732096	0.244108	0.000301193	0.000835308	0.00517557	0.00844838	0.044884	0.00175738	0.0472662	0.0880472	0.00136243	0.0331831	0.0657182	0.00314766	0.0347615	1	0.000227517	0.0373298	0.0331982
Chow	S068	69_4	large_intestine	Chow	Vehicle	54	Chow_Veh	Vehicle	Chow	chow	0.00574739	8.81e-06	0.00176481	2.69e-05	0.00361401	1.51e-06	0.0693257	1.21e-05	0.0152025	0.00643332	0.000337247	0.127296	0.000128535	0.0279369	0.141896	0.0651061	0.303153	0.210368	0.00755515	0.00031269	0.000412767	0.0857795	0.0823889	0.109352	0.0991866	4.76e-05	0.0327606	0.0681738	0.0267073	0.0748933	0.0218844	0.000187092	1.13e-06	1.77e-05	0.0547444	8.3e-05	0.021319	2.39e-05	0.0236964
Chow	S069	7_2	small_intestine	Chow	OlGly	55	Chow_OlGly	TRT	Chow	chow	0.0180506	1.65e-06	0.00249621	5.05e-06	0.0264495	2.83e-07	0.205923	2.27e-06	0.0479525	0.0368737	6.33e-05	0.126372	2.41e-05	0.0183016	0.117949	0.0919373	0.00528002	0.133284	0.0870971	0	7.75e-05	0.0165124	0.0388247	0.00999253	0.117823	8.94e-06	4.75e-05	0.121186	0.0132311	9.32e-05	0.00427928	3.51e-05	2.13e-07	3.33e-06	0.209951	1.56e-05	0.00519413	4.49e-06	0.116528
Chow	S070	8_2	small_intestine	Chow	OlGly	56	Chow_OlGly	TRT	Chow	chow	0.0076092	0.000439364	0.00200905	0.00134318	0.0362264	7.53e-05	0.0886659	0.000603446	0.0351813	0.000187739	0.0168229	0.340668	0.00641173	0.000232838	0.00892421	0.235924	0	0.0689378	0.0489333	0.00998756	0.0205901	0.305524	0.0243574	0.0244028	0.316338	0.00237609	0.0482004	0.0615852	0.0955973	0.408607	0.0741336	0.00933271	5.66e-05	0.000885276	0.519513	0.00414184	0.101907	0.00119232	0.272807
Chow	S071	9_2	small_intestine	Chow	OlGly	57	Chow_OlGly	TRT	Chow	chow	0.0158912	0.000672087	0.00307321	0.00205464	0.0814028	0.00142976	0.122658	0.000923082	0.138755	0.117262	0.0257337	0.351385	0.00980791	0.00375159	0.0136512	0.414076	0.195956	0.09657	0.0885936	0.00246629	0.0314963	0.0357092	0.0283127	0.027814	0.234937	0.160267	0.0193101	0.167526	0.0267687	0.517994	0.0564332	0.0142761	8.66e-05	0.00135419	0.0149551	0.0063357	0.0413692	0.00182387	0.0131545
Chow	S073	10_2	small_intestine	Chow	OlGly	58	Chow_OlGly	TRT	Chow	chow	0.00158883	0.00156219	0.00714333	0.00477578	0.00181347	0.0152017	0.297368	0.0021456	0.00159364	0.0138764	0.0598151	0.000332929	0.0227974	0.0172098	0.0317307	0.00122776	0.000918287	0.0367921	0.00302014	0.193862	0.971182	0.0959531	0.0301952	0.000835308	0.0459797	0.00844838	0.044884	0.00175738	0.120533	0.0880472	0.0383881	0.0331831	0.0906236	0.00314766	0.0347615	0.802945	0.070929	0.396597	0.0331982
Chow	S074	11_2	small_intestine	Chow	OlGly	59	Chow_OlGly	TRT	Chow	chow	0.000802246	0.00114266	0.222915	0.00349322	0.00129741	0.00019592	0.000844581	0.00156939	0.00114014	0.00876178	0.0437514	0.0287429	0.016675	0.0108665	0.0232093	0.0944892	0.000575177	0.0268295	0.00208265	0.0644062	0.48736	0.65473	0.0107521	0.0361769	0.0440059	0.00617952	0.0328302	0.00079639	0.0584637	0.0644017	0.0254168	0.0242716	0.0635117	0.132865	0.0254261	0.65902	0.0215914	0.00310087	0.0237509
Chow	S075	12_2	small_intestine	Chow	OlGly	60	Chow_OlGly	TRT	Chow	chow	0.0586314	0.000794979	0.00363516	0.00243034	0.0428352	0.00615299	0.0155501	0.00109187	0.0513404	0.00452316	0.0304392	0.219078	0.0116013	0.00560971	0.0161474	0.156447	0.0162344	0.0185733	0.00130574	0.00748958	0.0372555	0.0350464	0.030812	0.0129344	0.0356189	0.00429928	0.0228409	0.0781464	0.039589	0.0448062	0.0141654	0.0168865	0.0343781	0.00160181	0.0176897	0.356669	0.00808176	0.00215737	0.0159218
Chow	S076	7_4	large_intestine	Chow	OlGly	61	Chow_OlGly	TRT	Chow	chow	0.0012427	0.00137758	0.113117	0.0042114	0.00924902	0.0002362	0.00130828	0.00189204	0.00139408	0.0116258	0.0527464	1	0.0201033	0.0144185	0.0279809	0.211179	0.00458825	0.0324082	0.0756879	0.0224808	0.0645581	0.596871	0.00217247	0.0193859	0	0.00744999	0.0395799	0.00133451	1	0.0776423	1	0.0292617	0.00438992	0.00277569	0.0306535	0.0129863	1	0.00373839	0.029041
Chow	S077	8_4	large_intestine	Chow	OlGly	62	Chow_OlGly	TRT	Chow	chow	0.000423015	0.027824	0.132351	0.00287486	0.0010486	0.000161239	0.000445338	0.00129158	0.000921491	0.334042	0.636462	0.381194	0.0137233	0.109428	0.0191008	0.414898	0.000409755	0.0220263	0.0792259	0.0111599	0.0440698	0.138722	0.0308396	0.0625346	0.0430964	0.00508564	0.0270187	0.000333072	0.269064	1	0.344467	0.0199751	0.0217633	0.00189479	0.0209253	0.283413	0.164355	0.00255196	0.0191962
Chow	S078	9_4	large_intestine	Chow	OlGly	63	Chow_OlGly	TRT	Chow	chow	0.000672721	0.00107357	0.00490906	0.0186083	0.024338	0.000184075	0.000708221	0.0014745	0.011904	0.00791956	0.0411062	0.26259	0.0156669	0.00982199	0.021806	0.392235	0.000518678	0.025189	0.0383372	0.0269373	0.0503113	0.32505	0.0112118	0.0304046	0.0273673	0.0600305	0.0308453	0.000638146	0.431485	0.060508	0.305533	0.0228042	0.0396902	0.00216314	1	0.636319	0.331676	0.00291339	0.0221953
Chow	S079	10_4	large_intestine	Chow	OlGly	64	Chow_OlGly	TRT	Chow	chow	0.0420422	0.000548937	0.00251009	0.00167816	0.395863	0.00359254	0.0730274	0.000753941	0.294312	0.028175	0.244229	0.886848	0.00801076	0.00188958	0.0111498	0.223101	0.0340592	0.0127306	0.912628	0.00474996	0.0257251	0.0130098	0.0200432	0.0125198	0.236022	1	0.0157718	0.107932	0.120889	0.605927	0.137804	0.0116602	7.07e-05	0.00110606	0.190578	0.00517478	0.173142	0.00148967	0.437019
Chow	S081	11_4	large_intestine	Chow	OlGly	65	Chow_OlGly	TRT	Chow	chow	0.018882	0	0	0	0.154899	0	0.0489738	0	0.284387	0.054003	0	0.156151	0	0.00717969	0	0.167597	0.0566831	0.0637271	0.126867	0.000408425	0	0.0598164	0.113317	0.0976398	0.0940691	0	0	0.105238	0.033048	0	0.0472648	0	0	0	0	0	0.0157161	0	0.0344519
Chow	S082	12_4	large_intestine	Chow	OlGly	66	Chow_OlGly	TRT	Chow	chow	0.0247329	0.000341948	0.00156361	0.00104537	0.0676961	5.86e-05	0.165057	0.000469651	0.285636	0.0371622	0.312732	0.395233	0.00499013	0.0460893	0.00694555	0.0962314	0.0140006	0.292762	0.274258	0.00183128	0.0160249	0.158331	0.0015441	0.0597051	0.0707353	0.901887	0.00982469	0.113686	0.103334	0.0192727	0.126072	0.00726347	4.4e-05	0.000688993	0.367488	0.00322352	0.0957693	0.000927959	0.322919
Chow	S083	1_2	small_intestine	Chow	OlAla	67	Chow_OlAla	TRT	Chow	chow	0.0653267	6.01e-05	0.000274752	0.00018369	0.0170778	1.03e-05	0.0185914	8.25e-05	0.207645	0.0277286	0.268626	0.221749	0.00087685	0.0162572	0.00122045	0.0936573	0.0149901	0.00112194	0.0414687	0.00153434	0.00281584	0.0327146	0.0368432	0.0714272	0.0517508	0.000324948	0.00172636	0.0516085	0.0311672	0.192642	0.0298977	0.00127631	7.74e-06	0.000121068	0.289538	0.000566426	0.0277197	0.000163058	0.339637
Chow	S084	2_2	small_intestine	Chow	OlAla	68	Chow_OlAla	TRT	Chow	chow	0.0119593	2.23e-05	0.00472098	6.81e-05	0.101066	3.82e-06	0.0109953	3.06e-05	0.43868	0.0295856	0.000852737	0.286266	0.000325004	0.00309063	0.0702144	0.122097	0.212311	0.000223949	0.0632352	0.000173761	0.00104369	0.0736879	0.0742826	0.00980573	0.113954	0.000120442	0.000639877	0.167145	0.0344036	0.00125522	0.0143159	0.000473066	2.87e-06	4.49e-05	0.0859121	0.000209946	0.0180113	6.04e-05	0.0258185
Chow	S085	3_2	small_intestine	Chow	OlAla	69	Chow_OlAla	TRT	Chow	chow	0.0849888	0.000617213	0.0173994	0.00188689	0.000651074	0.000105828	0.0108191	0.000847715	0.647565	0.225828	0.0236326	0.394167	0.00900713	0.0872733	1	1	1	0.0143519	1	0.00108422	0.0289247	0.0919253	1	0.0524059	1	0.00333791	0.0177335	1	0.140856	0.034787	0.102129	0.0131105	7.95e-05	0.00124362	0.0137341	0.00581841	0.0594875	0.00167496	0.0119188
Chow	S086	4_2	small_intestine	Chow	OlAla	70	Chow_OlAla	TRT	Chow	chow	0.0170816	0.000445565	0.0334909	0.00136214	0.178896	7.64e-05	0.0364973	0.000611965	0.0450001	0.000263348	0.0170604	0.239426	0.00650224	0.00032661	0.00905018	0.175277	0.0511467	0.0845237	0.233882	0.0022778	0.0208807	0.291943	0.19311	0.110669	0.350537	0.557025	0.0128018	0.0636569	0.161074	0.0251127	0.124	0.00946444	5.74e-05	0.000897772	0.135147	0.0042003	0.115088	0.00120915	0.106623
Chow	S087	5_2	small_intestine	Chow	OlAla	71	Chow_OlAla	TRT	Chow	chow	0.0282949	1.28e-05	5.87e-05	3.93e-05	0.0688508	2.2e-06	0.0126806	1.76e-05	0.0673751	0.0442976	0.0668633	0.0720632	0.00018738	0.0462024	0.000260806	0.0576811	0.192768	0	0.020647	0.000217567	0.000601737	0.00236047	0.00974318	0.0546746	0.275085	6.94e-05	0.000368919	0.0754147	0.0104255	0.0441453	0.00954222	0.000272744	1.65e-06	2.59e-05	0.0474291	0.000121043	0.00801376	3.48e-05	0.0763774
Chow	S089	6_2	small_intestine	Chow	OlAla	72	Chow_OlAla	TRT	Chow	chow	0.0371731	0.0970513	0.00282229	0.00188689	0.175153	0.000105828	0.0171115	0.000847715	0.497662	0.00235596	0.0236326	0.516593	0.00900713	0.0029219	0.336295	0.473672	0.0614142	0.0143519	0.25736	0.0052476	1	0.12494	0.134925	0.458328	0.257124	0.464516	0.0177335	0.154765	0.0951664	0.259381	0.105075	0.0131105	0.0157857	0.00124362	0.0137341	0.53173	0.10192	0.00167496	0.101652
Chow	S090	1_4	large_intestine	Chow	OlAla	73	Chow_OlAla	TRT	Chow	chow	0.0217461	0.000210648	0.0527343	0.000643974	0.00447311	3.61e-05	0.0637357	0.000289316	0.202704	0.0545148	0.00806556	0.200425	0.00307404	0.0321925	0.194596	0.236148	0.152435	0.00469731	0	0.000634997	0.0098717	0.00122395	0.186825	0.893311	0.327952	0.00113919	0.00605224	0.147112	0.0333577	0.0778848	0.0156276	0.00447447	2.71e-05	0.000424436	0.230558	0.00198576	0.0293006	0.000571644	0.0730951
Chow	S091	2_4	large_intestine	Chow	OlAla	74	Chow_OlAla	TRT	Chow	chow	0.00806977	0.00566873	0.00214946	0.00143705	0.55282	8.06e-05	0.0585192	0.00064562	1	0.0797852	0.565394	0.337412	0.00685983	0.000697112	0.00954791	0.478178	0.0537022	0.319487	0.306974	0.00516234	0.0220291	0.0392731	0.014549	0.0885586	0.286456	0.00254215	0.0135058	0.026049	0.0811764	0.86888	0.13067	0.00998495	6.05e-05	0.000947146	0.646696	0.0411868	0.0547146	0.00127565	0.315902
Chow	S092	3_4	large_intestine	Chow	OlAla	75	Chow_OlAla	TRT	Chow	chow	0.000189225	0.000815691	0.00372986	0.00249366	0.0192626	0.000139859	0.00019921	0.00112031	0.10624	0.113999	0.717306	0.973453	0.0119036	0.00592287	0.0165681	0.320604	0.0345007	0.491843	0.0680848	0.00856716	0.0382261	0.021055	0.00970714	0.0418328	0.127879	0.230516	0.023436	4.74e-05	0.205901	0.663131	0.149703	0.0173264	0.00459276	0.00164354	0.0181506	0.467508	0.285545	0.00221357	0.106052
Chow	S093	4_4	large_intestine	Chow	OlAla	76	Chow_OlAla	TRT	Chow	chow	0.000466489	0.000963574	0.00440608	0.00294575	0.0123283	0.000165215	0.000491106	0.00132343	0.0985838	0.00657855	1	0.920029	0.0140616	0.00815885	0.0195718	0.448247	0.000428718	1	0.236732	0.0145689	0.0451564	0.135192	0.00391624	0.222842	0.0102628	0.00521104	0.0276849	0.000386185	0.226776	0.247629	0.385414	0.0204677	0.00734025	0.00194151	0.0214412	0.00908352	0.259687	0.00261489	0.225687
Chow	S094	5_4	large_intestine	Chow	OlAla	77	Chow_OlAla	TRT	Chow	chow	0.0154074	0.064908	0.00513047	0.00343005	0.0525126	0.000192378	0.000803796	0.00154101	0.167163	0.00850987	0.0429602	0.112673	0.0163735	0.0105541	0.0227896	0.495209	0.0197215	0.0263389	0.00203648	0.0269393	0.723633	0	0.0026048	0.0906713	0.162999	0.139827	0.0322365	0.000749059	0.0707132	0.0632371	0.0406549	0.0238327	0.00886353	0.00226071	0.0249663	0.157835	0.0180391	0.00304479	0.0232856
Chow	S095	6_4	large_intestine	Chow	OlAla	78	Chow_OlAla	TRT	Chow	chow	0.0186974	0.000423964	0.00193864	0.0012961	1	7.27e-05	0.0530504	0.000582296	0.624913	0	0.0162333	0.62274	0.006187	0	0.00861143	0.291893	0.0217124	0.425525	0.339096	0.0127222	0.0198684	0.0632898	0.0107994	0.103134	0.18998	0.00229281	0.0121811	0.0517005	0.148164	0.466245	0.0968324	0.0090056	5.46e-05	0.000854247	0.573662	0.00399667	0.196175	0.00115053	1
HFD_lard	S001	79_2	small_intestine	HFD_lard	Vehicle	1	HFDlard_Veh	Vehicle	HFD	lard	0.00027708	0.775301	0.280379	1	0.000952858	0.385816	0.415875	0.94459	0.000837351	0.00534693	0.0330264	5.81e-05	0.0125874	0.841894	0.0175198	0.000645107	0.48027	0.0201779	0.00145673	0.685487	0.0404221	0.768386	0.000158257	0.62045	0.164745	0.0046647	0.0247824	0.308146	7.67e-06	0.0486145	0.000715867	0.0183218	0.0174301	0.0500417	0.0191933	0.00813118	0.000119545	0.00234074	0.0174434
HFD_lard	S002	80_2	small_intestine	HFD_lard	Vehicle	2	HFDlard_Veh	Vehicle	HFD	lard	0.0654599	0.161443	0.154067	0.463961	0.000861201	0.218844	0.265672	0.447704	0.000756805	0.00443852	0.0301733	2.88e-05	0.0115	0.429863	0.0160064	0.000583053	0.106346	0.0184085	0.00129023	0.355604	0.0369301	0.302068	0.000143034	0.475041	0.166797	0.00426173	0.0226415	0.148513	0.00152529	0.0444149	0.000647007	0.016739	0.478788	1	0.0175352	0.00742875	0.000108045	0.511652	0.0157655
HFD_lard	S003	81_2	small_intestine	HFD_lard	Vehicle	3	HFDlard_Veh	Vehicle	HFD	lard	0.138178	0.900834	0.228068	0.16148	0.000878049	0.338565	0.294642	1	0.00077161	0.937931	0.0306978	3.42e-05	1	1	0.0162845	0.000594459	0.245923	0.0187337	0.00132083	0.663337	0.037572	0.687986	0.000145832	0.569309	0.130099	0.0043358	0.023035	0.28554	5.22e-06	0.0451868	0.000659664	0.01703	0.060533	0.199377	0.01784	0.00755786	0.000110159	0.700019	0.0160739
HFD_lard	S004	82_2	small_intestine	HFD_lard	Vehicle	4	HFDlard_Veh	Vehicle	HFD	lard	0.389096	0.47392	0.457298	0.948381	0.000771071	0.634641	0	0.505934	0.0006776	0.00354524	0.0273678	0	0.0104307	0.0990731	0.0145181	0.000522033	0.0704566	0.0166685	0.00912209	0.708156	0.0334964	0.837521	0.000128064	0.785039	0.223388	0.00386548	0.0205363	0.858353	1.72e-06	0.0402852	0.000579293	0.0151826	0.0094249	0.00144018	0.0756192	0.00673802	9.67e-05	0.375777	0.0141155
HFD_lard	S005	83_2	small_intestine	HFD_lard	Vehicle	5	HFDlard_Veh	Vehicle	HFD	lard	0.15742	1	0.242337	0.846878	0.00106247	0.299109	0.000467594	0.901051	0.000933679	0.00643332	0.0364384	9.31e-05	0.822933	0.00797874	0.0193299	0.0365246	0.000418976	0.0222941	0.00165586	0.628652	0.0445982	0.463676	0.000176462	0.656549	0.185133	0.00514662	0.0273427	0.591256	1.13e-05	0.053637	0.00079822	0.0202147	0.0183393	0.00191751	0.0211762	0.00897123	0.000133297	0.349537	0.0194501
HFD_lard	S006	84_2	small_intestine	HFD_lard	Vehicle	6	HFDlard_Veh	Vehicle	HFD	lard	0.204138	0.210408	0.0964968	0.225462	0.0010486	0.07737	0.000445338	0.207447	0.000921491	0.00629586	0.0360067	8.86e-05	0.0137233	0.00780826	0.0191008	0.000709929	0.000409755	0.0220263	0.00163066	0.40346	0.0440698	0.605881	0.000174159	0.126867	0.128052	0.00508564	0.0270187	0.264613	1.08e-05	0.0530015	0.0007878	0.0199751	0.0139721	0.00189479	0.0209253	0.00886494	0.000131557	0.206218	0.0191962
HFD_lard	S009	79_4	large_intestine	HFD_lard	Vehicle	7	HFDlard_Veh	Vehicle	HFD	lard	0.115675	0.253032	0.50655	0.00234968	0.000837288	0.309084	0.312713	0.367067	0.000735791	0.00420152	0.029429	2.11e-05	0.0112163	0.00521081	0.0156115	0.000566864	0.218214	0.0179468	0.00124679	0.327182	0.0360191	0.969167	0.000139062	0.297765	0.106344	0.0041566	0.0220829	0.0955217	3.89e-06	0.0433192	0.000629042	0.540083	0.226817	0.370344	0.0171026	0.00724549	0.000105045	0.00208577	0.0153277
HFD_lard	S010	80_4	large_intestine	HFD_lard	Vehicle	8	HFDlard_Veh	Vehicle	HFD	lard	1	0.198875	0.0031183	0.0837493	0.000730701	0.127772	0.785735	0.25421	0.000642124	0.87509	0.0261112	0.0297788	0.0099518	0.160248	0.0138515	0.000494702	0.833197	0.0158892	0.00105316	0.224954	0.0319584	0.307037	0.000121359	0.426677	0.112528	0.00368799	0.0195933	0.607684	3.97e-07	0.0384355	0.000548964	0.0144855	0.0278361	0.0569344	0.0151745	0.00642865	9.17e-05	0.242712	0.0133765
HFD_lard	S011	81_4	large_intestine	HFD_lard	Vehicle	9	HFDlard_Veh	Vehicle	HFD	lard	0.726378	0.0594228	0.090025	0.242399	0.000781576	0.321728	1	0.323478	0.000686833	0.466052	0.0276948	3.36e-06	0.0105554	0.00452601	0.0146916	0.0336203	0.130958	0.0168713	0.00114558	0.307869	0.0338966	0.260341	0.000129809	0.22477	0.0814787	0.00391166	0.0207817	0.258408	2.06e-06	0.0407665	0.000587186	0.015364	0.00916615	0.0287513	0.759605	0.00681854	9.81e-05	0.447989	0.0143078
HFD_lard	S012	82_4	large_intestine	HFD_lard	Vehicle	10	HFDlard_Veh	Vehicle	HFD	lard	0.0878719	0.211339	0.00363516	0.416635	0.000869741	0.314508	0.02517	0.262151	0.000764309	0.00452316	0.0304392	3.15e-05	0.0116013	0.0645617	0.0161474	0.000588835	0.0337724	0.0185733	0.00130574	0.40451	0.0372555	0.592934	0.000144452	0.152887	0.0764115	0.00429928	0.0228409	0.5113	4.95e-06	0.0448062	0.000653422	0.0168865	0.011151	0.00160181	0.0176897	0.0074942	0.000109117	0.0418353	0.0159218
HFD_lard	S013	83_4	large_intestine	HFD_lard	Vehicle	11	HFDlard_Veh	Vehicle	HFD	lard	0.0391496	0.288633	0.0673062	0.230695	0.00108051	1	0.000496528	0.201237	0.000949525	0.00661203	0.0369997	0.000999358	0.0141017	0.0948437	0.0196276	0.000731527	0.000430965	0.0226422	0.00168862	0.332415	0.0452851	0.355927	0.000179457	0.315185	0.060224	0.0052259	0.0277638	0.467683	1.19e-05	0.0544632	0.000811767	0.020526	0.00971989	0.00194704	0.149014	0.00910942	0.000135559	0.161241	0.0197802
HFD_lard	S014	84_4	large_intestine	HFD_lard	Vehicle	12	HFDlard_Veh	Vehicle	HFD	lard	0.0617995	0.353054	0.0559426	0.00290052	0.00105893	0.438441	0.000461901	0.0788032	0.000930561	0.00639816	0.036328	9.19e-05	0.0138457	0.00793513	0.0192713	0.000716918	0.00780031	0.0222256	0.00164941	0.386824	0.044463	0.380738	0.000175873	0.247225	0.0805215	0.00513102	1	0.331238	1.11e-05	0.0534745	0.000795554	0.0201534	0.0047738	0.0019117	0.12156	0.00894404	0.000132852	0.137328	0.0193851
HFD_lard	S017	61_2	small_intestine	HFD_lard	OlGly	13	HFDlard_OlGly	TRT	HFD	lard	0.0147706	0.150905	0.275521	0.261681	0.000869741	0.232781	0.563882	0.185841	0.000764309	0.06394	0.0304392	0.00424395	0.0116013	0.00560971	0.0161474	0.000588835	0.167698	0.0185733	0.00130574	0.475877	0.0372555	0.472969	0.000144452	0.497613	0.15563	0.00429928	0.0228409	0	0.00401048	0.0448062	0.000653422	0.0168865	1	0.952184	0.0176897	0.0074942	0.000109117	0.316936	0.0159218
HFD_lard	S018	62_2	small_intestine	HFD_lard	OlGly	14	HFDlard_OlGly	TRT	HFD	lard	0.0549763	0.351702	0.00363516	0.479213	0.000869741	0.284759	0.263743	0.568728	0.000764309	0.00452316	0.0304392	0.0164983	0.580586	0.00560971	0.0161474	0.000588835	0.315974	0.0185733	0.00130574	0.397581	0.0372555	0.28239	0.000144452	0.242751	0.0972951	0.00429928	0.0228409	0	0.00114378	0.0448062	0.000653422	0.0168865	0.843939	0.834343	0.0176897	0.0074942	0.000109117	0.401582	0.0159218
HFD_lard	S019	63_2	small_intestine	HFD_lard	OlGly	15	HFDlard_OlGly	TRT	HFD	lard	0.292426	0.215144	0.132834	0.532617	0.0332284	0.30869	0.415553	0.583198	0.000763846	0.740963	0.0304228	0.0130459	0.0115951	0.00560323	0.0161387	0.00951392	0.45767	0.0185632	0.00130478	0.586568	0.0372354	0.591114	0.000144365	0.445854	0.146653	0.00429696	0.0228286	0.979747	0.00546105	0.044782	0.000653027	0.0168774	0.253104	0.427604	0.0176802	0.00749016	0.000109051	0.121138	0.0159122
HFD_lard	S020	64_2	small_intestine	HFD_lard	OlGly	16	HFDlard_OlGly	TRT	HFD	lard	0.230959	0.593901	0.00490906	0.00328202	0.00121243	0.0225334	0.000708221	0.43871	0.00106546	0.00791956	0.0411062	0.0651378	0.0156669	0.00982199	0.021806	0.000820845	0.000518678	0.025189	0.00192828	1	0.0503113	1	0.000201368	0.361896	0.093782	0.00580591	0.0308453	0.000638146	1.62e-05	0.060508	0.000910881	0.0228042	0.0114388	0.00216314	0.0238888	0.0101205	0.000152111	0.00291339	0.0221953
HFD_lard	S021	65_2	small_intestine	HFD_lard	OlGly	17	HFDlard_OlGly	TRT	HFD	lard	0.0958532	0.49842	0.349244	0.650568	0.000878049	0.25644	0.118347	0.485048	0.00077161	0.267851	0.0306978	3.42e-05	0.584627	0.00571183	0.0162845	0.000594459	0.216223	0.648034	0.00132083	0.551224	0.037572	0.490979	0.000145832	0.041221	0.15351	0.0043358	0.023035	0.227086	0.00170553	0.0451868	0.000659664	0.01703	0.0132512	0.00161542	0.01784	0.00755786	0.000110159	0.48161	0.0160739
[truncated: 18 more rows]
[truncated: 13 more columns]

## Sheet: Fig 7
Wald tests on Deseq counts
	sa.Region	Diet	genus	.y.	group1	group2	p.format.adj.	p.signif	method
1	small_intestine	Chow	Lachnospiraceae_UCG-006	count	Vehicle	OlGly	0.04649	*	Wald
2	small_intestine	Chow	Lachnospiraceae_UCG-006	count	Vehicle	OlAla	0.04373	*	Wald
3	small_intestine	Chow	Lachnospiraceae_UCG-006	count	OlGly	OlAla	0.04736	*	Wald
[truncated: 141 more rows]

## Sheet: Fig 8
Fig.8-A	log2FoldChange	padj	genera	comparisons	Fig.8-E	log2FoldChange	padj	genera	comparisons
[truncated: 67 more rows]

[truncated: 3 more sheets: Suppl Fig 1, Suppl Fig 2, Suppl Fig 3]
