# Supplementary material for: Olive oil-derived endocannabinoid-like mediators inhibit palatable food-induced reward and obesity
Source: Commun Biol. 2023 Sep 21;6:959. doi: 10.1038/s42003-023-05295-y (PMC10514336; doi:10.1038/s42003-023-05295-y)
Supplement: Supplementary file 4 — Supplementary Data 2–6 [file 42003_2023_5295_MOESM4_ESM.xlsx]

## Sheet: Suppl. Data 2
Supplementary Data 2. Statistics summary of Shannon index using the T test with Bonferonni corrections.
Shannon index
	Region	.y.	group1	group2	p	p.adj	p.format	p.signif	method
1	small_intestine	shannon	Chow_Veh	HFD_L_Veh	5.40754e-05	0.0023	5.4e-05	****	T-test
2	small_intestine	shannon	Chow_Veh	HFD_L_OlGly	5.10725e-05	0.0021	5.1e-05	****	T-test
3	small_intestine	shannon	Chow_Veh	HFD_L_OlAla	4.26999e-05	0.0018	4.3e-05	****	T-test
4	small_intestine	shannon	Chow_Veh	HFD_O_Veh	0.0401382	1.0000	0.04014	*	T-test
5	small_intestine	shannon	Chow_Veh	Chow_OlGly	0.762856	1.0000	0.76286	ns	T-test
6	small_intestine	shannon	Chow_Veh	Chow_OlAla	0.00374262	0.1600	0.00374	**	T-test
7	small_intestine	shannon	HFD_L_Veh	HFD_L_OlGly	0.487986	1.0000	0.48799	ns	T-test
8	small_intestine	shannon	HFD_L_Veh	HFD_L_OlAla	0.64618	1.0000	0.64618	ns	T-test
9	small_intestine	shannon	HFD_L_Veh	HFD_O_Veh	0.722346	1.0000	0.72235	ns	T-test
10	small_intestine	shannon	HFD_L_Veh	Chow_OlGly	0.000594015	0.0250	0.00059	***	T-test
11	small_intestine	shannon	HFD_L_Veh	Chow_OlAla	5.69836e-09	2.4e-07	5.7e-09	****	T-test
12	small_intestine	shannon	HFD_L_OlGly	HFD_L_OlAla	0.324167	1.0000	0.32417	ns	T-test
13	small_intestine	shannon	HFD_L_OlGly	HFD_O_Veh	0.566558	1.0000	0.56656	ns	T-test
14	small_intestine	shannon	HFD_L_OlGly	Chow_OlGly	0.00021735	0.0091	0.00022	***	T-test
15	small_intestine	shannon	HFD_L_OlGly	Chow_OlAla	1.39537e-06	5.9e-05	1.4e-06	****	T-test
16	small_intestine	shannon	HFD_L_OlAla	HFD_O_Veh	0.810945	1.0000	0.81095	ns	T-test
17	small_intestine	shannon	HFD_L_OlAla	Chow_OlGly	0.000652608	0.0270	0.00065	***	T-test
18	small_intestine	shannon	HFD_L_OlAla	Chow_OlAla	2.23265e-08	9.4e-07	2.2e-08	****	T-test
19	small_intestine	shannon	HFD_O_Veh	Chow_OlGly	0.033648	1.0000	0.03365	*	T-test
20	small_intestine	shannon	HFD_O_Veh	Chow_OlAla	0.0103599	0.4400	0.01036	*	T-test
21	small_intestine	shannon	Chow_OlGly	Chow_OlAla	0.0879534	1.0000	0.08795	ns	T-test
22	large_intestine	shannon	Chow_Veh	HFD_L_Veh	0.108154	1.0000	0.10815	ns	T-test
23	large_intestine	shannon	Chow_Veh	HFD_L_OlGly	0.151941	1.0000	0.15194	ns	T-test
24	large_intestine	shannon	Chow_Veh	HFD_L_OlAla	0.146961	1.0000	0.14696	ns	T-test
25	large_intestine	shannon	Chow_Veh	HFD_O_Veh	0.533982	1.0000	0.53398	ns	T-test
26	large_intestine	shannon	Chow_Veh	Chow_OlGly	0.721475	1.0000	0.72147	ns	T-test
27	large_intestine	shannon	Chow_Veh	Chow_OlAla	0.88036	1.0000	0.88036	ns	T-test
28	large_intestine	shannon	HFD_L_Veh	HFD_L_OlGly	0.519101	1.0000	0.51910	ns	T-test
29	large_intestine	shannon	HFD_L_Veh	HFD_L_OlAla	0.568643	1.0000	0.56864	ns	T-test
30	large_intestine	shannon	HFD_L_Veh	HFD_O_Veh	0.0280067	1.0000	0.02801	*	T-test
31	large_intestine	shannon	HFD_L_Veh	Chow_OlGly	0.0364273	1.0000	0.03643	*	T-test
32	large_intestine	shannon	HFD_L_Veh	Chow_OlAla	0.000783607	0.0330	0.00078	***	T-test
33	large_intestine	shannon	HFD_L_OlGly	HFD_L_OlAla	0.816218	1.0000	0.81622	ns	T-test
34	large_intestine	shannon	HFD_L_OlGly	HFD_O_Veh	0.0744755	1.0000	0.07448	ns	T-test
35	large_intestine	shannon	HFD_L_OlGly	Chow_OlGly	0.0776457	1.0000	0.07765	ns	T-test
36	large_intestine	shannon	HFD_L_OlGly	Chow_OlAla	0.00268705	0.1100	0.00269	**	T-test
37	large_intestine	shannon	HFD_L_OlAla	HFD_O_Veh	0.0376138	1.0000	0.03761	*	T-test
38	large_intestine	shannon	HFD_L_OlAla	Chow_OlGly	0.0535507	1.0000	0.05355	ns	T-test
39	large_intestine	shannon	HFD_L_OlAla	Chow_OlAla	0.000387367	0.0160	0.00039	***	T-test
40	large_intestine	shannon	HFD_O_Veh	Chow_OlGly	0.727329	1.0000	0.72733	ns	T-test
41	large_intestine	shannon	HFD_O_Veh	Chow_OlAla	0.165646	1.0000	0.16565	ns	T-test
42	large_intestine	shannon	Chow_OlGly	Chow_OlAla	0.444015	1.0000	0.44401	ns	T-test

## Sheet: Suppl. Data 3
Supplementary Data 3. Rescaled data counts obtained from DESeq and used to build the heatmap of figure 6.
Deseq-Rescaled data counts							sa.Diet_Treatment	sa.Condition	sa.DietBis	sa.DietType	Tuzzerella	Turicibacter	Streptococcus	Shuttleworthia	Ruminococcus	Romboutsia	Rikenellaceae_RC9_gut_group	Rikenella	Prevotellaceae_UCG-001	Peptococcus	Parvibacter	Parasutterella	Parabacteroides	Paludicola	Oscillospira	Muribaculum	Mucispirillum	Monoglobus	Marvinbryantia	Ligilactobacillus	Lawsonella	Lactobacillus	Lachnospiraceae_UCG-001	Lachnospiraceae_UCG-006	Lachnospiraceae_NK4A136_group	Lachnospiraceae_AC2044_group	Jeotgalicoccus	Intestinimonas	Faecalibaculum	Erysipelatoclostridium	Enterorhabdus	Enterococcus	Dubosiella	Desulfovibrio	Defluviitaleaceae_UCG-011	Cutibacterium	Coriobacteriaceae_UCG-002	Clostridium_sensu_stricto_1	Christensenellaceae_R-7_group
Diet	sa.X	sa.Mouse	sa.Region	sa.Diet	Treatment	sa.NumberBis	Chow_Veh	Vehicle	Chow	chow	0	0.000714765	0.400033	0.00218511	0.00517245	0.000122554	0	0.000981698	0.0567612	0.00354524	0.0273678	0.509229	0.0104307	0.00439688	0.0145181	0.57116	0.007541	0.0166685	0.0231144	0.0139758	0.0334964	0.715076	0.0926007	1	0.341189	0.00386548	0.0205363	0.0100613	0.0678618	0.241953	0.132847	0.224194	0.00193559	0.00144018	0.0159048	0.00673802	0.479262	0.00193969	0.0544022
Chow	S063	68_2	small_intestine	Chow	Vehicle	50	Chow_Veh	Vehicle	Chow	chow	0.000471639	0.000966321	0.00441864	0.00295415	0.00108051	0.01962	0.140751	0.0013272	0.0145772	0.00661203	0.563592	0.0212613	0.0141017	0.233473	0.0196276	0.0360463	0.0322995	0.0226422	0.00168862	0.018339	0.743508	0.296295	0.0029892	0.0726848	0.0376339	0.0052259	0.0277638	0.000392477	0.0264689	0.0544632	0.0474141	0.020526	0.0269917	0.00194704	0.0215023	0.516899	0.00208112	0.0461648	0.0197802
Chow	S065	69_2	small_intestine	Chow	Vehicle	51	Chow_Veh	Vehicle	Chow	chow	0.0384582	0.0010095	0.0046161	0.00308616	0.0230771	0.00017309	0.0498773	0.00138651	0.00485289	0.00713848	0.0386531	0.0323546	0.0147319	0.00885329	0.0205047	0.0730678	0.014083	0.0236676	0.00178511	0.00184546	0.0473088	0.0409128	0.00747729	0	0.130242	0.00545943	0.0290045	0.0331811	0.0129979	0.056897	0.000851673	0.0214433	0.00932107	0.00203405	0.0224632	0.24495	0.00730003	0.00273953	0.0207526
Chow	S066	67_4	large_intestine	Chow	Vehicle	52	Chow_Veh	Vehicle	Chow	chow	0.00158883	0.00156219	0.174415	0.00477578	0.00181347	0.0160977	0.00167267	0.0021456	0.00159364	0.0138764	0.0598151	0.000332929	0.0227974	0.0172098	0.0317307	0.00122776	0.000918287	0.0367921	0.00302014	0.108538	0.0732096	0.244108	0.000301193	0.000835308	0.00517557	0.00844838	0.044884	0.00175738	0.0472662	0.0880472	0.00136243	0.0331831	0.0657182	0.00314766	0.0347615	1	0.000227517	0.0373298	0.0331982
Chow	S067	68_4	large_intestine	Chow	Vehicle	53	Chow_Veh	Vehicle	Chow	chow	0.00574739	8.81e-06	0.00176481	2.69e-05	0.00361401	1.51e-06	0.0693257	1.21e-05	0.0152025	0.00643332	0.000337247	0.127296	0.000128535	0.0279369	0.141896	0.0651061	0.303153	0.210368	0.00755515	0.00031269	0.000412767	0.0857795	0.0823889	0.109352	0.0991866	4.76e-05	0.0327606	0.0681738	0.0267073	0.0748933	0.0218844	0.000187092	1.13e-06	1.77e-05	0.0547444	8.3e-05	0.021319	2.39e-05	0.0236964
Chow	S068	69_4	large_intestine	Chow	Vehicle	54	Chow_OlGly	TRT	Chow	chow	0.0180506	1.65e-06	0.00249621	5.05e-06	0.0264495	2.83e-07	0.205923	2.27e-06	0.0479525	0.0368737	6.33e-05	0.126372	2.41e-05	0.0183016	0.117949	0.0919373	0.00528002	0.133284	0.0870971	0	7.75e-05	0.0165124	0.0388247	0.00999253	0.117823	8.94e-06	4.75e-05	0.121186	0.0132311	9.32e-05	0.00427928	3.51e-05	2.13e-07	3.33e-06	0.209951	1.56e-05	0.00519413	4.49e-06	0.116528
Chow	S069	7_2	small_intestine	Chow	OlGly	55	Chow_OlGly	TRT	Chow	chow	0.0076092	0.000439364	0.00200905	0.00134318	0.0362264	7.53e-05	0.0886659	0.000603446	0.0351813	0.000187739	0.0168229	0.340668	0.00641173	0.000232838	0.00892421	0.235924	0	0.0689378	0.0489333	0.00998756	0.0205901	0.305524	0.0243574	0.0244028	0.316338	0.00237609	0.0482004	0.0615852	0.0955973	0.408607	0.0741336	0.00933271	5.66e-05	0.000885276	0.519513	0.00414184	0.101907	0.00119232	0.272807
Chow	S070	8_2	small_intestine	Chow	OlGly	56	Chow_OlGly	TRT	Chow	chow	0.0158912	0.000672087	0.00307321	0.00205464	0.0814028	0.00142976	0.122658	0.000923082	0.138755	0.117262	0.0257337	0.351385	0.00980791	0.00375159	0.0136512	0.414076	0.195956	0.09657	0.0885936	0.00246629	0.0314963	0.0357092	0.0283127	0.027814	0.234937	0.160267	0.0193101	0.167526	0.0267687	0.517994	0.0564332	0.0142761	8.66e-05	0.00135419	0.0149551	0.0063357	0.0413692	0.00182387	0.0131545
Chow	S071	9_2	small_intestine	Chow	OlGly	57	Chow_OlGly	TRT	Chow	chow	0.00158883	0.00156219	0.00714333	0.00477578	0.00181347	0.0152017	0.297368	0.0021456	0.00159364	0.0138764	0.0598151	0.000332929	0.0227974	0.0172098	0.0317307	0.00122776	0.000918287	0.0367921	0.00302014	0.193862	0.971182	0.0959531	0.0301952	0.000835308	0.0459797	0.00844838	0.044884	0.00175738	0.120533	0.0880472	0.0383881	0.0331831	0.0906236	0.00314766	0.0347615	0.802945	0.070929	0.396597	0.0331982
Chow	S073	10_2	small_intestine	Chow	OlGly	58	Chow_OlGly	TRT	Chow	chow	0.000802246	0.00114266	0.222915	0.00349322	0.00129741	0.00019592	0.000844581	0.00156939	0.00114014	0.00876178	0.0437514	0.0287429	0.016675	0.0108665	0.0232093	0.0944892	0.000575177	0.0268295	0.00208265	0.0644062	0.48736	0.65473	0.0107521	0.0361769	0.0440059	0.00617952	0.0328302	0.00079639	0.0584637	0.0644017	0.0254168	0.0242716	0.0635117	0.132865	0.0254261	0.65902	0.0215914	0.00310087	0.0237509
Chow	S074	11_2	small_intestine	Chow	OlGly	59	Chow_OlGly	TRT	Chow	chow	0.0586314	0.000794979	0.00363516	0.00243034	0.0428352	0.00615299	0.0155501	0.00109187	0.0513404	0.00452316	0.0304392	0.219078	0.0116013	0.00560971	0.0161474	0.156447	0.0162344	0.0185733	0.00130574	0.00748958	0.0372555	0.0350464	0.030812	0.0129344	0.0356189	0.00429928	0.0228409	0.0781464	0.039589	0.0448062	0.0141654	0.0168865	0.0343781	0.00160181	0.0176897	0.356669	0.00808176	0.00215737	0.0159218
Chow	S075	12_2	small_intestine	Chow	OlGly	60	Chow_OlGly	TRT	Chow	chow	0.0012427	0.00137758	0.113117	0.0042114	0.00924902	0.0002362	0.00130828	0.00189204	0.00139408	0.0116258	0.0527464	1	0.0201033	0.0144185	0.0279809	0.211179	0.00458825	0.0324082	0.0756879	0.0224808	0.0645581	0.596871	0.00217247	0.0193859	0	0.00744999	0.0395799	0.00133451	1	0.0776423	1	0.0292617	0.00438992	0.00277569	0.0306535	0.0129863	1	0.00373839	0.029041
Chow	S076	7_4	large_intestine	Chow	OlGly	61	Chow_OlGly	TRT	Chow	chow	0.000423015	0.027824	0.132351	0.00287486	0.0010486	0.000161239	0.000445338	0.00129158	0.000921491	0.334042	0.636462	0.381194	0.0137233	0.109428	0.0191008	0.414898	0.000409755	0.0220263	0.0792259	0.0111599	0.0440698	0.138722	0.0308396	0.0625346	0.0430964	0.00508564	0.0270187	0.000333072	0.269064	1	0.344467	0.0199751	0.0217633	0.00189479	0.0209253	0.283413	0.164355	0.00255196	0.0191962
Chow	S077	8_4	large_intestine	Chow	OlGly	62	Chow_OlGly	TRT	Chow	chow	0.000672721	0.00107357	0.00490906	0.0186083	0.024338	0.000184075	0.000708221	0.0014745	0.011904	0.00791956	0.0411062	0.26259	0.0156669	0.00982199	0.021806	0.392235	0.000518678	0.025189	0.0383372	0.0269373	0.0503113	0.32505	0.0112118	0.0304046	0.0273673	0.0600305	0.0308453	0.000638146	0.431485	0.060508	0.305533	0.0228042	0.0396902	0.00216314	1	0.636319	0.331676	0.00291339	0.0221953
Chow	S078	9_4	large_intestine	Chow	OlGly	63	Chow_OlGly	TRT	Chow	chow	0.0420422	0.000548937	0.00251009	0.00167816	0.395863	0.00359254	0.0730274	0.000753941	0.294312	0.028175	0.244229	0.886848	0.00801076	0.00188958	0.0111498	0.223101	0.0340592	0.0127306	0.912628	0.00474996	0.0257251	0.0130098	0.0200432	0.0125198	0.236022	1	0.0157718	0.107932	0.120889	0.605927	0.137804	0.0116602	7.07e-05	0.00110606	0.190578	0.00517478	0.173142	0.00148967	0.437019
Chow	S079	10_4	large_intestine	Chow	OlGly	64	Chow_OlGly	TRT	Chow	chow	0.018882	0	0	0	0.154899	0	0.0489738	0	0.284387	0.054003	0	0.156151	0	0.00717969	0	0.167597	0.0566831	0.0637271	0.126867	0.000408425	0	0.0598164	0.113317	0.0976398	0.0940691	0	0	0.105238	0.033048	0	0.0472648	0	0	0	0	0	0.0157161	0	0.0344519
Chow	S081	11_4	large_intestine	Chow	OlGly	65	Chow_OlGly	TRT	Chow	chow	0.0247329	0.000341948	0.00156361	0.00104537	0.0676961	5.86e-05	0.165057	0.000469651	0.285636	0.0371622	0.312732	0.395233	0.00499013	0.0460893	0.00694555	0.0962314	0.0140006	0.292762	0.274258	0.00183128	0.0160249	0.158331	0.0015441	0.0597051	0.0707353	0.901887	0.00982469	0.113686	0.103334	0.0192727	0.126072	0.00726347	4.4e-05	0.000688993	0.367488	0.00322352	0.0957693	0.000927959	0.322919
Chow	S082	12_4	large_intestine	Chow	OlGly	66	Chow_OlAla	TRT	Chow	chow	0.0653267	6.01e-05	0.000274752	0.00018369	0.0170778	1.03e-05	0.0185914	8.25e-05	0.207645	0.0277286	0.268626	0.221749	0.00087685	0.0162572	0.00122045	0.0936573	0.0149901	0.00112194	0.0414687	0.00153434	0.00281584	0.0327146	0.0368432	0.0714272	0.0517508	0.000324948	0.00172636	0.0516085	0.0311672	0.192642	0.0298977	0.00127631	7.74e-06	0.000121068	0.289538	0.000566426	0.0277197	0.000163058	0.339637
Chow	S083	1_2	small_intestine	Chow	OlAla	67	Chow_OlAla	TRT	Chow	chow	0.0119593	2.23e-05	0.00472098	6.81e-05	0.101066	3.82e-06	0.0109953	3.06e-05	0.43868	0.0295856	0.000852737	0.286266	0.000325004	0.00309063	0.0702144	0.122097	0.212311	0.000223949	0.0632352	0.000173761	0.00104369	0.0736879	0.0742826	0.00980573	0.113954	0.000120442	0.000639877	0.167145	0.0344036	0.00125522	0.0143159	0.000473066	2.87e-06	4.49e-05	0.0859121	0.000209946	0.0180113	6.04e-05	0.0258185
Chow	S084	2_2	small_intestine	Chow	OlAla	68	Chow_OlAla	TRT	Chow	chow	0.0849888	0.000617213	0.0173994	0.00188689	0.000651074	0.000105828	0.0108191	0.000847715	0.647565	0.225828	0.0236326	0.394167	0.00900713	0.0872733	1	1	1	0.0143519	1	0.00108422	0.0289247	0.0919253	1	0.0524059	1	0.00333791	0.0177335	1	0.140856	0.034787	0.102129	0.0131105	7.95e-05	0.00124362	0.0137341	0.00581841	0.0594875	0.00167496	0.0119188
Chow	S085	3_2	small_intestine	Chow	OlAla	69	Chow_OlAla	TRT	Chow	chow	0.0170816	0.000445565	0.0334909	0.00136214	0.178896	7.64e-05	0.0364973	0.000611965	0.0450001	0.000263348	0.0170604	0.239426	0.00650224	0.00032661	0.00905018	0.175277	0.0511467	0.0845237	0.233882	0.0022778	0.0208807	0.291943	0.19311	0.110669	0.350537	0.557025	0.0128018	0.0636569	0.161074	0.0251127	0.124	0.00946444	5.74e-05	0.000897772	0.135147	0.0042003	0.115088	0.00120915	0.106623
Chow	S086	4_2	small_intestine	Chow	OlAla	70	Chow_OlAla	TRT	Chow	chow	0.0282949	1.28e-05	5.87e-05	3.93e-05	0.0688508	2.2e-06	0.0126806	1.76e-05	0.0673751	0.0442976	0.0668633	0.0720632	0.00018738	0.0462024	0.000260806	0.0576811	0.192768	0	0.020647	0.000217567	0.000601737	0.00236047	0.00974318	0.0546746	0.275085	6.94e-05	0.000368919	0.0754147	0.0104255	0.0441453	0.00954222	0.000272744	1.65e-06	2.59e-05	0.0474291	0.000121043	0.00801376	3.48e-05	0.0763774
Chow	S087	5_2	small_intestine	Chow	OlAla	71	Chow_OlAla	TRT	Chow	chow	0.0371731	0.0970513	0.00282229	0.00188689	0.175153	0.000105828	0.0171115	0.000847715	0.497662	0.00235596	0.0236326	0.516593	0.00900713	0.0029219	0.336295	0.473672	0.0614142	0.0143519	0.25736	0.0052476	1	0.12494	0.134925	0.458328	0.257124	0.464516	0.0177335	0.154765	0.0951664	0.259381	0.105075	0.0131105	0.0157857	0.00124362	0.0137341	0.53173	0.10192	0.00167496	0.101652
Chow	S089	6_2	small_intestine	Chow	OlAla	72	Chow_OlAla	TRT	Chow	chow	0.0217461	0.000210648	0.0527343	0.000643974	0.00447311	3.61e-05	0.0637357	0.000289316	0.202704	0.0545148	0.00806556	0.200425	0.00307404	0.0321925	0.194596	0.236148	0.152435	0.00469731	0	0.000634997	0.0098717	0.00122395	0.186825	0.893311	0.327952	0.00113919	0.00605224	0.147112	0.0333577	0.0778848	0.0156276	0.00447447	2.71e-05	0.000424436	0.230558	0.00198576	0.0293006	0.000571644	0.0730951
Chow	S090	1_4	large_intestine	Chow	OlAla	73	Chow_OlAla	TRT	Chow	chow	0.00806977	0.00566873	0.00214946	0.00143705	0.55282	8.06e-05	0.0585192	0.00064562	1	0.0797852	0.565394	0.337412	0.00685983	0.000697112	0.00954791	0.478178	0.0537022	0.319487	0.306974	0.00516234	0.0220291	0.0392731	0.014549	0.0885586	0.286456	0.00254215	0.0135058	0.026049	0.0811764	0.86888	0.13067	0.00998495	6.05e-05	0.000947146	0.646696	0.0411868	0.0547146	0.00127565	0.315902
Chow	S091	2_4	large_intestine	Chow	OlAla	74	Chow_OlAla	TRT	Chow	chow	0.000189225	0.000815691	0.00372986	0.00249366	0.0192626	0.000139859	0.00019921	0.00112031	0.10624	0.113999	0.717306	0.973453	0.0119036	0.00592287	0.0165681	0.320604	0.0345007	0.491843	0.0680848	0.00856716	0.0382261	0.021055	0.00970714	0.0418328	0.127879	0.230516	0.023436	4.74e-05	0.205901	0.663131	0.149703	0.0173264	0.00459276	0.00164354	0.0181506	0.467508	0.285545	0.00221357	0.106052
Chow	S092	3_4	large_intestine	Chow	OlAla	75	Chow_OlAla	TRT	Chow	chow	0.000466489	0.000963574	0.00440608	0.00294575	0.0123283	0.000165215	0.000491106	0.00132343	0.0985838	0.00657855	1	0.920029	0.0140616	0.00815885	0.0195718	0.448247	0.000428718	1	0.236732	0.0145689	0.0451564	0.135192	0.00391624	0.222842	0.0102628	0.00521104	0.0276849	0.000386185	0.226776	0.247629	0.385414	0.0204677	0.00734025	0.00194151	0.0214412	0.00908352	0.259687	0.00261489	0.225687
Chow	S093	4_4	large_intestine	Chow	OlAla	76	Chow_OlAla	TRT	Chow	chow	0.0154074	0.064908	0.00513047	0.00343005	0.0525126	0.000192378	0.000803796	0.00154101	0.167163	0.00850987	0.0429602	0.112673	0.0163735	0.0105541	0.0227896	0.495209	0.0197215	0.0263389	0.00203648	0.0269393	0.723633	0	0.0026048	0.0906713	0.162999	0.139827	0.0322365	0.000749059	0.0707132	0.0632371	0.0406549	0.0238327	0.00886353	0.00226071	0.0249663	0.157835	0.0180391	0.00304479	0.0232856
Chow	S094	5_4	large_intestine	Chow	OlAla	77	Chow_OlAla	TRT	Chow	chow	0.0186974	0.000423964	0.00193864	0.0012961	1	7.27e-05	0.0530504	0.000582296	0.624913	0	0.0162333	0.62274	0.006187	0	0.00861143	0.291893	0.0217124	0.425525	0.339096	0.0127222	0.0198684	0.0632898	0.0107994	0.103134	0.18998	0.00229281	0.0121811	0.0517005	0.148164	0.466245	0.0968324	0.0090056	5.46e-05	0.000854247	0.573662	0.00399667	0.196175	0.00115053	1
Chow	S095	6_4	large_intestine	Chow	OlAla	78	HFDlard_Veh	Vehicle	HFD	lard	0.00027708	0.775301	0.280379	1	0.000952858	0.385816	0.415875	0.94459	0.000837351	0.00534693	0.0330264	5.81e-05	0.0125874	0.841894	0.0175198	0.000645107	0.48027	0.0201779	0.00145673	0.685487	0.0404221	0.768386	0.000158257	0.62045	0.164745	0.0046647	0.0247824	0.308146	7.67e-06	0.0486145	0.000715867	0.0183218	0.0174301	0.0500417	0.0191933	0.00813118	0.000119545	0.00234074	0.0174434
HFD_lard	S001	79_2	small_intestine	HFD_lard	Vehicle	1	HFDlard_Veh	Vehicle	HFD	lard	0.0654599	0.161443	0.154067	0.463961	0.000861201	0.218844	0.265672	0.447704	0.000756805	0.00443852	0.0301733	2.88e-05	0.0115	0.429863	0.0160064	0.000583053	0.106346	0.0184085	0.00129023	0.355604	0.0369301	0.302068	0.000143034	0.475041	0.166797	0.00426173	0.0226415	0.148513	0.00152529	0.0444149	0.000647007	0.016739	0.478788	1	0.0175352	0.00742875	0.000108045	0.511652	0.0157655
HFD_lard	S002	80_2	small_intestine	HFD_lard	Vehicle	2	HFDlard_Veh	Vehicle	HFD	lard	0.138178	0.900834	0.228068	0.16148	0.000878049	0.338565	0.294642	1	0.00077161	0.937931	0.0306978	3.42e-05	1	1	0.0162845	0.000594459	0.245923	0.0187337	0.00132083	0.663337	0.037572	0.687986	0.000145832	0.569309	0.130099	0.0043358	0.023035	0.28554	5.22e-06	0.0451868	0.000659664	0.01703	0.060533	0.199377	0.01784	0.00755786	0.000110159	0.700019	0.0160739
HFD_lard	S003	81_2	small_intestine	HFD_lard	Vehicle	3	HFDlard_Veh	Vehicle	HFD	lard	0.389096	0.47392	0.457298	0.948381	0.000771071	0.634641	0	0.505934	0.0006776	0.00354524	0.0273678	0	0.0104307	0.0990731	0.0145181	0.000522033	0.0704566	0.0166685	0.00912209	0.708156	0.0334964	0.837521	0.000128064	0.785039	0.223388	0.00386548	0.0205363	0.858353	1.72e-06	0.0402852	0.000579293	0.0151826	0.0094249	0.00144018	0.0756192	0.00673802	9.67e-05	0.375777	0.0141155
HFD_lard	S004	82_2	small_intestine	HFD_lard	Vehicle	4	HFDlard_Veh	Vehicle	HFD	lard	0.15742	1	0.242337	0.846878	0.00106247	0.299109	0.000467594	0.901051	0.000933679	0.00643332	0.0364384	9.31e-05	0.822933	0.00797874	0.0193299	0.0365246	0.000418976	0.0222941	0.00165586	0.628652	0.0445982	0.463676	0.000176462	0.656549	0.185133	0.00514662	0.0273427	0.591256	1.13e-05	0.053637	0.00079822	0.0202147	0.0183393	0.00191751	0.0211762	0.00897123	0.000133297	0.349537	0.0194501
HFD_lard	S005	83_2	small_intestine	HFD_lard	Vehicle	5	HFDlard_Veh	Vehicle	HFD	lard	0.204138	0.210408	0.0964968	0.225462	0.0010486	0.07737	0.000445338	0.207447	0.000921491	0.00629586	0.0360067	8.86e-05	0.0137233	0.00780826	0.0191008	0.000709929	0.000409755	0.0220263	0.00163066	0.40346	0.0440698	0.605881	0.000174159	0.126867	0.128052	0.00508564	0.0270187	0.264613	1.08e-05	0.0530015	0.0007878	0.0199751	0.0139721	0.00189479	0.0209253	0.00886494	0.000131557	0.206218	0.0191962
HFD_lard	S006	84_2	small_intestine	HFD_lard	Vehicle	6	HFDlard_Veh	Vehicle	HFD	lard	0.115675	0.253032	0.50655	0.00234968	0.000837288	0.309084	0.312713	0.367067	0.000735791	0.00420152	0.029429	2.11e-05	0.0112163	0.00521081	0.0156115	0.000566864	0.218214	0.0179468	0.00124679	0.327182	0.0360191	0.969167	0.000139062	0.297765	0.106344	0.0041566	0.0220829	0.0955217	3.89e-06	0.0433192	0.000629042	0.540083	0.226817	0.370344	0.0171026	0.00724549	0.000105045	0.00208577	0.0153277
HFD_lard	S009	79_4	large_intestine	HFD_lard	Vehicle	7	HFDlard_Veh	Vehicle	HFD	lard	1	0.198875	0.0031183	0.0837493	0.000730701	0.127772	0.785735	0.25421	0.000642124	0.87509	0.0261112	0.0297788	0.0099518	0.160248	0.0138515	0.000494702	0.833197	0.0158892	0.00105316	0.224954	0.0319584	0.307037	0.000121359	0.426677	0.112528	0.00368799	0.0195933	0.607684	3.97e-07	0.0384355	0.000548964	0.0144855	0.0278361	0.0569344	0.0151745	0.00642865	9.17e-05	0.242712	0.0133765
HFD_lard	S010	80_4	large_intestine	HFD_lard	Vehicle	8	HFDlard_Veh	Vehicle	HFD	lard	0.726378	0.0594228	0.090025	0.242399	0.000781576	0.321728	1	0.323478	0.000686833	0.466052	0.0276948	3.36e-06	0.0105554	0.00452601	0.0146916	0.0336203	0.130958	0.0168713	0.00114558	0.307869	0.0338966	0.260341	0.000129809	0.22477	0.0814787	0.00391166	0.0207817	0.258408	2.06e-06	0.0407665	0.000587186	0.015364	0.00916615	0.0287513	0.759605	0.00681854	9.81e-05	0.447989	0.0143078
HFD_lard	S011	81_4	large_intestine	HFD_lard	Vehicle	9	HFDlard_Veh	Vehicle	HFD	lard	0.0878719	0.211339	0.00363516	0.416635	0.000869741	0.314508	0.02517	0.262151	0.000764309	0.00452316	0.0304392	3.15e-05	0.0116013	0.0645617	0.0161474	0.000588835	0.0337724	0.0185733	0.00130574	0.40451	0.0372555	0.592934	0.000144452	0.152887	0.0764115	0.00429928	0.0228409	0.5113	4.95e-06	0.0448062	0.000653422	0.0168865	0.011151	0.00160181	0.0176897	0.0074942	0.000109117	0.0418353	0.0159218
HFD_lard	S012	82_4	large_intestine	HFD_lard	Vehicle	10	HFDlard_Veh	Vehicle	HFD	lard	0.0391496	0.288633	0.0673062	0.230695	0.00108051	1	0.000496528	0.201237	0.000949525	0.00661203	0.0369997	0.000999358	0.0141017	0.0948437	0.0196276	0.000731527	0.000430965	0.0226422	0.00168862	0.332415	0.0452851	0.355927	0.000179457	0.315185	0.060224	0.0052259	0.0277638	0.467683	1.19e-05	0.0544632	0.000811767	0.020526	0.00971989	0.00194704	0.149014	0.00910942	0.000135559	0.161241	0.0197802
HFD_lard	S013	83_4	large_intestine	HFD_lard	Vehicle	11	HFDlard_Veh	Vehicle	HFD	lard	0.0617995	0.353054	0.0559426	0.00290052	0.00105893	0.438441	0.000461901	0.0788032	0.000930561	0.00639816	0.036328	9.19e-05	0.0138457	0.00793513	0.0192713	0.000716918	0.00780031	0.0222256	0.00164941	0.386824	0.044463	0.380738	0.000175873	0.247225	0.0805215	0.00513102	1	0.331238	1.11e-05	0.0534745	0.000795554	0.0201534	0.0047738	0.0019117	0.12156	0.00894404	0.000132852	0.137328	0.0193851
HFD_lard	S014	84_4	large_intestine	HFD_lard	Vehicle	12	HFDlard_OlGly	TRT	HFD	lard	0.0147706	0.150905	0.275521	0.261681	0.000869741	0.232781	0.563882	0.185841	0.000764309	0.06394	0.0304392	0.00424395	0.0116013	0.00560971	0.0161474	0.000588835	0.167698	0.0185733	0.00130574	0.475877	0.0372555	0.472969	0.000144452	0.497613	0.15563	0.00429928	0.0228409	0	0.00401048	0.0448062	0.000653422	0.0168865	1	0.952184	0.0176897	0.0074942	0.000109117	0.316936	0.0159218
HFD_lard	S017	61_2	small_intestine	HFD_lard	OlGly	13	HFDlard_OlGly	TRT	HFD	lard	0.0549763	0.351702	0.00363516	0.479213	0.000869741	0.284759	0.263743	0.568728	0.000764309	0.00452316	0.0304392	0.0164983	0.580586	0.00560971	0.0161474	0.000588835	0.315974	0.0185733	0.00130574	0.397581	0.0372555	0.28239	0.000144452	0.242751	0.0972951	0.00429928	0.0228409	0	0.00114378	0.0448062	0.000653422	0.0168865	0.843939	0.834343	0.0176897	0.0074942	0.000109117	0.401582	0.0159218
HFD_lard	S018	62_2	small_intestine	HFD_lard	OlGly	14	HFDlard_OlGly	TRT	HFD	lard	0.292426	0.215144	0.132834	0.532617	0.0332284	0.30869	0.415553	0.583198	0.000763846	0.740963	0.0304228	0.0130459	0.0115951	0.00560323	0.0161387	0.00951392	0.45767	0.0185632	0.00130478	0.586568	0.0372354	0.591114	0.000144365	0.445854	0.146653	0.00429696	0.0228286	0.979747	0.00546105	0.044782	0.000653027	0.0168774	0.253104	0.427604	0.0176802	0.00749016	0.000109051	0.121138	0.0159122
HFD_lard	S019	63_2	small_intestine	HFD_lard	OlGly	15	HFDlard_OlGly	TRT	HFD	lard	0.230959	0.593901	0.00490906	0.00328202	0.00121243	0.0225334	0.000708221	0.43871	0.00106546	0.00791956	0.0411062	0.0651378	0.0156669	0.00982199	0.021806	0.000820845	0.000518678	0.025189	0.00192828	1	0.0503113	1	0.000201368	0.361896	0.093782	0.00580591	0.0308453	0.000638146	1.62e-05	0.060508	0.000910881	0.0228042	0.0114388	0.00216314	0.0238888	0.0101205	0.000152111	0.00291339	0.0221953
HFD_lard	S020	64_2	small_intestine	HFD_lard	OlGly	16	HFDlard_OlGly	TRT	HFD	lard	0.0958532	0.49842	0.349244	0.650568	0.000878049	0.25644	0.118347	0.485048	0.00077161	0.267851	0.0306978	3.42e-05	0.584627	0.00571183	0.0162845	0.000594459	0.216223	0.648034	0.00132083	0.551224	0.037572	0.490979	0.000145832	0.041221	0.15351	0.0043358	0.023035	0.227086	0.00170553	0.0451868	0.000659664	0.01703	0.0132512	0.00161542	0.01784	0.00755786	0.000110159	0.48161	0.0160739
HFD_lard	S021	65_2	small_intestine	HFD_lard	OlGly	17	HFDlard_OlGly	TRT	HFD	lard	0.000438748	0.250356	0.00433842	0.413459	0.00105893	0.276675	0.26554	0.464753	0.000930561	0.00639816	0.036328	9.19e-05	0.722015	0.00793513	0.0192713	0.000716918	0.211775	0.0222256	0.00164941	0.70606	0.044463	0.785676	0.000175873	0.274515	0.135326	0.00513102	0.0272598	0.589743	1.11e-05	0.0534745	0.000795554	0.0201534	0.00913467	0.0451158	0.021112	0.00894404	0.000132852	0.24758	0.0193851
HFD_lard	S022	66_2	small_intestine	HFD_lard	OlGly	18	HFDlard_OlGly	TRT	HFD	lard	0.0655387	0.196184	0.841192	0.0791589	0.000672981	0.671525	0.228214	0.103827	0.000591402	0.00257308	0.0243146	0.0182148	0.00926703	0.00319119	0.0128984	0.0201336	0.197403	0.0147749	0.0227968	0.353697	0.0297594	0.316882	0.000111773	0.185381	0.0554545	0.00343423	0.0182452	0.190002	0.00170544	0.0357908	0.0005056	1	0.345259	0.311564	0.0141304	0.0059863	8.44e-05	0.494802	0.0123199
HFD_lard	S025	61_4	large_intestine	HFD_lard	OlGly	19	HFDlard_OlGly	TRT	HFD	lard	0.205096	0.0683473	0.225622	0.082921	0	0.403131	0.346953	0.0839454	0	0.0350642	0.00336643	0.00459135	0.43489	0.334897	0.00178582	0	0.219729	0.00178293	0.0086982	0.15506	0.00412028	0.160125	0	0.194417	0.0474899	0.00047548	0.0025261	0.231381	0.00155098	0.00495535	0	0.0189255	0.0567296	0.147961	0.0019564	0.000828823	0	0.399772	0
HFD_lard	S026	62_4	large_intestine	HFD_lard	OlGly	20	HFDlard_OlGly	TRT	HFD	lard	0.218479	0.253662	0.13736	0.363706	0.00073279	0.232393	0.0953747	0.0827627	0.00064396	0.182109	0.0261762	0.016609	0.00997657	0.00392634	0.013886	0.000496116	0.248756	0.0159295	0.00105695	0.394329	0.0320379	0.59222	0.000121706	0.790288	0.150371	0.00369717	0.0196421	0.339914	4.66e-07	0.0385312	0.000550533	0.0145216	0.00842893	0.0135553	0.0152123	0.00644465	9.19e-05	1	0.0134147
HFD_lard	S028	64_4	large_intestine	HFD_lard	OlGly	22	HFDlard_OlGly	TRT	HFD	lard	0.000672721	0.0549669	0.00490906	0.31364	0.00121243	0.000184075	0.000708221	0.0204099	0.00106546	0.00791956	0.0411062	0.000140965	0.0156669	0.00982199	0.021806	0.000820845	0.141972	0.025189	0.00192828	0.0669641	0.0503113	0.514919	0.000201368	0.109963	0.0157313	0.00580591	0.0308453	0.000638146	1.62e-05	0.060508	0.000910881	0.0228042	0.00804866	0.00216314	0.0238888	0.0101205	0.000152111	0.087944	0.0221953
HFD_lard	S029	65_5	large_intestine	HFD_lard	OlGly	23	HFDlard_OlGly	TRT	HFD	lard	0.000171328	0.527281	1	0.138096	0.134286	0.412945	0.0254785	0.3288	0.00077638	0.509479	0.0308667	3.59e-05	0.0117643	0.00577854	0.0163742	0.000598134	0.0768995	0.0188385	0.0916577	0.51935	0.0377788	0.538369	0.000146733	0.229162	0.0712749	0.00435966	0.844634	0.0113172	5.4e-06	0.0454355	0.000663742	0.0171237	0.00569142	0.00162431	0.0179382	0.00759946	0.00011084	0.218903	0.0161733
HFD_lard	S030	66_4	large_intestine	HFD_lard	OlGly	24	HFDlard_OlAla	TRT	HFD	lard	0.000444155	0.307568	0.190601	0.00290933	0.00106247	0.25546	0.368952	0.411553	0.000933679	0.296098	0.0364384	9.31e-05	0.0138878	0.00797874	0.0193299	0.00071932	0.254882	0.0222941	0.00165586	0.426262	0.0445982	0.38624	0.000176462	0.40005	0.0973821	0.00514662	0.0273427	0.176591	0.00133315	0.053637	0.00079822	0.0202147	0.532488	0.624279	0.0211762	0.00897123	0.000133297	0.776322	0.0194501
HFD_lard	S033	70_2	small_intestine	HFD_lard	OlAla	25	HFDlard_OlAla	TRT	HFD	lard	0.077901	0.394461	0.205649	0.319701	0.000781576	0.234243	0.213917	0.472317	0.000686833	0.433023	0.0276948	3.36e-06	0.115985	0.00452601	0.0146916	0.000529145	0.272762	0.0168713	0.00114558	0.426684	0.0338966	0.315281	0.000129809	0.388553	0.121465	0.00391166	0.0207817	0.32874	0.00163927	0.0407665	0.000587186	0.015364	0.0917535	0.359918	0.0160948	0.00681854	9.81e-05	0.161258	0.0143078
HFD_lard	S034	71_2	small_intestine	HFD_lard	OlAla	26	HFDlard_OlAla	TRT	HFD	lard	0.23354	0.22497	0.00430005	0.499416	0.0010486	0.294208	0.46254	0.653605	0.000921491	0.00629586	0.0360067	8.86e-05	0.373348	0.00780826	0.0191008	0.000709929	0.778177	0.0220263	0.00163066	0.718302	0.0440698	0.906261	0.000174159	0.0472981	0.211889	0.00508564	0.0270187	0.433957	5.59e-05	0.0530015	0.0007878	0.0199751	0.145701	0.281762	0.0209253	0.00886494	0.000131557	0.239656	0.0191962
HFD_lard	S035	72_2	small_intestine	HFD_lard	OlAla	27	HFDlard_OlAla	TRT	HFD	lard	0.000241714	0.469584	0.537363	0.165277	0.000929656	0.34637	0.00025447	0.450971	0.000816961	0.56659	0.0323041	0.0249799	0.505181	0.00634617	0.0171367	0.000629398	0.122535	0.01973	0.00141458	0.4935	0.0395381	0.459545	0.000154403	0.332312	0.14927	0.00456269	0.0242404	0.185313	6.91e-06	0.0475514	0.000698436	0.0179211	0.000108672	0.00582426	0.0187735	0.00795336	0.000116634	0.105053	0.0170186
HFD_lard	S036	73_2	small_intestine	HFD_lard	OlAla	28	HFDlard_OlAla	TRT	HFD	lard	0.240098	0.482889	0.584162	0.18405	0.000929656	0.271439	0.00025447	0.188112	0.000816961	0.142366	0.0323041	0.0374446	0.609729	0.919339	0.0171367	0.000629398	0.0279521	0.01973	0.00141458	0.724253	0.0395381	0.616637	0.000154403	0.796352	0.173682	0.00456269	0.0242404	0.513519	6.91e-06	0.0475514	0.000698436	0.0179211	0.00946832	0.00169995	0.0187735	0.00795336	0.000116634	0.288359	0.0170186
HFD_lard	S037	74_2	small_intestine	HFD_lard	OlAla	29	HFDlard_OlAla	TRT	HFD	lard	0.000150392	0.181122	0.467179	0.362997	0.000869741	0.254341	0.0328659	0.205923	0.000764309	0.0877068	0.0304392	3.15e-05	0.0116013	0.860414	0.0161474	0.000588835	0.10233	0.0185733	0.00130574	0.499106	0.0372555	0.570307	0.000144452	0.210341	0.0957636	0.00429928	0.0228409	0.587214	4.95e-06	0.0448062	0.000653422	0.0168865	0.00311565	0.00160181	0.0176897	0.0074942	0.000109117	0.113256	0.0159218
HFD_lard	S038	75_2	small_intestine	HFD_lard	OlAla	30	HFDlard_OlAla	TRT	HFD	lard	0.0691302	0.0347253	0.184952	0.0554288	0.0158598	0.880233	0.308834	0.108209	0.000329189	0.02752	0.0150267	0.0111137	0.00572713	0.215819	0.00797135	0.0102609	0.177793	0.00901457	0.0183075	0.118066	0.0183916	0.147002	6.22e-05	0.10717	0.0517134	0.00212239	0.225003	0.141946	0.0159876	0.0221191	0.00028143	0.142037	0.411616	0.240606	0.00873274	0.0036996	4.7e-05	0.0647315	0.00685754
HFD_lard	S041	70_4	large_intestine	HFD_lard	OlAla	31	HFDlard_OlAla	TRT	HFD	lard	0.0285114	0.212718	0.211877	0.0623478	0.000771071	0.140922	0.195986	0.132441	0.0006776	0.00354524	0.0273678	0.0214375	0.0104307	0.00439688	0.0145181	0.000522033	0.197019	0.0166685	0.0331089	0.273182	0.0334964	0.287056	0.000128064	0.0955432	0.0922991	0.00386548	0.0205363	0.173982	0.042671	0.0402852	0.000579293	0.243195	0.932915	0.502504	0.0159048	0.00673802	9.67e-05	0.419472	0.0141155
HFD_lard	S042	71_4	large_intestine	HFD_lard	OlAla	32	HFDlard_OlAla	TRT	HFD	lard	0.00471135	0.335449	0.59904	0.0984099	0.000718573	0.490873	0.40009	0.431475	0.000631466	1	0.0257337	0.024414	0.00980791	0.00375159	0.0136512	0.000486491	0.27677	0.015655	0.0314876	0.455912	0.0314963	0.582244	0.000119345	0.460398	0.0983005	0.00363467	0.0193101	0.372408	0	0.0378798	0.000539852	0.159032	0.155015	0.349783	0.0149551	0.0063357	9.02e-05	0.182136	0.0131545
HFD_lard	S043	72_4	large_intestine	HFD_lard	OlAla	33	HFDlard_OlAla	TRT	HFD	lard	0.000163055	0.379659	0.295388	0.38352	0.000878049	0.271754	0.31014	0.122425	0.00077161	0.0046055	0.0306978	0.00311899	0.0116999	0.00571183	0.0162845	0.000594459	0.290875	0.0187337	0.00132083	0.400259	0.037572	0.29358	0.000145832	0.207361	0.0752849	0.0043358	0.220434	0.143902	5.22e-06	0.0451868	0.000659664	0.01703	0.139041	0.153892	0.01784	0.00755786	0.000110159	0.723991	0.0160739
HFD_lard	S044	73_4	large_intestine	HFD_lard	OlAla	34	HFDlard_OlAla	TRT	HFD	lard	0.353936	0.229323	0.376454	0.112521	0.000837288	0.154933	0.475568	0.124796	0.000735791	0.00420152	0.029429	0.293245	0.0112163	0.00521081	0.0156115	0.143519	0.841798	0.0179468	0.0690609	0.175185	0.0360191	0.189336	0.000139062	0.177367	0.057309	0.0041566	0.103826	0.586466	0.000309544	0.0433192	0.000629042	0.217771	0.00742824	0.00154865	0.0171026	0.00724549	0.000105045	0.14106	0.0153277
HFD_lard	S045	74_4	large_intestine	HFD_lard	OlAla	35	HFDlard_OlAla	TRT	HFD	lard	0.0387927	0.163868	0.220269	0.22909	0.00816723	0.473698	0.187402	0.267756	0.00064396	0.0768483	0.0261762	0.0155914	0.00997657	0.0561449	0.013886	0.00481036	0.423875	0.0159295	0.0164918	0.175132	0.0320379	0.235764	0.000121706	0.148268	0.0265557	0.00369717	0.0196421	0.189607	0.000104819	0.0385312	0.000550533	0.0145216	0.0343412	0.0987997	0.0152123	0.00644465	9.19e-05	0.88519	0.0134147
HFD_lard	S046	75_5	large_intestine	HFD_lard	OlAla	36
[truncated: 13 more columns]

## Sheet: Suppl. Data 4
Supplementary Data 4. Statistics summary of taxa counts between treatments and diets in each gut region using the Wald test.
Wald tests on Deseq counts
	sa.Region	Diet	genus	.y.	group1	group2	p.format.adj.	p.signif	method
1	small_intestine	Chow	Lachnospiraceae_UCG-006	count	Vehicle	OlGly	0.04649	*	Wald
2	small_intestine	Chow	Lachnospiraceae_UCG-006	count	Vehicle	OlAla	0.04373	*	Wald
3	small_intestine	Chow	Lachnospiraceae_UCG-006	count	OlGly	OlAla	0.04736	*	Wald
4	large_intestine	Chow	Lachnospiraceae_UCG-006	count	Vehicle	OlGly	0.04809	*	Wald
5	large_intestine	Chow	Lachnospiraceae_UCG-006	count	Vehicle	OlAla	0.03931	*	Wald
6	large_intestine	Chow	Lachnospiraceae_UCG-006	count	OlGly	OlAla	0.20707	ns	Wald
7	small_intestine	HFD_L	Lachnospiraceae_UCG-006	count	Vehicle	OlGly	0.04760	*	Wald
8	small_intestine	HFD_L	Lachnospiraceae_UCG-006	count	Vehicle	OlAla	0.22968	ns	Wald
9	small_intestine	HFD_L	Lachnospiraceae_UCG-006	count	OlGly	OlAla	0.68182	ns	Wald
10	large_intestine	HFD_L	Lachnospiraceae_UCG-006	count	Vehicle	OlGly	0.85803	ns	Wald
11	large_intestine	HFD_L	Lachnospiraceae_UCG-006	count	Vehicle	OlAla	0.27295	ns	Wald
12	large_intestine	HFD_L	Lachnospiraceae_UCG-006	count	OlGly	OlAla	0.47962	ns	Wald
13	small_intestine	Chow	Muribaculum	count	Vehicle	OlGly	0.69693	ns	Wald
14	small_intestine	Chow	Muribaculum	count	Vehicle	OlAla	0.96206	ns	Wald
15	small_intestine	Chow	Muribaculum	count	OlGly	OlAla	0.36872	ns	Wald
16	large_intestine	Chow	Muribaculum	count	Vehicle	OlGly	0.00962	**	Wald
17	large_intestine	Chow	Muribaculum	count	Vehicle	OlAla	0.00034	***	Wald
18	large_intestine	Chow	Muribaculum	count	OlGly	OlAla	0.09179	ns	Wald
19	small_intestine	HFD_L	Muribaculum	count	Vehicle	OlGly	0.49854	ns	Wald
20	small_intestine	HFD_L	Muribaculum	count	Vehicle	OlAla	0.49854	ns	Wald
21	small_intestine	HFD_L	Muribaculum	count	OlGly	OlAla	0.35526	ns	Wald
22	large_intestine	HFD_L	Muribaculum	count	Vehicle	OlGly	0.80628	ns	Wald
23	large_intestine	HFD_L	Muribaculum	count	Vehicle	OlAla	0.04910	*	Wald
24	large_intestine	HFD_L	Muribaculum	count	OlGly	OlAla	0.38880	ns	Wald
25	small_intestine	Chow	Peptococcus	count	Vehicle	OlGly	0.22537	ns	Wald
26	small_intestine	Chow	Peptococcus	count	Vehicle	OlAla	0.21162	ns	Wald
27	small_intestine	Chow	Peptococcus	count	OlGly	OlAla	0.54740	ns	Wald
28	large_intestine	Chow	Peptococcus	count	Vehicle	OlGly	0.04343	*	Wald
29	large_intestine	Chow	Peptococcus	count	Vehicle	OlAla	0.12832	ns	Wald
30	large_intestine	Chow	Peptococcus	count	OlGly	OlAla	0.54708	ns	Wald
31	small_intestine	HFD_L	Peptococcus	count	Vehicle	OlGly	0.04958	*	Wald
32	small_intestine	HFD_L	Peptococcus	count	Vehicle	OlAla	0.04107	*	Wald
33	small_intestine	HFD_L	Peptococcus	count	OlGly	OlAla	0.63207	ns	Wald
34	large_intestine	HFD_L	Peptococcus	count	Vehicle	OlGly	0.66599	ns	Wald
35	large_intestine	HFD_L	Peptococcus	count	Vehicle	OlAla	0.85681	ns	Wald
36	large_intestine	HFD_L	Peptococcus	count	OlGly	OlAla	0.84335	ns	Wald
37	small_intestine	Chow	Rikenella	count	Vehicle	OlGly	0.78835	ns	Wald
38	small_intestine	Chow	Rikenella	count	Vehicle	OlAla	0.04877	*	Wald
39	small_intestine	Chow	Rikenella	count	OlGly	OlAla	0.09944	ns	Wald
40	large_intestine	Chow	Rikenella	count	Vehicle	OlGly	0.78944	ns	Wald
41	large_intestine	Chow	Rikenella	count	Vehicle	OlAla	0.71949	ns	Wald
42	large_intestine	Chow	Rikenella	count	OlGly	OlAla	0.85953	ns	Wald
43	small_intestine	HFD_L	Rikenella	count	Vehicle	OlGly	0.18537	ns	Wald
44	small_intestine	HFD_L	Rikenella	count	Vehicle	OlAla	0.11194	ns	Wald
45	small_intestine	HFD_L	Rikenella	count	OlGly	OlAla	0.55091	ns	Wald
46	large_intestine	HFD_L	Rikenella	count	Vehicle	OlGly	0.41027	*	Wald
47	large_intestine	HFD_L	Rikenella	count	Vehicle	OlAla	0.04723	ns	Wald
48	large_intestine	HFD_L	Rikenella	count	OlGly	OlAla	0.34871	ns	Wald
49	small_intestine	Chow	Streptococcus	count	Vehicle	OlGly	0.04611	*	Wald
50	small_intestine	Chow	Streptococcus	count	Vehicle	OlAla	0.04869	*	Wald
51	small_intestine	Chow	Streptococcus	count	OlGly	OlAla	0.44632	ns	Wald
52	large_intestine	Chow	Streptococcus	count	Vehicle	OlGly	0.79479	ns	Wald
53	large_intestine	Chow	Streptococcus	count	Vehicle	OlAla	0.48514	ns	Wald
54	large_intestine	Chow	Streptococcus	count	OlGly	OlAla	0.29543	ns	Wald
55	small_intestine	HFD_L	Streptococcus	count	Vehicle	OlGly	0.18505	ns	Wald
56	small_intestine	HFD_L	Streptococcus	count	Vehicle	OlAla	0.43405	ns	Wald
57	small_intestine	HFD_L	Streptococcus	count	OlGly	OlAla	0.10746	ns	Wald
58	large_intestine	HFD_L	Streptococcus	count	Vehicle	OlGly	0.04935	*	Wald
59	large_intestine	HFD_L	Streptococcus	count	Vehicle	OlAla	0.04854	*	Wald
60	large_intestine	HFD_L	Streptococcus	count	OlGly	OlAla	0.57235	ns	Wald
61	small_intestine	Chow	Tuzzerella	count	Vehicle	OlGly	0.04113	*	Wald
62	small_intestine	Chow	Tuzzerella	count	Vehicle	OlAla	0.01798	*	Wald
63	small_intestine	Chow	Tuzzerella	count	OlGly	OlAla	0.13911	ns	Wald
64	large_intestine	Chow	Tuzzerella	count	Vehicle	OlGly	0.96721	ns	Wald
65	large_intestine	Chow	Tuzzerella	count	Vehicle	OlAla	0.74296	ns	Wald
66	large_intestine	Chow	Tuzzerella	count	OlGly	OlAla	0.63546	ns	Wald
67	small_intestine	HFD_L	Tuzzerella	count	Vehicle	OlGly	0.56045	ns	Wald
68	small_intestine	HFD_L	Tuzzerella	count	Vehicle	OlAla	0.37603	ns	Wald
69	small_intestine	HFD_L	Tuzzerella	count	OlGly	OlAla	0.74456	ns	Wald
70	large_intestine	HFD_L	Tuzzerella	count	Vehicle	OlGly	0.22396	ns	Wald
71	large_intestine	HFD_L	Tuzzerella	count	Vehicle	OlAla	0.20174	ns	Wald
72	large_intestine	HFD_L	Tuzzerella	count	OlGly	OlAla	0.83748	ns	Wald
1	small_intestine	Chow	Akkermansia	count	Vehicle	OlGly	0.517	ns	Wald
2	small_intestine	Chow	Akkermansia	count	Vehicle	OlAla	0.541	ns	Wald
3	small_intestine	Chow	Akkermansia	count	OlGly	OlAla	0.717	ns	Wald
4	large_intestine	Chow	Akkermansia	count	Vehicle	OlGly	0.266	ns	Wald
5	large_intestine	Chow	Akkermansia	count	Vehicle	OlAla	0.021	*	Wald
6	large_intestine	Chow	Akkermansia	count	OlGly	OlAla	0.041	*	Wald
7	small_intestine	HFD_L	Akkermansia	count	Vehicle	OlGly	0.845	ns	Wald
8	small_intestine	HFD_L	Akkermansia	count	Vehicle	OlAla	0.734	ns	Wald
9	small_intestine	HFD_L	Akkermansia	count	OlGly	OlAla	0.897	ns	Wald
10	large_intestine	HFD_L	Akkermansia	count	Vehicle	OlGly	0.401	ns	Wald
11	large_intestine	HFD_L	Akkermansia	count	Vehicle	OlAla	0.081	ns	Wald
12	large_intestine	HFD_L	Akkermansia	count	OlGly	OlAla	0.049	*	Wald
13	small_intestine	Chow	Desulfovibrio	count	Vehicle	OlGly	0.369	ns	Wald
14	small_intestine	Chow	Desulfovibrio	count	Vehicle	OlAla	0.049	*	Wald
15	small_intestine	Chow	Desulfovibrio	count	OlGly	OlAla	0.348	ns	Wald
16	large_intestine	Chow	Desulfovibrio	count	Vehicle	OlGly	0.789	ns	Wald
17	large_intestine	Chow	Desulfovibrio	count	Vehicle	OlAla	0.719	ns	Wald
18	large_intestine	Chow	Desulfovibrio	count	OlGly	OlAla	0.860	ns	Wald
19	small_intestine	HFD_L	Desulfovibrio	count	Vehicle	OlGly	0.049	*	Wald
20	small_intestine	HFD_L	Desulfovibrio	count	Vehicle	OlAla	0.986	ns	Wald
21	small_intestine	HFD_L	Desulfovibrio	count	OlGly	OlAla	0.445	ns	Wald
22	large_intestine	HFD_L	Desulfovibrio	count	Vehicle	OlGly	0.833	ns	Wald
23	large_intestine	HFD_L	Desulfovibrio	count	Vehicle	OlAla	0.041	*	Wald
24	large_intestine	HFD_L	Desulfovibrio	count	OlGly	OlAla	0.210	ns	Wald
25	small_intestine	Chow	Dubosiella	count	Vehicle	OlGly	0.443	ns	Wald
26	small_intestine	Chow	Dubosiella	count	Vehicle	OlAla	0.0515	*	Wald
27	small_intestine	Chow	Dubosiella	count	OlGly	OlAla	0.129	ns	Wald
28	large_intestine	Chow	Dubosiella	count	Vehicle	OlGly	0.572	ns	Wald
29	large_intestine	Chow	Dubosiella	count	Vehicle	OlAla	0.404	ns	Wald
30	large_intestine	Chow	Dubosiella	count	OlGly	OlAla	0.321	ns	Wald
31	small_intestine	HFD_L	Dubosiella	count	Vehicle	OlGly	0.243	ns	Wald
32	small_intestine	HFD_L	Dubosiella	count	Vehicle	OlAla	0.792	ns	Wald
33	small_intestine	HFD_L	Dubosiella	count	OlGly	OlAla	0.304	ns	Wald
34	large_intestine	HFD_L	Dubosiella	count	Vehicle	OlGly	0.642	ns	Wald
35	large_intestine	HFD_L	Dubosiella	count	Vehicle	OlAla	0.041	*	Wald
36	large_intestine	HFD_L	Dubosiella	count	OlGly	OlAla	0.255	ns	Wald
37	small_intestine	Chow	Faecalibaculum	count	Vehicle	OlGly	0.692	ns	Wald
38	small_intestine	Chow	Faecalibaculum	count	Vehicle	OlAla	0.387	ns	Wald
39	small_intestine	Chow	Faecalibaculum	count	OlGly	OlAla	0.536	ns	Wald
40	large_intestine	Chow	Faecalibaculum	count	Vehicle	OlGly	0.049	*	Wald
41	large_intestine	Chow	Faecalibaculum	count	Vehicle	OlAla	0.026	*	Wald
42	large_intestine	Chow	Faecalibaculum	count	OlGly	OlAla	0.239	ns	Wald
43	small_intestine	HFD_L	Faecalibaculum	count	Vehicle	OlGly	0.041	*	Wald
44	small_intestine	HFD_L	Faecalibaculum	count	Vehicle	OlAla	0.552	ns	Wald
45	small_intestine	HFD_L	Faecalibaculum	count	OlGly	OlAla	0.156	ns	Wald
46	large_intestine	HFD_L	Faecalibaculum	count	Vehicle	OlGly	0.178	ns	Wald
47	large_intestine	HFD_L	Faecalibaculum	count	Vehicle	OlAla	0.222	ns	Wald
48	large_intestine	HFD_L	Faecalibaculum	count	OlGly	OlAla	0.250	ns	Wald
49	small_intestine	Chow	Marvinbryantia	count	Vehicle	OlGly	0.250	ns	Wald
50	small_intestine	Chow	Marvinbryantia	count	Vehicle	OlAla	0.041	*	Wald
51	small_intestine	Chow	Marvinbryantia	count	OlGly	OlAla	0.190	ns	Wald
52	large_intestine	Chow	Marvinbryantia	count	Vehicle	OlGly	0.043	*	Wald
53	large_intestine	Chow	Marvinbryantia	count	Vehicle	OlAla	0.047	*	Wald
54	large_intestine	Chow	Marvinbryantia	count	OlGly	OlAla	0.558	ns	Wald
55	small_intestine	HFD_L	Marvinbryantia	count	Vehicle	OlGly	0.364	ns	Wald
56	small_intestine	HFD_L	Marvinbryantia	count	Vehicle	OlAla	0.350	ns	Wald
57	small_intestine	HFD_L	Marvinbryantia	count	OlGly	OlAla	0.764	ns	Wald
58	large_intestine	HFD_L	Marvinbryantia	count	Vehicle	OlGly	0.043	*	Wald
59	large_intestine	HFD_L	Marvinbryantia	count	Vehicle	OlAla	0.035	*	Wald
60	large_intestine	HFD_L	Marvinbryantia	count	OlGly	OlAla	0.880	ns	Wald
61	small_intestine	Chow	Parasutterella	count	Vehicle	OlGly	0.782	ns	Wald
62	small_intestine	Chow	Parasutterella	count	Vehicle	OlAla	0.940	ns	Wald
63	small_intestine	Chow	Parasutterella	count	OlGly	OlAla	0.237	ns	Wald
64	large_intestine	Chow	Parasutterella	count	Vehicle	OlGly	0.021	*	Wald
65	large_intestine	Chow	Parasutterella	count	Vehicle	OlAla	0.024	*	Wald
66	large_intestine	Chow	Parasutterella	count	OlGly	OlAla	0.947	ns	Wald
67	small_intestine	HFD_L	Parasutterella	count	Vehicle	OlGly	0.046	*	Wald
68	small_intestine	HFD_L	Parasutterella	count	Vehicle	OlAla	0.185	ns	Wald
69	small_intestine	HFD_L	Parasutterella	count	OlGly	OlAla	0.630	ns	Wald
70	large_intestine	HFD_L	Parasutterella	count	Vehicle	OlGly	0.673	ns	Wald
71	large_intestine	HFD_L	Parasutterella	count	Vehicle	OlAla	0.042	*	Wald
72	large_intestine	HFD_L	Parasutterella	count	OlGly	OlAla	0.302	ns	Wald

## Sheet: Suppl. Data 5
			Supplementary Data 5. Statistics summary of log2FoldChange taxa for each volcanoplots using the Wald test.
Fig.8-A	log2FoldChange	padj	genera	comparisons	Fig.8-E	log2FoldChange	padj	genera	comparisons
[Eubacterium]_siraeum_group	-3.6	1.6e-04	[Eubacterium]_siraeum_group	Chow-HFD_O	Faecalibaculum	3.1	1.5e-02	Faecalibaculum	HFD_Veh-HFD_OlGly
Clostridium_sensu_stricto_1	5.9	9.6e-03	Clostridium_sensu_stricto_1	Chow-HFD_O
Lachnospiraceae_UCG-006	-4.2	4.7e-02	Lachnospiraceae_UCG-006	Chow-HFD_O	Fig.8-F
Limosilactobacillus	3.3	2.4e-02	Limosilactobacillus	Chow-HFD_O
Romboutsia	4.2	2.4e-02	Romboutsia	Chow-HFD_O	Anaerovorax	-3.3	2.0e-03	Anaerovorax	HFD_Veh-HFD_OlAla
					Harryflintia	2.8	9.7e-03	Harryflintia	HFD_Veh-HFD_OlAla
Fig.8-B					Parasutterella	3.5	2.9e-03	Parasutterella	HFD_Veh-HFD_OlAla
					UBA1819	-1.6	3.9e-02	UBA1819	HFD_Veh-HFD_OlAla
Acetatifactor	5.6	5.8e-09	Acetatifactor	HFD_L-HFD_O
Bifidobacterium	8.1	2.0e-22	Bifidobacterium	HFD_L-HFD_O	Fig.8-G
Bilophila	7.5	1.9e-11	Bilophila	HFD_L-HFD_O
Clostridium_sensu_stricto_1	2.0	1.5e-02	Clostridium_sensu_stricto_1	HFD_L-HFD_O	[Ruminococcus]_gnavus_group	-4.2	7.8e-08	[Ruminococcus]_gnavus_group	HFD_L_OlGly-HFD_O_Veh
Cutibacterium	4.4	3.2e-07	Cutibacterium	HFD_L-HFD_O	Acetatifactor	5.7	2.4e-08	Acetatifactor	HFD_L_OlGly-HFD_O_Veh
Desulfovibrio	-5.4	4.6e-07	Desulfovibrio	HFD_L-HFD_O	Anaerovorax	1.9	2.0e-02	Anaerovorax	HFD_L_OlGly-HFD_O_Veh
Dubosiella	-2.2	9.2e-03	Dubosiella	HFD_L-HFD_O	Bifidobacterium	8.3	2.5e-19	Bifidobacterium	HFD_L_OlGly-HFD_O_Veh
Enterorhabdus	8.0	3.0e-14	Enterorhabdus	HFD_L-HFD_O	Bilophila	6.6	9.3e-08	Bilophila	HFD_L_OlGly-HFD_O_Veh
Faecalibaculum	10.5	2.3e-23	Faecalibaculum	HFD_L-HFD_O	Clostridium_sensu_stricto_1	1.6	4.9e-02	Clostridium_sensu_stricto_1	HFD_L_OlGly-HFD_O_Veh
Harryflintia	1.7	1.3e-02	Harryflintia	HFD_L-HFD_O	Cutibacterium	4.5	7.9e-07	Cutibacterium	HFD_L_OlGly-HFD_O_Veh
Lachnospiraceae_UCG-006	-5.0	3.2e-08	Lachnospiraceae_UCG-006	HFD_L-HFD_O	Desulfovibrio	-6.2	5.3e-09	Desulfovibrio	HFD_L_OlGly-HFD_O_Veh
Ligilactobacillus	-4.6	3.8e-26	Ligilactobacillus	HFD_L-HFD_O	Dubosiella	-3.6	3.5e-04	Dubosiella	HFD_L_OlGly-HFD_O_Veh
Limosilactobacillus	2.6	7.0e-04	Limosilactobacillus	HFD_L-HFD_O	Enterorhabdus	8.1	8.9e-13	Enterorhabdus	HFD_L_OlGly-HFD_O_Veh
Marvinbryantia	2.6	9.2e-03	Marvinbryantia	HFD_L-HFD_O	Faecalibaculum	7.0	3.4e-11	Faecalibaculum	HFD_L_OlGly-HFD_O_Veh
Odoribacter	-1.8	1.1e-02	Odoribacter	HFD_L-HFD_O	Lachnospiraceae_UCG-006	-4.9	2.1e-08	Lachnospiraceae_UCG-006	HFD_L_OlGly-HFD_O_Veh
Parabacteroides	-1.8	3.7e-02	Parabacteroides	HFD_L-HFD_O	Ligilactobacillus	-4.5	3.2e-19	Ligilactobacillus	HFD_L_OlGly-HFD_O_Veh
Parasutterella	5.0	8.5e-07	Parasutterella	HFD_L-HFD_O	Limosilactobacillus	2.9	4.2e-04	Limosilactobacillus	HFD_L_OlGly-HFD_O_Veh
Parvibacter	2.6	4.7e-04	Parvibacter	HFD_L-HFD_O	Muribaculum	2.6	1.0e-02	Muribaculum	HFD_L_OlGly-HFD_O_Veh
Pseudomonas	3.0	4.0e-04	Pseudomonas	HFD_L-HFD_O	Paludicola	1.9	2.4e-02	Paludicola	HFD_L_OlGly-HFD_O_Veh
Rikenella	-8.0	1.4e-36	Rikenella	HFD_L-HFD_O	Parabacteroides	-3.3	1.6e-04	Parabacteroides	HFD_L_OlGly-HFD_O_Veh
Shuttleworthia	-6.4	3.0e-14	Shuttleworthia	HFD_L-HFD_O	Parvibacter	2.7	5.6e-04	Parvibacter	HFD_L_OlGly-HFD_O_Veh
Turicibacter	-7.0	4.0e-19	Turicibacter	HFD_L-HFD_O	Pseudomonas	3.1	4.2e-04	Pseudomonas	HFD_L_OlGly-HFD_O_Veh
					Rikenella	-7.2	1.2e-25	Rikenella	HFD_L_OlGly-HFD_O_Veh
Fig.8-C					Shuttleworthia	-6.2	1.0e-16	Shuttleworthia	HFD_L_OlGly-HFD_O_Veh
					Turicibacter	-6.4	8.5e-15	Turicibacter	HFD_L_OlGly-HFD_O_Veh
NS					UCG-003	1.7	1.6e-02	UCG-003	HFD_L_OlGly-HFD_O_Veh
Fig.8-D					Fig.8-H
Clostridium_sensu_stricto_1	-3.2	6.7e-04	Clostridium_sensu_stricto_1	Chow_Veh-Chow_OlAla	[Ruminococcus]_gnavus_group	-3.6	2.9e-05	[Ruminococcus]_gnavus_group	HFD_L_OlAla-HFD_O_Veh
Enterococcus	-2.0	1.9e-02	Enterococcus	Chow_Veh-Chow_OlAla	[Ruminococcus]_torques_group	-1.5	4.1e-02	[Ruminococcus]_torques_group	HFD_L_OlAla-HFD_O_Veh
Ligilactobacillus	-2.0	2.0e-02	Ligilactobacillus	Chow_Veh-Chow_OlAla	A2	1.8	1.4e-02	A2	HFD_L_OlAla-HFD_O_Veh
Marvinbryantia	3.7	6.0e-03	Marvinbryantia	Chow_Veh-Chow_OlAla	Acetatifactor	5.2	2.2e-08	Acetatifactor	HFD_L_OlAla-HFD_O_Veh
Prevotellaceae_UCG-001	3.8	6.7e-04	Prevotellaceae_UCG-001	Chow_Veh-Chow_OlAla	Akkermansia	-1.3	2.8e-02	Akkermansia	HFD_L_OlAla-HFD_O_Veh
Romboutsia	-5.9	5.4e-07	Romboutsia	Chow_Veh-Chow_OlAla	Alloprevotella	1.8	4.1e-02	Alloprevotella	HFD_L_OlAla-HFD_O_Veh
Ruminococcus	4.1	7.1e-03	Ruminococcus	Chow_Veh-Chow_OlAla	Anaerovorax	3.4	3.0e-05	Anaerovorax	HFD_L_OlAla-HFD_O_Veh
Staphylococcus	-3.4	1.2e-03	Staphylococcus	Chow_Veh-Chow_OlAla	Bacteroides	-1.7	3.0e-02	Bacteroides	HFD_L_OlAla-HFD_O_Veh
UCG-003	-3.4	1.9e-02	UCG-003	Chow_Veh-Chow_OlAla	Bifidobacterium	8.4	2.0e-22	Bifidobacterium	HFD_L_OlAla-HFD_O_Veh
					Bilophila	4.6	8.6e-05	Bilophila	HFD_L_OlAla-HFD_O_Veh
					Candidatus_Saccharimonas	-1.9	2.4e-02	Candidatus_Saccharimonas	HFD_L_OlAla-HFD_O_Veh
					Clostridium_sensu_stricto_1	1.8	2.2e-02	Clostridium_sensu_stricto_1	HFD_L_OlAla-HFD_O_Veh
					Cutibacterium	4.6	1.2e-07	Cutibacterium	HFD_L_OlAla-HFD_O_Veh
					Defluviitaleaceae_UCG-011	1.3	3.0e-02	Defluviitaleaceae_UCG-011	HFD_L_OlAla-HFD_O_Veh
					Desulfovibrio	-6.3	1.1e-10	Desulfovibrio	HFD_L_OlAla-HFD_O_Veh
					Dubosiella	-3.6	4.8e-04	Dubosiella	HFD_L_OlAla-HFD_O_Veh
					Enterorhabdus	8.2	1.7e-14	Enterorhabdus	HFD_L_OlAla-HFD_O_Veh
					Faecalibacterium	-3.1	6.0e-04	Faecalibacterium	HFD_L_OlAla-HFD_O_Veh
					Faecalibaculum	5.7	5.1e-05	Faecalibaculum	HFD_L_OlAla-HFD_O_Veh
					Lachnospiraceae_UCG-006	-4.3	2.9e-06	Lachnospiraceae_UCG-006	HFD_L_OlAla-HFD_O_Veh
					Lactobacillus	1.4	6.1e-03	Lactobacillus	HFD_L_OlAla-HFD_O_Veh
					Ligilactobacillus	-4.2	1.9e-19	Ligilactobacillus	HFD_L_OlAla-HFD_O_Veh
					Limosilactobacillus	2.6	3.3e-04	Limosilactobacillus	HFD_L_OlAla-HFD_O_Veh
					Muribaculum	2.3	8.6e-03	Muribaculum	HFD_L_OlAla-HFD_O_Veh
					Parabacteroides	-1.7	2.4e-02	Parabacteroides	HFD_L_OlAla-HFD_O_Veh
					Parvibacter	2.8	1.4e-04	Parvibacter	HFD_L_OlAla-HFD_O_Veh
					Pseudomonas	3.2	1.3e-04	Pseudomonas	HFD_L_OlAla-HFD_O_Veh
					Rikenella	-7.4	1.7e-30	Rikenella	HFD_L_OlAla-HFD_O_Veh
					Shuttleworthia	-5.6	1.4e-14	Shuttleworthia	HFD_L_OlAla-HFD_O_Veh
					Streptococcus	-1.4	3.8e-02	Streptococcus	HFD_L_OlAla-HFD_O_Veh
					Turicibacter	-6.4	2.2e-15	Turicibacter	HFD_L_OlAla-HFD_O_Veh
					UCG-003	1.8	4.5e-03	UCG-003	HFD_L_OlAla-HFD_O_Veh

## Sheet: Suppl. Data 6
Supplementary Data 6. Macronutrient, energy and fatty acid compositions of the HFD-L and HFD-O diets.
	-	CODE	U8954P0130	U8954P0185
	-	Calculated Nutritional Values	233HF	233HF with switch lard to olive oil
AN0106	%	NFE	29.5754	29.5346
AN0054	%	Starch	13.6978	13.6978
AN0073	%	Total sugars	11.9146	11.9146
AN0148	%	Crude Protein	22.4064	22.4064
AN0392	%	Crude Fat	35.2693	35.3135
AN0016	%	Crude Ash	4.45021	4.45021
AN0052	%	Crude fiber	4.55	4.55
AN0003	%	Humidity	3.74865	3.74525
AN0102	mg / kg	Cholesterol	269.978	127.518
AN0128	Kcal / kg	ME Atwater Kcal	5253.51	5255.86
AN0108	%	% Energy from proteins	17.0601	17.0525
AN0109	%	% Energy from lipids	60.4213	60.47
AN0110	%	% Energy from NFE	22.5186	22.4775
AN0111	%	% Energy from sugar	9.07171	9.06766
AN0112	%	% Energy from starch	10.4294	10.4248
AN0378	mg / kg	Saturated fatty acids (SFAs)	127661	85561.8
AN0379	mg / kg	Unsaturated fatty acids (UFAs)	202940	243772
AN0380	mg / kg	Monounsaturated fatty acids (MUFAs)	144727	190513
AN0381	mg / kg	Polyunsaturated fatty acids (PUFAs)	58212.3	53258.5
AN0373	mg / kg	Total omega 3 fatty acids	5726.85	5471.85
AN0374	mg / kg	Total omega 6 fatty acids	52485.5	47786.7
AN0375	mg / kg	Total omega 7 fatty acids	9570.39	6566.49
AN0376	mg / kg	Total omega 9 fatty acids	133572	183212
AN0222	mg / kg	C16:0 Hexadecanoic acid (Palmitic acid)	79895	57285
AN0227	mg / kg	C18:0 Octadecanoic acid (Stearic acid)	43048.5	25303.9
AN0269	mg / kg	C16:1 (n-7) cis-Hexadec-9-enoic acid (Palmitoleic acid)	9570.39	6566.49
AN0276	mg / kg	C18:1 (n-9) cis-Octadec-9-enoic acid (Oleic acid)	133572	183212
AN0310	mg / kg	C18:2 (n-6) all-cis-9,12-octadecadienoic acid (Linoleic acid) LA	47096.5	45287.7
AN0297	mg / kg	C18:3 (n-3) all-cis-9,12,15-octadecatrienoic acid (Alpha-linolenic acid (ALA))	5726.85	5471.85
AN0302	mg / kg	C20:5 (n-3) all-cis-5,8,11,14,17-eicosapentaenoic acid (Timnodonic acid) EPA	0	0
AN0307	mg / kg	C22:6 (n-3) all-cis-4,7,10,13,16,19-docosahexaenoic acid (Cervonic acid) DHA	0	0
AN0306	mg / kg	C22:5 (n-3) all-cis-7,10,13,16,19-docosapentaenoic acid (Clupanodonic acid) DPA	0	0
